# Supplementary material for: Synthesis and crystal structure of 5-{(E)-[(1H-indol-3-ylformamido)­imino]­meth­yl}-2-meth­oxy­phenyl propane-1-sulfonate
Source: Acta Crystallogr E Crystallogr Commun. 2025 Mar 11;81(Pt 4):310–3. doi: 10.1107/S2056989025002087 (PMC11974325; doi:10.1107/S2056989025002087)
Supplement: Supplementary file 1 [file e-81-00310-sup1.cif]

##############################################################################
#                                                                            #
# This CIF contains the data in a paper accepted for publication in          #
# Acta Crystallographica Section E. It conforms to the requirements of       #
# Notes for Authors for Acta Crystallographica Section E, and has been       #
# peer reviewed under the auspices of the IUCr Commission on Journals.       #
#                                                                            #
# Full details of the Crystallographic Information File format               #
# are given in the paper "The Crystallographic Information File (CIF):       #
# a New Standard Archive File for Crystallography" by S. R. Hall, F. H.      #
# Allen and I. D. Brown [Acta Cryst. (1991), A47, 655-685].                  #
#                                                                            #
# The current version of the core CIF dictionary is obtainable from          #
# ftp://ftp.iucr.org/pub/cif_core.dic.                                       #
#                                                                            #
# Software is freely available for graphical display of the structure(s)     #
# in this CIF. For information consult the CIF software page                 #
# http://www.iucr.org/resources/cif/software.                                #
#                                                                            #
# This file may be used for bona fide research purposes within the           #
# scientific community so long as proper attribution is given to the journal # 
# article from which it was obtained.                                        #
#                                                                            #
##############################################################################
data_I
_audit_creation_method     'SHELXL-2019/3'
_journal_date_recd_electronic     2025-02-17
_journal_date_accepted     2025-03-05
_journal_name_full     'Acta Crystallographica, Section E'
_journal_year     2025
_journal_volume     81
_journal_issue      4
_journal_page_first     0
_journal_page_last     0
_journal_paper_category     GO
_journal_paper_doi     10.1107/S2056989025002087
_journal_coeditor_code     JP2017
_publ_contact_author_name     'Aladdin M. Srour'
_publ_contact_author_address
;
Chemistry of Natural and Microbial Products Department, National Research Centre, Cairo, Egypt
;
_publ_contact_author_email     am.srour@nrc.sci.eg
_publ_contact_author_fax     ?
_publ_contact_author_phone     ?
_publ_section_title
;
Synthesis and crystal structure of
5-{(<i>E</i>)-[(1<i>H</i>-indol-3-ylformamido)imino]methyl}-2-methoxyphenyl
propane-1-sulfonate
;
loop_
    _publ_author_name
    _publ_author_footnote
    _publ_author_address
    'Mohamed-Ezzat, Reham A.' .
;
Chemistry of Natural and Microbial Products Department, National Research
Centre, Cairo,
Egypt
;
    'Kariuki, Benson M.' .
;
School of Chemistry, Cardiff University, Main Building, Park Place, Cardiff CF10
3AT, UK
;
    'Al-Ashmawy, Aisha A. K.' .
;
Department of Therapeutic Chemistry, National Research Centre, Dokki, Cairo,
12622,
Egypt
;
    'Srour, Aladdin M.' .
;
Department of Therapeutic Chemistry, National Research Centre, Dokki, Cairo,
12622,
Egypt
;
_publ_section_synopsis
;
The crystal structure is characterized by a three-dimensional hydrogen-bonding
network. Chains formed through N---H...O contacts are linked by additional
intermolecular bonds to complete the structure.
;
_chemical_name_systematic
;
5-{(<i>E</i>)-[(1<i>H</i>-Indol-3-ylformamido)imino]methyl}-2-methoxyphenyl
propane-1-sulfonate
;
_chemical_name_common     ?
_chemical_formula_moiety     'C20 H21 N3 O5 S'
_chemical_formula_sum     'C20 H21 N3 O5 S'
_chemical_formula_iupac     'C20 H21 N3 O5 S'
_chemical_formula_weight     415.46
_chemical_melting_point     ?
_chemical_absolute_configuration     ?
_space_group_crystal_system     orthorhombic
_space_group_name_H-M_alt     'P c a 21'
_space_group_name_Hall     'P 2c -2ac'
loop_
    _space_group_symop_operation_xyz
    'x, y, z'
    '-x, -y, z+1/2'
    'x+1/2, -y, z'
    '-x+1/2, y, z+1/2'
_cell_length_a     9.2969(5)
_cell_length_b     14.0662(7)
_cell_length_c     15.1168(7)
_cell_angle_alpha     90
_cell_angle_beta     90
_cell_angle_gamma     90
_cell_volume     1976.85(17)
_cell_formula_units_Z     4
_cell_measurement_reflns_used     7123
_cell_measurement_theta_min     3.8590
_cell_measurement_theta_max     28.6400
_cell_measurement_temperature     296(2)
_exptl_crystal_description     block
_exptl_crystal_colour     colourless
_exptl_crystal_size_max     0.340
_exptl_crystal_size_mid     0.140
_exptl_crystal_size_min     0.090
_exptl_crystal_density_diffrn     1.396
_exptl_crystal_density_meas     ?
_exptl_crystal_density_method     ?
_exptl_crystal_F_000     872
_exptl_absorpt_coefficient_mu     0.202
_exptl_absorpt_correction_type     gaussian
_exptl_absorpt_process_details
;
(CrysAlisPro; Rigaku OD, 2022)
;
_exptl_absorpt_correction_T_min     0.618
_exptl_absorpt_correction_T_max     1.000
_diffrn_ambient_temperature     296(2)
_diffrn_source     ?
_diffrn_radiation_type     MoK\a
_diffrn_radiation_wavelength     0.71073
_diffrn_measurement_device_type     'SuperNova, Dual, Cu at home/near, Atlas'
_diffrn_measurement_method     '\w scans'
_diffrn_detector_area_resol_mean     10.5082
_diffrn_reflns_number     16123
_diffrn_reflns_av_R_equivalents     0.0274
_diffrn_reflns_av_unetI/netI     0.0291
_diffrn_reflns_theta_min     3.633
_diffrn_reflns_theta_max     29.722
_diffrn_reflns_theta_full     25.242
_diffrn_measured_fraction_theta_max     0.919
_diffrn_measured_fraction_theta_full     0.997
_diffrn_reflns_limit_h_min     -12
_diffrn_reflns_limit_h_max     11
_diffrn_reflns_limit_k_min     -18
_diffrn_reflns_limit_k_max     19
_diffrn_reflns_limit_l_min     -21
_diffrn_reflns_limit_l_max     19
_refine_special_details     ?
_reflns_number_total     4696
_reflns_number_gt     3791
_reflns_threshold_expression     'I > 2\s(I)'
_refine_ls_structure_factor_coef     Fsqd
_refine_ls_matrix_type     full
_refine_ls_R_factor_all     0.0591
_refine_ls_R_factor_gt     0.0427
_refine_ls_wR_factor_gt     0.1000
_refine_ls_wR_factor_ref     0.1109
_refine_ls_goodness_of_fit_ref     1.052
_refine_ls_restrained_S_all     1.052
_refine_ls_number_reflns     4696
_refine_ls_number_parameters     272
_refine_ls_number_restraints     3
_refine_ls_hydrogen_treatment     mixed
_refine_ls_weighting_scheme     calc
_refine_ls_weighting_details
              'w=1/[\s^2^(Fo^2^)+(0.0461P)^2^+0.6044P] where P=(Fo^2^+2Fc^2^)/3'
_atom_sites_solution_hydrogens     mixed
_atom_sites_solution_primary     ?
_atom_sites_solution_secondary     ?
_refine_ls_shift/su_max     0.000
_refine_ls_shift/su_mean     0.000
_refine_diff_density_max     0.226
_refine_diff_density_min     -0.233
_refine_ls_extinction_method     none
_refine_ls_extinction_coef     .
_refine_ls_abs_structure_details
;
Flack <i>x</i> determined using 1389 quotients
[(<i>I</i>^+^)-(<i>I</i>^-^)]/[(<i>I</i>^+^)+(<i>I</i>^-^)]
(Parsons <i>et al.</i>,  2013)
;
_refine_ls_abs_structure_Flack     -0.05(3)
loop_
    _atom_type_symbol
    _atom_type_description
    _atom_type_scat_dispersion_real
    _atom_type_scat_dispersion_imag
    _atom_type_scat_source
    'C' 'C' 0.0033 0.0016
                         'International Tables Vol C Tables 4.2.6.8 and 6.1.1.4'
    'H' 'H' 0.0000 0.0000
                         'International Tables Vol C Tables 4.2.6.8 and 6.1.1.4'
    'N' 'N' 0.0061 0.0033
                         'International Tables Vol C Tables 4.2.6.8 and 6.1.1.4'
    'O' 'O' 0.0106 0.0060
                         'International Tables Vol C Tables 4.2.6.8 and 6.1.1.4'
    'S' 'S' 0.1246 0.1234
                         'International Tables Vol C Tables 4.2.6.8 and 6.1.1.4'
_computing_data_collection
;
CrysAlisPro 1.171.42.54a (Rigaku OD, 2022)
;
_computing_cell_refinement
;
CrysAlisPro 1.171.42.54a (Rigaku OD, 2022)
;
_computing_data_reduction
;
CrysAlisPro 1.171.42.54a (Rigaku OD, 2022)
;
_computing_structure_solution
;
<i>SHELXT</i> (Sheldrick, 2015a)
;
_computing_structure_refinement
;
SHELXL (Sheldrick, 2015b)
;
_computing_molecular_graphics
;
Mercury (Macrae <i>et al.</i>,  2020) and ORTEP-3 for Windows (Farrugia,
2012)
;
_computing_publication_material     ?
loop_
    _atom_site_type_symbol
    _atom_site_label
    _atom_site_fract_x
    _atom_site_fract_y
    _atom_site_fract_z
    _atom_site_U_iso_or_equiv
    _atom_site_adp_type
    _atom_site_calc_flag
    _atom_site_occupancy
    _atom_site_disorder_assembly
    _atom_site_disorder_group
    C C1 -0.0659(4) 0.2094(3) 0.7066(3) 0.0495(9) Uani d 1 . .
    C C2 -0.0849(6) 0.1109(3) 0.7088(3) 0.0697(13) Uani d 1 . .
    H H2 -0.168430 0.084058 0.731600 0.084 Uiso calc 1 . .
    C C3 0.0230(6) 0.0556(3) 0.6765(3) 0.0715(13) Uani d 1 . .
    H H3 0.013852 -0.010235 0.678105 0.086 Uiso calc 1 . .
    C C4 0.1460(5) 0.0956(3) 0.6413(3) 0.0624(11) Uani d 1 . .
    H H4 0.218451 0.055961 0.620438 0.075 Uiso calc 1 . .
    C C5 0.1645(4) 0.1927(2) 0.6362(3) 0.0488(8) Uani d 1 . .
    H H5 0.246976 0.218411 0.610950 0.059 Uiso calc 1 . .
    C C6 0.0574(4) 0.2512(2) 0.6696(2) 0.0361(7) Uani d 1 . .
    C C7 0.0362(3) 0.3530(2) 0.6756(2) 0.0377(7) Uani d 1 . .
    C C8 -0.0946(4) 0.3660(3) 0.7149(3) 0.0496(8) Uani d 1 . .
    H H8 -0.136701 0.424788 0.726252 0.059 Uiso calc 1 . .
    C C9 0.1332(3) 0.4263(2) 0.6439(2) 0.0361(6) Uani d 1 . .
    C C10 0.0879(4) 0.6607(2) 0.5743(3) 0.0450(8) Uani d 1 . .
    H H10 -0.007127 0.668033 0.592203 0.054 Uiso calc 1 . .
    C C11 0.1630(4) 0.7397(2) 0.5322(2) 0.0415(7) Uani d 1 . .
    C C12 0.3017(3) 0.7294(2) 0.4981(2) 0.0378(7) Uani d 1 . .
    H H12 0.349555 0.671639 0.503558 0.045 Uiso calc 1 . .
    C C13 0.3671(3) 0.8037(2) 0.4567(2) 0.0377(7) Uani d 1 . .
    C C14 0.2995(4) 0.8918(2) 0.4465(2) 0.0420(7) Uani d 1 . .
    C C15 0.1624(4) 0.9023(2) 0.4804(3) 0.0488(9) Uani d 1 . .
    H H15 0.114956 0.960221 0.475005 0.059 Uiso calc 1 . .
    C C16 0.0953(4) 0.8267(2) 0.5223(3) 0.0502(9) Uani d 1 . .
    H H16 0.002673 0.834642 0.544236 0.060 Uiso calc 1 . .
    C C17 0.3050(5) 1.0491(2) 0.3895(3) 0.0609(11) Uani d 1 . .
    H H17A 0.219977 1.038851 0.354718 0.091 Uiso calc 1 . .
    H H17B 0.368862 1.091027 0.358372 0.091 Uiso calc 1 . .
    H H17C 0.278991 1.077006 0.445144 0.091 Uiso calc 1 . .
    C C18 0.6978(4) 0.6949(3) 0.3417(3) 0.0489(9) Uani d 1 . .
    H H18A 0.728048 0.668857 0.285233 0.059 Uiso calc 1 . .
    H H18B 0.766370 0.743790 0.358143 0.059 Uiso calc 1 . .
    C C19 0.7020(5) 0.6173(4) 0.4099(3) 0.0769(14) Uani d 1 . .
    H H19A 0.691877 0.645464 0.468136 0.092 Uiso calc 1 . .
    H H19B 0.620706 0.575250 0.400642 0.092 Uiso calc 1 . .
    C C20 0.8367(6) 0.5601(4) 0.4077(4) 0.0939(18) Uani d 1 . .
    H H20A 0.841089 0.524917 0.353344 0.141 Uiso calc 1 . .
    H H20B 0.837658 0.516757 0.456748 0.141 Uiso calc 1 . .
    H H20C 0.918286 0.601747 0.411564 0.141 Uiso calc 1 . .
    N N1 -0.1539(3) 0.2809(3) 0.7350(3) 0.0614(9) Uani d 1 . .
    N N2 0.0700(3) 0.5101(2) 0.6228(2) 0.0435(6) Uani d 1 . .
    N N3 0.1519(3) 0.58184(19) 0.58674(19) 0.0414(6) Uani d 1 . .
    O O1 0.2641(2) 0.41354(16) 0.63705(17) 0.0462(6) Uani d 1 . .
    O O2 0.3750(3) 0.96064(16) 0.40450(19) 0.0560(7) Uani d 1 . .
    O O3 0.5089(2) 0.79283(17) 0.42481(16) 0.0423(5) Uani d 1 . .
    O O4 0.4236(3) 0.6744(2) 0.3176(2) 0.0725(9) Uani d 1 . .
    O O5 0.5327(4) 0.8204(3) 0.2653(2) 0.0937(12) Uani d 1 . .
    S S1 0.52915(9) 0.74697(7) 0.32886(7) 0.0473(2) Uani d 1 . .
    H H2A -0.0209(16) 0.520(3) 0.622(3) 0.051(11) Uiso d 1 . .
    H H1 -0.243(2) 0.280(4) 0.750(4) 0.097(17) Uiso d 1 . .
loop_
    _atom_site_aniso_label
    _atom_site_aniso_U_11
    _atom_site_aniso_U_22
    _atom_site_aniso_U_33
    _atom_site_aniso_U_12
    _atom_site_aniso_U_13
    _atom_site_aniso_U_23
    C1 0.0429(19) 0.053(2) 0.053(2) -0.0118(17) -0.0035(16) 0.0162(18)
    C2 0.075(3) 0.064(3) 0.071(3) -0.028(2) -0.010(2) 0.024(2)
    C3 0.100(4) 0.040(2) 0.074(3) -0.011(2) -0.020(3) 0.010(2)
    C4 0.083(3) 0.046(2) 0.059(2) 0.008(2) -0.006(2) -0.0061(19)
    C5 0.053(2) 0.0437(19) 0.050(2) 0.0015(16) -0.0070(17) -0.0011(16)
    C6 0.0348(16) 0.0397(16) 0.0338(15) -0.0036(13) -0.0045(12) 0.0050(13)
    C7 0.0310(16) 0.0406(16) 0.0413(16) 0.0016(13) 0.0001(13) 0.0060(14)
    C8 0.0355(18) 0.053(2) 0.060(2) 0.0052(15) 0.0062(15) 0.0079(19)
    C9 0.0322(16) 0.0389(16) 0.0372(15) 0.0004(13) 0.0009(12) -0.0007(13)
    C10 0.0342(17) 0.0419(17) 0.059(2) -0.0021(14) 0.0086(15) 0.0023(16)
    C11 0.0370(18) 0.0369(16) 0.0507(19) 0.0002(13) 0.0036(14) 0.0003(14)
    C12 0.0362(16) 0.0354(15) 0.0418(16) 0.0050(12) -0.0009(14) 0.0015(14)
    C13 0.0324(16) 0.0380(16) 0.0425(17) 0.0008(12) 0.0019(13) -0.0037(13)
    C14 0.0404(18) 0.0317(15) 0.054(2) -0.0017(13) 0.0034(15) -0.0004(15)
    C15 0.043(2) 0.0325(16) 0.071(2) 0.0056(14) 0.0048(17) 0.0010(16)
    C16 0.0350(18) 0.0430(18) 0.072(3) 0.0066(15) 0.0111(17) -0.0013(17)
    C17 0.070(3) 0.0339(18) 0.079(3) 0.0034(17) 0.013(2) 0.009(2)
    C18 0.0393(18) 0.053(2) 0.054(2) 0.0074(15) 0.0061(15) -0.0021(17)
    C19 0.079(3) 0.089(3) 0.063(3) 0.033(3) 0.008(2) 0.021(2)
    C20 0.107(4) 0.097(4) 0.078(3) 0.053(3) 0.010(3) 0.018(3)
    N1 0.0344(18) 0.071(2) 0.079(2) -0.0050(16) 0.0147(16) 0.0224(19)
    N2 0.0314(14) 0.0394(14) 0.0596(17) 0.0005(12) 0.0067(13) 0.0095(14)
    N3 0.0343(14) 0.0379(14) 0.0521(16) -0.0026(12) 0.0046(12) 0.0034(12)
    O1 0.0297(12) 0.0447(12) 0.0642(15) -0.0001(10) 0.0019(11) 0.0073(12)
    O2 0.0526(15) 0.0357(12) 0.0796(19) 0.0012(10) 0.0126(13) 0.0106(13)
    O3 0.0312(11) 0.0469(13) 0.0488(13) 0.0007(10) 0.0042(9) -0.0045(11)
    O4 0.0489(16) 0.093(2) 0.076(2) -0.0002(15) -0.0067(15) -0.0299(18)
    O5 0.126(3) 0.092(2) 0.064(2) 0.052(2) 0.020(2) 0.0295(19)
    S1 0.0443(4) 0.0555(5) 0.0420(4) 0.0126(4) 0.0015(4) 0.0018(4)
_geom_special_details
;
 All esds (except the esd in the dihedral angle between two l.s. planes)
 are estimated using the full covariance matrix.  The cell esds are taken
 into account individually in the estimation of esds in distances, angles
 and torsion angles; correlations between esds in cell parameters are only
 used when they are defined by crystal symmetry.  An approximate (isotropic)
 treatment of cell esds is used for estimating esds involving l.s. planes.
;
loop_
    _geom_bond_atom_site_label_1
    _geom_bond_atom_site_label_2
    _geom_bond_site_symmetry_2
    _geom_bond_distance
    _geom_bond_publ_flag
    C1 N1 . 1.365(5) ?
    C1 C2 . 1.398(6) ?
    C1 C6 . 1.405(5) ?
    C2 C3 . 1.360(7) ?
    C2 H2 . 0.9300 ?
    C3 C4 . 1.381(7) ?
    C3 H3 . 0.9300 ?
    C4 C5 . 1.378(5) ?
    C4 H4 . 0.9300 ?
    C5 C6 . 1.387(5) ?
    C5 H5 . 0.9300 ?
    C6 C7 . 1.447(5) ?
    C7 C8 . 1.367(5) ?
    C7 C9 . 1.451(4) ?
    C8 N1 . 1.354(5) ?
    C8 H8 . 0.9300 ?
    C9 O1 . 1.235(4) ?
    C9 N2 . 1.355(4) ?
    C10 N3 . 1.273(4) ?
    C10 C11 . 1.458(5) ?
    C10 H10 . 0.9300 ?
    C11 C16 . 1.385(5) ?
    C11 C12 . 1.397(5) ?
    C12 C13 . 1.361(5) ?
    C12 H12 . 0.9300 ?
    C13 C14 . 1.398(4) ?
    C13 O3 . 1.412(4) ?
    C14 O2 . 1.354(4) ?
    C14 C15 . 1.382(5) ?
    C15 C16 . 1.386(5) ?
    C15 H15 . 0.9300 ?
    C16 H16 . 0.9300 ?
    C17 O2 . 1.422(4) ?
    C17 H17A . 0.9600 ?
    C17 H17B . 0.9600 ?
    C17 H17C . 0.9600 ?
    C18 C19 . 1.503(6) ?
    C18 S1 . 1.742(3) ?
    C18 H18A . 0.9700 ?
    C18 H18B . 0.9700 ?
    C19 C20 . 1.488(6) ?
    C19 H19A . 0.9700 ?
    C19 H19B . 0.9700 ?
    C20 H20A . 0.9600 ?
    C20 H20B . 0.9600 ?
    C20 H20C . 0.9600 ?
    N1 H1 . 0.858(14) ?
    N2 N3 . 1.376(4) ?
    N2 H2A . 0.856(13) ?
    O3 S1 . 1.599(3) ?
    O4 S1 . 1.426(3) ?
    O5 S1 . 1.411(3) ?
loop_
    _geom_angle_atom_site_label_1
    _geom_angle_atom_site_label_2
    _geom_angle_atom_site_label_3
    _geom_angle_site_symmetry_1
    _geom_angle_site_symmetry_3
    _geom_angle
    _geom_angle_publ_flag
    N1 C1 C2 . . 130.3(4) ?
    N1 C1 C6 . . 107.9(3) ?
    C2 C1 C6 . . 121.8(4) ?
    C3 C2 C1 . . 117.8(4) ?
    C3 C2 H2 . . 121.1 ?
    C1 C2 H2 . . 121.1 ?
    C2 C3 C4 . . 121.0(4) ?
    C2 C3 H3 . . 119.5 ?
    C4 C3 H3 . . 119.5 ?
    C5 C4 C3 . . 121.9(4) ?
    C5 C4 H4 . . 119.0 ?
    C3 C4 H4 . . 119.0 ?
    C4 C5 C6 . . 118.6(4) ?
    C4 C5 H5 . . 120.7 ?
    C6 C5 H5 . . 120.7 ?
    C5 C6 C1 . . 118.8(3) ?
    C5 C6 C7 . . 135.0(3) ?
    C1 C6 C7 . . 106.1(3) ?
    C8 C7 C6 . . 106.3(3) ?
    C8 C7 C9 . . 126.9(3) ?
    C6 C7 C9 . . 126.7(3) ?
    N1 C8 C7 . . 109.9(3) ?
    N1 C8 H8 . . 125.0 ?
    C7 C8 H8 . . 125.0 ?
    O1 C9 N2 . . 122.3(3) ?
    O1 C9 C7 . . 122.4(3) ?
    N2 C9 C7 . . 115.3(3) ?
    N3 C10 C11 . . 120.3(3) ?
    N3 C10 H10 . . 119.8 ?
    C11 C10 H10 . . 119.8 ?
    C16 C11 C12 . . 118.1(3) ?
    C16 C11 C10 . . 120.3(3) ?
    C12 C11 C10 . . 121.6(3) ?
    C13 C12 C11 . . 120.2(3) ?
    C13 C12 H12 . . 119.9 ?
    C11 C12 H12 . . 119.9 ?
    C12 C13 C14 . . 122.1(3) ?
    C12 C13 O3 . . 119.4(3) ?
    C14 C13 O3 . . 118.6(3) ?
    O2 C14 C15 . . 125.1(3) ?
    O2 C14 C13 . . 116.9(3) ?
    C15 C14 C13 . . 117.9(3) ?
    C14 C15 C16 . . 120.2(3) ?
    C14 C15 H15 . . 119.9 ?
    C16 C15 H15 . . 119.9 ?
    C11 C16 C15 . . 121.6(3) ?
    C11 C16 H16 . . 119.2 ?
    C15 C16 H16 . . 119.2 ?
    O2 C17 H17A . . 109.5 ?
    O2 C17 H17B . . 109.5 ?
    H17A C17 H17B . . 109.5 ?
    O2 C17 H17C . . 109.5 ?
    H17A C17 H17C . . 109.5 ?
    H17B C17 H17C . . 109.5 ?
    C19 C18 S1 . . 113.9(3) ?
    C19 C18 H18A . . 108.8 ?
    S1 C18 H18A . . 108.8 ?
    C19 C18 H18B . . 108.8 ?
    S1 C18 H18B . . 108.8 ?
    H18A C18 H18B . . 107.7 ?
    C20 C19 C18 . . 113.5(4) ?
    C20 C19 H19A . . 108.9 ?
    C18 C19 H19A . . 108.9 ?
    C20 C19 H19B . . 108.9 ?
    C18 C19 H19B . . 108.9 ?
    H19A C19 H19B . . 107.7 ?
    C19 C20 H20A . . 109.5 ?
    C19 C20 H20B . . 109.5 ?
    H20A C20 H20B . . 109.5 ?
    C19 C20 H20C . . 109.5 ?
    H20A C20 H20C . . 109.5 ?
    H20B C20 H20C . . 109.5 ?
    C8 N1 C1 . . 109.7(3) ?
    C8 N1 H1 . . 117(4) ?
    C1 N1 H1 . . 131(4) ?
    C9 N2 N3 . . 119.5(3) ?
    C9 N2 H2A . . 124(3) ?
    N3 N2 H2A . . 115(3) ?
    C10 N3 N2 . . 116.1(3) ?
    C14 O2 C17 . . 117.6(3) ?
    C13 O3 S1 . . 117.6(2) ?
    O5 S1 O4 . . 117.3(3) ?
    O5 S1 O3 . . 108.98(19) ?
    O4 S1 O3 . . 108.43(17) ?
    O5 S1 C18 . . 111.2(2) ?
    O4 S1 C18 . . 109.37(19) ?
    O3 S1 C18 . . 100.09(16) ?
loop_
    _geom_torsion_atom_site_label_1
    _geom_torsion_atom_site_label_2
    _geom_torsion_atom_site_label_3
    _geom_torsion_atom_site_label_4
    _geom_torsion_site_symmetry_1
    _geom_torsion_site_symmetry_2
    _geom_torsion_site_symmetry_3
    _geom_torsion_site_symmetry_4
    _geom_torsion
    _geom_torsion_publ_flag
    C20 C19 C18 S1 . . . . 168.2(4) ?
loop_
    _geom_hbond_atom_site_label_D
    _geom_hbond_atom_site_label_H
    _geom_hbond_atom_site_label_A
    _geom_hbond_site_symmetry_A
    _geom_hbond_distance_DH
    _geom_hbond_distance_HA
    _geom_hbond_distance_DA
    _geom_hbond_angle_DHA
    _geom_hbond_publ_flag
    C10 H10 O1 3_465 0.93 2.51 3.325(4) 146.4 yes
    C18 H18A O1 2_664 0.97 2.52 3.467(5) 164.3 yes
    N2 H2A O1 3_465 0.856(13) 2.221(18) 3.048(4) 163(4) yes
    N1 H1 O4 2_565 0.858(14) 2.07(3) 2.870(5) 156(5) yes
_shelx_space_group_comment
;
The symmetry employed for this shelxl refinement is uniquely defined
by the following loop, which should always be used as a source of
symmetry information in preference to the above space-group names.
They are only intended as comments.
;
_shelx_estimated_absorpt_T_min     0.935
_shelx_estimated_absorpt_T_max     0.982
_shelx_hkl_file
;
   0   0 -20 1278.80 215.758   5
   0   0 -19 208.506 95.8334   5
   0   0 -18 616.622 138.909   5
   0   0 -17 491.293 125.852   5
   0   0 -16 8182.32 423.031   5
   0   0 -15 1101.15 157.383   5
   0   0 -14 5237.64 307.573   5
   0   0 -13 2071.56 191.758   5
   0   0 -12 17090.9 492.999   5
   0   0 -11 1384.15 146.142   5
   0   0 -10 41206.8 679.722   5
   0   0  -8 4556.52 199.415   5
   0   0  -8 4132.98 153.679   4
   0   0  -7 240.691 57.8191   5
   0   0  -7 425.529 112.800   3
   0   0  -7 264.759 43.5042   4
   0   0  -6 28285.9 419.340   5
   0   0  -6 28273.0 337.196   4
   0   0  -6 28209.1 667.348   3
   0   0  -5 85.0912 36.6326   5
   0   0  -5 98.2173 25.8320   4
   0   0  -5 107.855 61.3932   3
   0   0  -4 244069. 989.450   5
   0   0  -4 240761. 787.952   4
   0   0  -4 241725. 1589.79   3
   0   0  -3 10.7150 16.2619   5
   0   0  -3-6.76673 31.7055   3
   0   0  -3 16.4016 12.1405   4
   0   0   3 61.8904 36.6594   2
   0   0   3 37.0713 19.4461   5
   0   0   3 23.2233 12.5858   4
   0   0   4 242995. 1435.93   2
   0   0   4 238915. 976.682   5
   0   0   4 248422. 752.401   4
   0   0   4 240033. 1654.48   3
   0   0   5 118.272 79.8952   3
   0   0   5 93.0543 49.8650   2
   0   0   5 61.7140 31.9198   5
   0   0   5 48.1357 19.0532   4
   0   0   6 27686.6 600.787   2
   0   0   6 26855.5 407.599   5
   0   0   6 27264.5 694.011   3
   0   0   6 27413.8 308.130   4
   0   0   7 62.7933 33.4455   5
   0   0   7 181.862 28.2519   1
   0   0   7 183.134 70.5681   2
   0   0   8 4093.72 273.727   2
   0   0   8 3978.87 112.437   1
   0   0   8 4092.14 188.626   5
   0   0   9 112.562 26.1773   1
   0   0   9 99.9298 62.5906   2
   0   0   9 25.7460 33.0832   5
   0   0  10 41647.8 981.489   2
   0   0  10 40024.8 390.721   1
   0   0  10 39607.8 660.795   5
   0   0  10 40521.1 1127.94   3
   0   0  11 1602.62 209.782   2
   0   0  11 958.242 117.369   5
   0   0  11 1816.04 87.0849   1
   0   0  12 18930.1 731.225   2
   0   0  12 17541.1 253.896   1
   0   0  12 17082.0 491.447   5
   0   1 -21-188.907 108.589   5
   0   1 -20 15.1491 71.5002   5
   0  -1 -20-266.038 118.001   5
   0  -1 -19-143.798 93.6221   5
   0   1 -19 72.5131 77.0257   5
   0  -1 -18 56.9552 56.5721   5
   0   1 -18 89.3646 63.1007   5
   0   1 -17-34.3472 66.8206   5
   0  -1 -17-33.0126 60.7909   5
   0   1 -16-50.0439 71.2315   5
   0  -1 -16 24.3186 67.1504   5
   0  -1 -15-12.6159 62.0267   5
   0   1 -15-19.7679 59.8269   5
   0   1 -14 340.968 87.7633   5
   0  -1 -14 357.270 94.4390   5
   0  -1 -13-63.3509 78.6255   5
   0   1 -13 8.51026 50.0707   5
   0  -1 -12 2313.88 190.937   5
   0   1 -12 2190.43 176.689   5
   0   1 -11-78.8069 55.4825   5
   0  -1 -11-18.4543 46.0666   5
   0  -1 -11 2.12130 74.4640   3
   0  -1 -10 4345.13 229.234   5
   0  -1 -10 4044.79 338.059   3
   0   1  -9-40.9359 32.1279   4
   0  -1  -9-69.5205 79.4669   3
   0   1  -8 3232.83 163.335   5
   0  -1  -8 3454.81 281.684   3
   0   1  -8 3003.95 143.292   4
   0  -1  -7 58.2507 42.0955   5
   0   1  -7 4.22651 28.0818   5
   0  -1  -7-32.6695 60.2486   3
   0   1  -7-4.69578 21.7615   4
   0   1  -6 7472.77 309.898   2
   0   1  -6 7761.68 211.140   5
   0  -1  -6 7811.17 231.239   5
   0  -1  -6 7047.73 346.567   3
   0   1  -6 7546.41 194.714   4
   0  -1  -5 9.69439 52.7854   3
   0   1  -5-42.8839 58.2072   2
   0  -1  -5 14.6132 25.2194   5
   0   1  -5 43.8156 29.8015   5
   0   1  -5-0.46153 18.3246   4
   0   1  -4 130192. 1040.83   2
   0   1  -4 130780. 673.711   5
   0   1  -4 131253. 681.332   4
   0  -1  -4 129311. 1250.22   3
   0   1  -3 27.2856 33.9115   2
   0   1  -3 16.1558 17.4721   5
   0   1  -3-11.0076 15.6620   4
   0  -1   3 23.9413 23.4863   2
   0  -1   3 12.7218 12.7348   5
   0   1   3 75.5620 29.5651   5
   0  -1   3-12.2687 19.2142   4
   0  -1   4 128709. 1028.84   2
   0  -1   4 127218. 662.821   5
   0   1   4 129935. 773.992   5
   0  -1   4 131772. 661.849   4
   0  -1   5 31.6417 35.0182   2
   0  -1   5-3.86913 20.2329   5
   0   1   5-3.30495 26.9469   5
   0  -1   5-19.3661 44.6986   3
   0  -1   5 10.5943 23.5135   4
   0  -1   6 7634.72 311.569   2
   0   1   6 7493.62 316.754   2
   0  -1   6 7256.33 200.667   5
   0   1   6 7533.45 225.835   5
   0  -1   6 7709.06 186.940   4
   0  -1   7-63.8512 55.2950   2
   0   1   7 29.6483 43.9654   2
   0   1   7 13.3064 21.5636   5
   0  -1   7 0.09051 23.1753   5
   0  -1   7-0.35134 23.4794   4
   0  -1   8 3213.36 238.620   2
   0   1   8 3266.91 176.854   5
   0  -1   8 3218.64 160.457   5
   0   1   8 3336.43 247.762   2
   0  -1   9 17.2197 63.6496   3
   0  -1   9 4.13216 21.0267   1
   0   1   9 20.5762 49.3549   2
   0  -1   9 3.77607 51.6353   2
   0  -1   9 29.1775 36.1504   5
   0   1   9-4.40259 31.3546   5
   0   1  10 4083.23 312.225   2
   0  -1  10 4239.09 312.036   2
   0  -1  10 3875.97 150.584   1
   0   1  10 4144.00 222.768   5
   0  -1  10 3810.01 201.319   5
   0  -1  10 3787.25 355.967   3
   0  -1  11-32.5336 95.9695   3
   0   1  11 31.4369 67.7863   2
   0  -1  11-40.3695 83.8924   2
   0  -1  11-2.25113 24.2616   1
   0   1  11-37.4244 50.3304   5
   0  -1  11-39.2383 46.6055   5
   0  -1  12 2652.10 276.716   2
   0  -1  12 2308.14 124.840   1
   0   1  12 2483.23 192.127   5
   0  -1  12 2427.24 181.274   5
   0  -1  12 2560.91 331.543   3
   0  -1  13 33.8379 99.7381   3
   0  -1  13-26.1165 28.3356   1
   0  -1  13-52.9076 47.6008   5
   0  -1  14 341.258 54.2472   1
   0   2 -20 544.847 150.741   5
   0   2 -19 27.3579 64.5280   5
   0  -2 -19-45.8323 76.1737   5
   0  -2 -18 1886.97 233.609   5
   0   2 -18 1556.79 207.448   5
   0  -2 -17 118.246 75.4201   5
   0   2 -17-42.7522 67.1255   5
   0  -2 -16 807.558 144.575   5
   0   2 -16 792.547 136.459   5
   0  -2 -15-39.0463 79.4050   5
   0   2 -15 3.04454 52.1323   5
   0  -2 -14 1391.89 167.301   5
   0   2 -14 1522.14 165.618   5
   0  -2 -13-11.6011 63.9487   5
   0   2 -13 50.6557 48.3971   5
   0  -2 -12 12810.7 443.290   5
   0   2 -12 12924.8 411.217   5
   0   2 -11 42.0828 44.7375   5
   0  -2 -11 14.8355 41.1030   5
   0  -2 -11-16.4489 97.5203   3
   0  -2 -10 21448.7 514.593   5
   0   2 -10 20865.6 452.969   4
   0  -2 -10 21963.1 805.587   3
   0  -2  -9-30.2745 47.9327   5
   0   2  -9-27.9241 38.1737   5
   0   2  -9 20.4704 26.3160   4
   0  -2  -9-18.1720 50.1580   3
   0   2  -8 45937.0 587.437   5
   0   2  -8 44724.1 591.064   4
   0  -2  -8 45791.5 1053.06   3
   0  -2  -7 86.3167 69.4863   3
   0   2  -7-36.6482 58.3587   2
   0   2  -7 0.17070 29.8935   5
   0   2  -7 12.9101 24.2714   4
   0   2  -6 57308.1 853.716   2
   0   2  -6 57915.7 545.216   5
   0  -2  -6 57003.6 1040.45   3
   0   2  -6 58292.3 592.109   4
   0   2  -5-10.3495 48.8288   2
   0   2  -5 100.546 34.6650   5
   0   2  -5 14.6395 22.8602   4
   0   2  -4 256841. 1489.52   2
   0   2  -4 260066. 881.459   5
   0   2  -4 253042. 1079.96   4
   0   2  -3-21.0038 34.5926   2
   0  -2  -3 5.89959 11.1388   1
   0   2  -3 7.10309 12.5779   5
   0   2  -3 29.9871 23.4581   4
   0   2  -2 81219.4 644.727   2
   0   2  -2 79976.4 507.675   4
   0  -2   2 79692.1 641.787   2
   0   2   2 78762.5 504.902   5
   0  -2   3 5.73148 28.7070   2
   0  -2   3-5.21534 11.4814   5
   0  -2   3 10.8954 21.9042   4
   0  -2   4 253557. 1459.00   2
   0   2   4 252124. 1154.55   5
   0   2   5 38.2859 39.6175   5
   0  -2   5 29.1716 19.9124   5
   0  -2   5-3.26213 27.4476   4
   0  -2   6 56728.6 838.299   2
   0  -2   6 57237.6 530.366   5
   0   2   6 58119.6 655.577   5
   0  -2   6 58819.3 573.944   4
   0  -2   7 36.2960 53.5825   2
   0   2   7 1.05724 24.7529   5
   0  -2   7-15.4760 23.8775   5
   0  -2   7-20.1800 36.6920   4
   0  -2   8 44639.9 871.667   2
   0  -2   8 44248.6 565.431   5
   0   2   8 45885.4 677.116   5
   0   2   9-39.2033 65.9861   2
   0  -2   9 0.79632 50.1011   2
   0   2   9 4.39950 32.7371   5
   0  -2   9 23.2448 28.9730   5
   0  -2   9-101.860 96.4389   3
   0  -2  10 21781.5 693.032   2
   0  -2  10 20858.3 393.176   1
   0   2  10 21288.3 715.688   2
   0   2  10 22432.4 528.728   5
   0  -2  10 20557.2 446.183   5
   0  -2  10 21804.7 829.516   3
   0  -2  11-67.2094 72.2094   2
   0  -2  11 42.3207 89.6557   3
   0   2  11-34.9475 67.6058   2
   0  -2  11 23.7410 27.2902   1
   0  -2  11-19.0164 37.4029   5
   0   2  11-39.4234 44.2946   5
   0  -2  12 13116.5 602.094   2
   0  -2  12 13105.7 336.767   1
   0  -2  12 12659.0 398.685   5
   0  -2  12 13049.1 729.080   3
   0  -2  13 113.333 104.073   3
   0  -2  13-49.8593 48.2476   5
   0  -2  13 52.8870 37.3398   1
   0  -2  14 1383.83 281.414   3
   0  -2  14 1574.96 126.089   1
   0  -2  15-418.802 218.428   3
   0   3 -20-136.190 86.1209   5
   0   3 -19-7.87899 80.2374   5
   0  -3 -19 41.8079 80.4244   5
   0   3 -18 444.013 118.296   5
   0  -3 -18 668.467 149.322   5
   0   3 -17 14.2095 72.1309   5
   0  -3 -17-20.6145 81.6912   5
   0   3 -16 638.415 121.748   5
   0  -3 -16 701.284 139.059   5
   0   3 -15-15.4244 48.0239   5
   0  -3 -15-9.40910 48.5532   5
   0  -3 -14 1237.39 164.528   5
   0   3 -14 1213.73 145.421   5
   0   3 -13 8.85680 51.8071   5
   0  -3 -13 30.6766 63.5577   5
   0   3 -12 14583.6 433.171   5
   0  -3 -12 14587.8 483.631   5
   0  -3 -11 2.16344 66.0532   5
   0  -3 -11-31.8012 93.2320   3
   0   3 -11 26.4330 35.9363   4
   0   3 -10 7379.05 407.001   2
   0  -3 -10 7555.98 315.225   5
   0   3 -10 7483.82 288.165   4
   0  -3 -10 7945.12 503.977   3
   0  -3  -9-40.0273 81.4811   3
   0   3  -9 39.9719 34.6493   5
   0   3  -9-35.0477 43.4332   4
   0   3  -8 13282.5 307.539   5
   0  -3  -8 12887.8 587.884   3
   0   3  -8 12958.8 339.627   4
   0   3  -7 27.1564 54.9149   2
   0   3  -7 36.4706 33.2806   5
   0   3  -7-10.8607 28.9338   4
   0   3  -6 59670.4 886.486   2
   0   3  -6 57531.3 518.041   5
   0   3  -6 54880.5 629.516   4
   0  -3  -5 32.1006 14.6274   1
   0   3  -5 12.4457 42.6751   2
   0   3  -5-0.39560 18.7748   5
   0   3  -5 1.12207 20.9013   4
   0   3  -4 24189.7 477.220   2
   0  -3  -4 26349.7 256.455   1
   0   3  -4 24616.1 255.838   5
   0   3  -4 23976.7 368.024   4
   0   3  -3 1.37148 31.8527   2
   0  -3  -3 8.44475 26.8201   5
   0   3  -3-7.95564 20.7822   4
   0   3  -2 54751.9 594.876   2
   0  -3  -2 53002.1 448.573   5
   0   3  -2 53851.2 477.163   4
   0   3  -1 24.9803 33.8732   2
   0  -3  -1-13.8391 18.9019   5
   0   3  -1 31.2578 25.3720   4
   0  -3  -1 5.74433 14.6768   4
   0  -3   0 2786.96 71.1176   5
   0   3   0 2272.94 68.0732   5
   0  -3   0 2517.61 86.6618   4
   0   3   0 2337.62 86.4107   4
   0   3   1 7.52969 15.5910   5
   0   3   1-2.15175 13.8149   4
   0  -3   2 53520.1 588.291   2
   0   3   2 52473.1 450.435   5
   0   3   2 52640.1 315.847   4
   0  -3   3 53.3258 34.3053   2
   0   3   3-3.43795 21.3337   5
   0  -3   4 24674.6 479.737   2
   0   3   4 24339.1 380.122   5
   0  -3   4 24013.9 230.320   5
   0  -3   4 25443.8 372.732   4
   0  -3   5 6.16640 30.5202   2
   0   3   5 34.3698 32.6781   5
   0  -3   5 8.16013 17.7708   5
   0  -3   5-3.06798 29.7394   4
   0  -3   6 55884.0 854.851   2
   0  -3   6 55042.3 489.604   5
   0   3   6 56138.0 677.042   5
   0  -3   6 58235.6 623.039   4
   0  -3   7-64.3120 55.8962   2
   0  -3   7 12.5958 23.2072   5
   0   3   7-10.1458 25.7406   5
   0  -3   7-26.5828 42.0518   4
   0  -3   8 13032.8 472.028   2
   0  -3   8 12805.0 290.466   5
   0   3   8 13204.7 375.709   5
   0  -3   8 13900.6 333.497   4
   0  -3   9-4.77149 49.3668   2
   0   3   9-12.1328 36.0404   5
   0  -3   9-9.90120 25.1114   5
   0  -3   9-14.4589 79.0489   3
   0  -3  10 7853.26 415.655   2
   0   3  10 7377.76 427.258   2
   0   3  10 8054.16 328.466   5
   0  -3  10 7390.52 257.989   5
   0  -3  10 7152.27 479.853   3
   0  -3  11-35.9337 54.0826   2
   0   3  11 70.6189 59.9426   2
   0  -3  11-22.4615 33.5262   1
   0  -3  11-49.6259 37.6075   5
   0   3  11 1.61643 41.6766   5
   0  -3  11-31.2496 105.870   3
   0  -3  12 15090.9 640.062   2
   0  -3  12 13779.8 377.619   1
   0  -3  12 12791.0 389.887   5
   0  -3  12 15904.1 799.418   3
   0  -3  13-63.2905 83.4999   3
   0  -3  13-22.9973 33.4680   5
   0  -3  13 36.1747 37.2343   1
   0  -3  14 1247.87 269.485   3
   0  -3  14 1146.37 135.391   5
   0  -3  14 1322.51 131.764   1
   0  -3  15 185.843 145.955   3
   0  -3  16 410.996 177.686   3
   0  -3  17-20.0435 120.389   3
   0   4 -19 28.5313 64.7195   5
   0   4 -18 1480.73 195.172   5
   0  -4 -18 1757.32 237.943   5
   0   4 -17-22.9522 53.7890   5
   0  -4 -17 1.83543 46.6606   5
   0  -4 -16 498.256 131.046   5
   0   4 -16 466.133 104.663   5
   0  -4 -15-112.704 81.4276   5
   0   4 -15 10.5184 60.3924   5
   0  -4 -14 5846.41 347.009   5
   0   4 -14 5943.66 309.386   5
   0  -4 -13 28.7320 59.1730   5
   0   4 -13 22.2480 48.1713   5
   0   4 -12 4818.61 369.188   2
   0  -4 -12 5394.50 302.035   5
   0   4 -12 5501.27 284.087   4
   0  -4 -11-5.52768 81.7607   3
   0   4 -11 12.9750 75.1464   2
   0  -4 -11 20.2653 52.7276   5
   0   4 -11-1.09942 40.7385   4
   0   4 -10 12217.6 525.313   2
   0  -4 -10 12320.4 413.217   5
   0   4 -10 12426.2 340.458   5
   0   4 -10 11977.8 383.914   4
   0  -4 -10 12261.4 646.086   3
   0  -4  -9-99.2296 111.063   3
   0   4  -9 12.5207 32.0199   5
   0   4  -9-43.2784 41.5821   4
   0   4  -8 638.752 75.6967   5
   0   4  -8 195.109 55.9636   4
   0  -4  -7 9.98139 14.4228   1
   0   4  -7-16.1986 54.9358   2
   0   4  -7 6.00536 24.3046   5
   0   4  -7-6.23457 32.5459   4
   0   4  -6 19397.4 520.036   2
   0  -4  -6 20632.6 262.740   1
   0   4  -6 20291.0 300.609   5
   0   4  -6 19508.4 403.472   4
   0   4  -5-51.7623 46.3451   2
   0  -4  -5-2.72645 15.7525   1
   0   4  -5-11.4385 19.5166   5
   0   4  -5 3.25399 30.7943   4
   0   4  -4 27563.7 541.754   2
   0   4  -4 28133.0 253.715   5
   0  -4  -4 28026.7 426.200   5
   0   4  -4 27033.8 428.075   4
   0   4  -3-3.23101 43.8535   2
   0  -4  -3-3.65695 22.3435   5
   0   4  -3 12.9995 26.0880   4
   0   4  -2 44968.0 606.256   2
   0  -4  -2 43934.0 442.966   5
   0   4  -2 43545.0 484.632   4
   0   4  -1 7.93386 33.4970   2
   0  -4  -1 4.70544 19.8185   5
   0  -4  -1-7.66877 16.7616   4
   0   4  -1 18.1701 22.7869   4
   0  -4   0 10361.5 156.765   5
   0   4   0 10169.3 168.678   5
   0   4   0 9789.79 202.360   4
   0  -4   0 10261.5 202.830   4
   0  -4   1-2.25243 10.3273   5
   0   4   1 25.7864 19.1664   5
   0  -4   1-3.87322 22.8745   4
   0   4   1 12.3068 18.1154   4
   0  -4   2 44666.0 599.886   2
   0   4   2 43376.8 442.168   5
   0   4   2 44772.9 364.777   4
   0  -4   3-7.07351 27.2089   2
   0   4   3 2.34212 19.3542   5
   0   4   3-1.95520 13.1082   4
   0  -4   4 26968.9 528.424   2
   0   4   4 27384.9 423.647   5
   0  -4   4 27521.1 205.402   5
   0  -4   5-11.2733 40.7798   2
   0  -4   5 3.98956 11.5498   5
   0   4   5-4.19720 28.3464   5
   0  -4   6 19743.5 521.797   2
   0  -4   6 19482.5 266.021   5
   0   4   6 20032.4 423.302   5
   0  -4   6 20731.1 400.805   4
   0  -4   7-25.0761 48.6389   2
   0  -4   7 9.76453 17.5904   5
   0   4   7-10.6892 32.9559   5
   0  -4   7-23.6408 46.1377   4
   0  -4   8 884.752 133.646   2
   0   4   8 448.747 81.0006   5
   0  -4   8 536.596 82.0124   4
   0  -4   9-29.7737 54.7790   2
   0  -4   9-20.8724 27.1451   5
   0   4   9-27.7658 34.6493   5
   0  -4  10 11488.0 509.386   2
   0  -4  10 11796.3 314.822   5
   0   4  10 11962.9 410.886   5
   0  -4  10 12019.0 627.850   3
   0  -4  11 21.5216 66.0501   2
   0  -4  11-30.1951 37.9174   1
   0  -4  11-34.7311 37.1248   5
   0  -4  11-46.5911 97.7808   3
   0  -4  12 5715.96 398.533   2
   0  -4  12 5402.85 252.142   1
   0  -4  12 5190.12 241.495   5
   0  -4  12 5356.99 471.622   3
   0  -4  13 26.9742 38.7204   1
   0  -4  13 4.37539 46.0465   5
   0  -4  13-7.38541 105.811   3
   0  -4  14 5911.49 291.066   1
   0  -4  14 6267.11 565.133   3
   0  -4  15 547.952 264.650   3
   0  -4  16 754.674 255.536   3
   0  -4  17-197.211 136.929   3
   0  -4  18 1973.73 387.870   3
   0  -5 -18 1068.55 186.492   5
   0   5 -18 858.745 155.466   5
   0  -5 -17-54.5854 67.9628   5
   0   5 -17-63.0804 61.8306   5
   0   5 -16 902.930 136.680   5
   0  -5 -16 1031.53 170.027   5
   0  -5 -15-77.1170 76.9359   5
   0   5 -15 96.0422 53.3195   5
   0  -5 -14 967.786 153.453   5
   0   5 -14 943.031 127.329   5
   0   5 -13-9.26704 78.8364   2
   0  -5 -13-47.2047 72.3537   5
   0   5 -13-18.4652 46.7084   5
   0   5 -12 145.656 108.549   2
   0  -5 -12 143.826 77.5279   5
   0   5 -12 133.374 61.8524   4
   0   5 -11 29.1693 85.4288   2
   0  -5 -11-6.53560 50.4117   5
   0   5 -11 24.4198 37.7121   5
   0   5 -11-12.7328 41.2514   4
   0  -5 -10 428.329 136.373   3
   0   5 -10 534.614 129.988   2
   0   5 -10 485.301 76.2676   5
   0  -5 -10 455.339 100.771   5
   0   5 -10 276.377 74.0555   4
   0   5  -9-11.5373 62.0601   2
   0  -5  -9-26.9645 49.4014   5
   0   5  -9-12.2597 32.7776   5
   0   5  -9 11.3456 37.4087   4
   0  -5  -8 19653.6 264.833   1
   0   5  -8 19675.5 356.435   5
   0   5  -8 19409.6 472.593   4
   0  -5  -7-10.8200 20.6392   1
   0   5  -7 15.5454 24.2031   5
   0   5  -7 5.52438 33.3747   4
   0   5  -6 33289.0 703.071   2
   0  -5  -6 34930.9 408.585   1
   0   5  -6 33448.7 373.889   5
   0   5  -6 33962.7 570.755   4
   0   5  -5 280.234 86.7491   2
   0  -5  -5 152.037 37.0461   1
   0   5  -5 297.725 35.2020   5
   0   5  -5 86.6105 46.8892   4
   0   5  -4 39547.5 684.117   2
   0  -5  -4 40276.9 535.107   5
   0   5  -4 39306.8 560.309   4
   0   5  -3 6.13083 38.2179   2
   0  -5  -3 5.16121 24.4777   5
   0   5  -3 26.8471 30.8372   4
   0   5  -2 6005.71 247.700   2
   0  -5  -2 6122.25 177.150   5
   0   5  -2 5788.61 195.720   4
   0   5  -1 4.05196 33.0810   2
   0  -5  -1 1.84391 18.6585   5
   0   5  -1 30.5812 25.2197   4
   0  -5  -1-1.26230 19.0681   4
   0  -5   0 5921.59 133.295   5
   0   5   0 5853.87 178.719   4
   0  -5   0 6150.09 177.343   4
   0  -5   1 3.21633 12.1425   5
   0   5   1 0.47465 16.3899   5
   0   5   1 5.30035 20.2821   4
   0  -5   1-10.3940 29.4846   4
   0   5   2 6033.93 179.243   5
   0   5   2 5799.81 155.864   4
   0  -5   2 6144.02 197.142   4
   0  -5   3-8.61756 32.1179   2
   0   5   3 1.96789 24.3348   5
   0   5   3 2.77728 16.4890   4
   0  -5   4 39138.2 678.545   2
   0   5   4 39587.3 538.492   5
   0   5   4 39457.9 343.888   4
   0  -5   5 265.457 77.6120   2
   0   5   5 150.154 50.4636   5
   0  -5   5 148.852 21.0863   5
   0  -5   6 34201.9 709.943   2
   0   5   6 34144.0 576.712   5
   0  -5   6 33188.9 312.868   5
   0  -5   7-27.3336 52.1670   2
   0   5   7 17.2831 30.7146   5
   0  -5   7 11.4939 16.6259   5
   0  -5   7 14.2089 39.0807   4
   0  -5   8 19712.3 604.422   2
   0   5   8 20402.7 497.637   5
   0  -5   8 18910.1 316.504   5
   0  -5   9-26.6169 42.9881   2
   0  -5   9-12.2408 22.8328   5
   0   5   9-48.3422 54.0588   5
   0  -5  10 335.145 105.208   2
   0   5  10 228.082 75.0213   5
   0  -5  10 269.502 54.6116   5
   0  -5  11-64.2853 75.5441   2
   0  -5  11-13.8076 43.3304   1
   0  -5  11-6.84116 33.6159   5
   0  -5  11 15.1479 78.1999   3
   0  -5  12 129.708 51.5137   1
   0  -5  12 72.1814 83.4519   3
   0  -5  13 15.4348 36.9119   1
   0  -5  13 54.3360 113.589   3
   0  -5  14 980.484 128.210   1
   0  -5  14 941.129 230.278   3
   0  -5  15 110.055 126.187   3
   0  -5  16 715.230 234.272   3
   0  -5  17-111.138 119.337   3
   0  -5  18 1190.35 323.057   3
   0  -6 -17 100.365 94.1548   5
   0  -6 -16 1440.50 199.738   5
   0   6 -16 1168.46 150.811   5
   0  -6 -15-75.7873 68.0128   5
   0   6 -15-32.7636 52.5567   5
   0   6 -14-42.4327 93.3971   2
   0  -6 -14 19.4176 66.7543   5
   0   6 -14 40.0331 42.7045   5
   0  -6 -13-79.9313 82.8225   5
   0   6 -13 54.8583 85.3387   2
   0   6 -12 11165.6 573.018   2
   0  -6 -12 10308.7 437.869   5
   0   6 -11 3.66409 62.9916   2
   0  -6 -11 20.0074 58.4662   5
   0   6 -11 39.5095 38.0873   5
   0   6 -10 4964.49 349.595   2
   0  -6 -10 4830.02 275.401   5
   0   6 -10 4443.56 200.296   5
   0   6 -10 4339.50 256.968   4
   0   6  -9 98.2599 76.4469   2
   0  -6  -9-0.18211 19.3384   1
   0  -6  -9 50.0230 59.4248   5
   0   6  -9 2.63913 43.1465   4
   0   6  -9-11.8818 31.4937   5
   0  -6  -8 1006.82 78.0581   1
   0  -6  -8 1003.37 118.216   5
   0   6  -8 1136.37 84.2805   5
   0   6  -8 960.369 114.485   4
   0  -6  -7 2.74779 24.0418   1
   0  -6  -7-28.0637 45.5443   5
   0   6  -7 7.66375 37.2067   4
   0   6  -7 15.2286 19.1310   5
   0  -6  -6 18242.9 335.085   1
   0  -6  -6 19032.6 437.890   5
   0   6  -6 18561.4 450.722   4
   0   6  -5-14.3313 48.3765   2
   0  -6  -5 8.35442 22.3127   1
   0  -6  -5-5.55333 39.3125   5
   0   6  -5-12.8857 36.3873   4
   0   6  -4 21190.4 538.380   2
   0  -6  -4 21554.0 412.651   5
   0   6  -4 20630.1 437.754   4
   0   6  -3 16.5864 39.6987   2
   0  -6  -3 58.8352 38.8723   5
   0   6  -3 5.03470 32.3805   4
   0   6  -2 484.422 82.3841   2
   0  -6  -2 564.302 60.7321   5
   0   6  -2 395.156 58.8161   4
   0   6  -1 38.8916 50.0600   2
   0  -6  -1 58.0762 29.3974   5
   0   6  -1 56.1896 33.4435   4
   0  -6   0 81135.1 536.344   5
   0  -6   0 81621.1 707.474   4
   0   6   0 77760.0 705.665   4
   0  -6   1 2.63521 13.5197   5
   0   6   1 19.3390 27.5154   5
   0  -6   1 11.4703 32.4739   4
   0   6   1-12.0229 21.0109   4
   0  -6   2 454.381 26.0212   5
   0   6   2 509.811 58.8060   5
   0   6   2 406.124 49.0477   4
   0  -6   3-27.3156 47.3050   2
   0   6   3 12.6568 22.7098   5
   0   6   3 14.6414 19.3599   4
   0  -6   4 21008.3 533.131   2
   0   6   4 21220.6 421.392   5
   0   6   4 22172.1 302.261   4
   0  -6   5-43.4866 48.2726   2
   0   6   5 9.65582 28.7526   5
   0  -6   6 18789.6 553.491   2
   0   6   6 17990.5 438.655   5
   0  -6   7-9.84704 50.1751   2
   0   6   7-26.7808 48.0939   5
   0  -6   7-83.0975 58.5409   4
   0  -6   8 1096.12 152.539   2
   0   6   8 1134.00 126.906   5
   0  -6   9 19.5873 49.8054   2
   0   6   9 14.0902 34.6480   5
   0  -6  10 4641.68 335.304   2
   0  -6  11-24.8983 59.9712   2
   0  -6  12 8373.96 349.997   1
   0  -6  12 12123.9 720.459   3
   0  -6  13-8.82959 36.9948   1
   0  -6  13-14.7453 88.9582   3
   0  -6  14 150.061 63.6633   1
   0  -6  14 143.775 102.479   3
   0  -6  15-74.3181 140.165   3
   0  -6  16 1116.29 294.590   3
   0  -6  17 343.362 180.030   3
   0  -6  18 1576.75 386.050   3
   0  -7 -17-14.3835 74.1034   5
   0  -7 -16 361.615 116.585   5
   0  -7 -15-151.251 109.862   5
   0   7 -15 19.9520 35.3585   5
   0  -7 -14 2225.54 231.360   5
   0   7 -14 3371.32 348.437   2
   0  -7 -13-100.061 83.7964   5
   0   7 -13-37.3159 90.0887   2
   0   7 -12 1796.65 239.691   2
   0   7 -12 1708.73 142.525   5
   0  -7 -12 1732.06 189.564   5
   0   7 -11-30.1816 78.0758   2
   0  -7 -11-25.8263 61.2975   5
   0   7 -11 36.6892 31.7718   5
   0  -7 -10 920.326 66.2328   1
   0   7 -10 1050.31 170.874   2
   0   7 -10 864.032 86.7783   5
   0  -7 -10 854.985 127.260   5
   0   7  -9-9.15551 64.9901   2
   0  -7  -9 1.12964 24.5250   1
   0  -7  -9-7.64455 55.8572   5
   0   7  -9 43.2086 48.3081   4
   0   7  -9 7.35015 20.8016   5
   0   7  -8 5508.22 344.367   2
   0  -7  -8 5986.12 210.086   1
   0  -7  -8 5882.65 282.460   5
   0   7  -8 6084.39 294.597   4
   0  -7  -7 662.750 77.7888   1
   0  -7  -7 628.596 105.991   5
   0   7  -7 382.218 84.3239   4
   0  -7  -6 1324.09 101.304   1
   0  -7  -6 1283.25 121.495   5
   0   7  -6 1460.65 136.090   4
   0  -7  -5-5.37805 23.9644   1
   0  -7  -5 12.8751 40.1687   5
   0   7  -5 5.86231 37.5879   4
   0   7  -4 39034.7 780.249   2
   0  -7  -4 39298.6 581.083   5
   0   7  -4 40125.3 649.917   4
   0   7  -3 14.2593 48.2460   2
   0  -7  -3 1.81124 32.3742   5
   0   7  -3 22.8747 30.4713   4
   0   7  -2 2.09858 37.0849   2
   0  -7  -2-14.5980 26.9850   5
   0   7  -2-22.6563 36.5328   4
   0   7  -1-15.4786 39.9972   2
   0  -7  -1 14.1317 22.7444   5
   0   7  -1 17.3198 32.1560   4
   0  -7   0 16191.9 261.026   5
   0   7   0 15301.0 345.758   4
   0  -7   1 7.86536 14.6726   5
   0  -7   1-37.6820 37.1345   4
   0   7   1 4.23290 22.1888   4
   0  -7   2 10.0059 11.3443   5
   0   7   2-13.5160 24.5557   5
   0   7   2 18.7613 24.9759   4
   0   7   3-12.0442 28.2211   5
   0   7   3 5.42152 24.3838   4
   0  -7   4 38793.3 759.947   2
   0   7   4 39200.8 599.797   5
   0   7   4 37596.3 456.408   4
   0  -7   5-20.7171 48.3517   2
   0   7   5-32.7765 38.9653   5
   0  -7   6 1289.45 151.757   2
   0   7   6 1334.49 126.403   5
   0  -7   7 985.701 145.249   2
   0   7   7 338.759 77.9473   5
   0  -7   8 5539.69 341.222   2
   0   7   8 6021.11 293.198   5
   0  -7   9 6.14593 51.6343   2
   0  -7  10 1023.71 157.742   2
   0  -7  11 36.5890 61.1296   2
   0  -7  12 1610.02 164.079   1
   0  -7  13-54.2633 85.5163   3
   0  -7  14 3948.32 461.312   3
   0  -7  15-234.276 143.698   3
   0  -7  16 225.421 166.151   3
   0  -7  17-37.9493 109.681   3
   0  -8 -16 767.722 157.601   5
   0   8 -15-4.89324 80.1555   2
   0  -8 -15-100.978 84.3019   5
   0   8 -14 1198.86 219.693   2
   0   8 -14 1168.59 129.989   5
   0  -8 -14 1320.97 186.751   5
   0   8 -13-67.4511 88.3395   2
   0  -8 -13 5.82335 57.1391   5
   0   8 -13-25.5832 36.0011   5
   0   8 -12 473.380 137.049   2
   0  -8 -12 526.045 108.010   5
   0   8 -12 417.106 67.3462   5
   0   8 -11 20.3615 69.1227   2
   0  -8 -11-49.0396 78.2960   5
   0   8 -11-6.31726 27.0567   5
   0   8 -10 5168.69 374.069   2
   0  -8 -10 4707.23 287.581   5
   0  -8 -10 4851.27 194.192   1
   0  -8  -9 5.79189 45.6525   5
   0  -8  -9 6.56497 26.1599   1
   0   8  -9-68.7174 106.266   2
   0   8  -8 12817.9 537.717   2
   0  -8  -8 11720.1 327.924   1
   0  -8  -8 12551.3 425.965   5
   0   8  -7-23.2480 60.9665   2
   0  -8  -7 14.8180 29.2616   1
   0  -8  -7 48.5653 47.7321   5
   0   8  -7-18.4754 41.5169   4
   0  -8  -6 13428.1 354.828   1
   0  -8  -6 14047.4 407.736   5
   0   8  -6 14248.6 441.345   4
   0  -8  -5 6.16424 29.7043   1
   0  -8  -5 18.4216 42.2016   5
   0   8  -5-25.6154 45.6901   4
   0  -8  -4 4804.35 211.755   5
   0   8  -4 4849.05 242.244   4
   0  -8  -3 4.54611 29.3714   5
   0   8  -3 26.4624 31.4747   4
   0  -8  -2 1512.55 105.106   5
   0   8  -2 1476.41 127.508   4
   0  -8  -1 3.63441 25.0841   5
   0   8  -1-7.62967 30.0512   4
   0  -8   0 5864.49 169.606   5
   0   8   0 5686.04 227.963   4
   0  -8   1 18.1099 18.2951   5
   0   8   1 29.8725 29.7443   4
   0  -8   2 1451.70 60.1060   5
   0   8   2 1339.28 103.872   4
   0   8   3 16.0912 25.9504   5
   0   8   3 4.77368 22.5732   4
   0   8   4 4365.71 213.319   5
   0   8   4 4167.29 168.535   4
   0  -8   5 19.0250 36.6524   2
   0   8   5-5.75239 34.4465   5
   0  -8   6 13785.2 513.606   2
   0   8   6 14811.1 433.186   5
   0  -8   7-25.0434 50.1053   2
   0   8   7-27.3979 39.1305   5
   0  -8   8 12832.4 532.816   2
   0   8   8 12134.1 431.863   5
   0  -8   9-40.4106 51.1789   2
   0  -8  10 5076.50 361.635   2
   0  -8  14 1159.92 270.243   3
   0  -8  15 298.995 176.825   3
   0  -8  16 1151.27 289.891   3
   0  -8  17-186.277 165.518   3
   0  -9 -16 128.003 90.1213   5
   0   9 -16 188.375 88.2272   2
   0  -9 -15 12.2152 79.1589   5
   0   9 -15-10.6899 82.1655   2
   0  -9 -14 1501.69 198.413   5
   0   9 -14 1712.62 267.281   2
   0  -9 -13-45.3939 69.9922   5
   0   9 -13 31.3279 84.6279   2
   0  -9 -12 284.688 105.072   5
   0   9 -12 570.956 152.685   2
   0  -9 -11-87.7832 93.2670   5
   0  -9 -11-31.0618 36.2497   1
   0   9 -11-43.5921 67.2123   2
   0  -9 -10 917.591 140.238   5
   0  -9 -10 816.283 93.8483   1
   0   9 -10 1147.81 186.516   2
   0   9  -9 194.567 101.173   2
   0  -9  -9 91.9592 71.5593   5
   0  -9  -9 33.8601 37.8150   1
   0   9  -8 14477.8 593.076   2
   0  -9  -8 13996.6 465.347   5
   0  -9  -8 13144.0 376.993   1
   0   9  -7-9.70255 68.6590   2
   0  -9  -7 24.2329 31.7415   1
   0  -9  -7 12.8985 55.9070   5
   0   9  -6 3653.39 286.162   2
   0  -9  -6 2787.07 177.229   1
   0  -9  -6 3170.96 205.323   5
   0   9  -6 2932.33 214.665   4
   0   9  -5-57.9502 66.9745   2
   0  -9  -5 17.4781 33.1152   1
   0  -9  -5-26.3696 43.5484   5
   0   9  -5 47.7508 43.0590   4
   0  -9  -4 2391.02 158.076   5
   0   9  -4 2423.26 181.248   4
   0  -9  -3 37.2963 39.8963   5
   0   9  -3 19.7841 28.5720   4
   0  -9  -2 258.581 51.9695   5
   0   9  -2 210.763 54.8973   4
   0  -9  -1 6.21678 23.4305   5
   0   9  -1 79.1221 36.7057   4
   0  -9   0 1699.62 98.7608   5
   0   9   0 1600.08 132.095   4
   0  -9   1 0.23565 17.7563   5
   0   9   1-2.27172 27.3467   4
   0  -9   2 236.767 28.6980   5
   0   9   2 198.128 51.1021   4
   0   9   3-24.7990 30.7640   4
   0   9   4 2238.36 137.687   4
   0   9   5 9.86306 41.7023   5
   0  -9   6 3399.56 269.461   2
   0   9   6 3170.37 212.904   5
   0  -9   7-34.7482 70.8039   2
   0   9   7-5.62644 36.9098   5
   0  -9   8 14055.5 580.412   2
   0  -9   9 40.8173 60.5061   2
   0  -9  15 248.754 171.882   3
   0  -9  16 49.4608 132.090   3
   0  10 -16 140.670 116.116   2
   0 -10 -15-32.0178 74.1064   5
   0  10 -15 0.58005 95.3884   2
   0  10 -14 3365.65 369.819   2
   0 -10 -14 3874.22 325.699   5
   0 -10 -13 42.2509 79.9993   5
   0  10 -13 302.781 130.091   2
   0  10 -12 6451.98 472.659   2
   0 -10 -12 6736.56 395.062   5
   0 -10 -11-9.28272 68.9500   5
   0  10 -11 18.8746 72.0885   2
   0  10 -10 1715.46 235.951   2
   0 -10 -10 1754.44 191.030   5
   0 -10 -10 1963.01 152.813   1
   0  10  -9 11.3882 66.5827   2
   0 -10  -9-101.928 84.3687   5
   0 -10  -9-42.0468 39.8186   1
   0  10  -8 6676.26 420.698   2
   0 -10  -8 6910.50 340.427   5
   0 -10  -8 6265.59 279.358   1
   0  10  -7-111.740 91.5004   2
   0 -10  -7-2.65197 54.9448   5
   0 -10  -7-15.6957 34.5545   1
   0  10  -6 25550.5 771.679   2
   0 -10  -6 25954.4 591.807   5
   0 -10  -6 23907.7 544.135   1
   0  10  -5 163.361 83.6799   2
   0 -10  -5 120.203 59.5717   1
   0 -10  -5 88.1813 64.8957   5
   0  10  -4 9659.51 455.162   2
   0 -10  -4 9931.63 356.414   1
   0 -10  -4 10329.6 336.481   5
   0  10  -4 10408.3 396.983   4
   0  10  -3 12.5488 61.6408   2
   0 -10  -3 2.25243 32.0887   5
   0  10  -3-7.37197 37.0885   4
   0  10  -2 8300.16 416.227   2
   0 -10  -2 8629.57 271.876   5
   0  10  -2 8648.94 341.948   4
   0  10  -1 34.2078 70.3450   2
   0 -10  -1-6.72031 26.2142   5
   0  10  -1 4.68290 39.9519   4
   0  10   0 2.85149 60.4537   2
   0 -10   0 87.5405 31.6284   5
   0  10   0 61.2088 37.9516   4
   0 -10   1 3.16630 18.5298   5
   0  10   1-26.1025 39.3716   4
   0 -10   2 8251.96 173.088   5
   0  10   2 8520.15 302.156   4
   0  10   3 3.91976 30.4433   4
   0  10   4 9593.49 303.570   4
   0 -10   7-14.9211 70.1551   2
   0 -10   8 6336.14 403.234   2
   0 -10  15-205.497 155.373   3
   0  11 -17-168.425 115.614   2
   0  11 -16 99.9582 91.0183   2
   0  11 -15 159.995 116.216   2
   0 -11 -14 155.282 84.5216   5
   0  11 -14-27.2954 94.9154   2
   0 -11 -13 81.4633 85.6612   5
   0  11 -13-173.248 107.281   2
   0 -11 -12 163.777 82.1068   5
   0  11 -12 63.6278 93.0838   2
   0 -11 -11 110.263 86.7539   5
   0  11 -11 102.655 69.2123   2
   0  11 -10 400.606 126.863   2
   0 -11 -10 556.579 118.652   5
   0  11  -9 87.0435 78.2771   2
   0 -11  -9-43.8175 66.0668   5
   0 -11  -9-47.5444 47.8995   1
   0  11  -8 107.851 91.1520   2
   0 -11  -8 46.1880 50.8566   5
   0 -11  -8 121.872 47.9100   1
   0  11  -7-33.3391 72.6032   2
   0 -11  -7-79.2557 73.1537   5
   0 -11  -7-10.1762 39.5023   1
   0  11  -6 2901.43 279.969   2
   0 -11  -6 3263.97 222.648   5
   0 -11  -6 3166.88 212.731   1
   0  11  -5-10.1756 85.1519   2
   0 -11  -5 53.3877 55.0721   5
   0 -11  -5 30.8512 47.6961   1
   0  11  -4 22988.2 738.354   2
   0 -11  -4 22626.9 520.681   5
   0 -11  -4 23867.9 591.896   1
   0  11  -3-85.3887 85.1252   2
   0 -11  -3-28.4721 49.1985   5
   0  11  -2 158.619 79.6455   2
   0 -11  -2 298.122 62.1320   5
   0  11  -2 173.138 59.0716   4
   0  11  -1-44.7186 68.8281   2
   0 -11  -1-4.07750 33.0742   5
   0  11  -1 1.96982 42.8510   4
   0  11   0 721.993 137.737   2
   0 -11   0 651.204 71.2901   5
   0  11   0 763.471 106.432   4
   0 -11   1 7.06786 23.2809   5
   0  11   1 6.95862 31.7759   4
   0 -11   2 269.729 37.0787   5
   0  11   2 253.252 64.7108   4
   0  11   3-35.6451 39.8845   4
   0  12 -16 485.408 163.873   2
   0  12 -15-22.5098 81.7827   2
   0 -12 -14 506.871 132.653   5
   0  12 -14 352.544 149.526   2
   0 -12 -13 66.4203 72.3211   5
   0  12 -13 123.112 108.780   2
   0 -12 -12 1408.21 193.867   5
   0  12 -12 1412.51 242.616   2
   0 -12 -11-40.7744 58.9439   5
   0  12 -11 126.141 85.2425   2
   0  12 -10 1164.04 197.167   2
   0 -12 -10 1030.96 155.899   5
   0  12  -9 1.30866 86.5971   2
   0 -12  -9-74.8096 76.0679   5
   0 -12  -9-27.0516 44.3631   1
   0  12  -8 193.536 102.329   2
   0 -12  -8 155.571 68.6923   5
   0 -12  -8 41.7767 41.7618   1
   0  12  -7-81.3947 90.6515   2
   0 -12  -7-37.1846 60.6914   5
   0 -12  -7 25.6353 38.5331   1
   0  12  -6 15756.8 666.459   2
   0 -12  -6 15625.7 499.467   5
   0 -12  -6 15012.0 493.078   1
   0  12  -5-64.5510 83.8054   2
   0 -12  -5-10.6463 47.6663   5
   0 -12  -5 1.54474 38.3958   1
   0  12  -4 23051.7 775.852   2
   0 -12  -4 23789.5 550.790   5
   0 -12  -4 22618.3 606.766   1
   0  12  -3 18.6315 77.5208   2
   0 -12  -3 110.895 65.3402   5
   0  12  -2 10185.8 513.649   2
   0 -12  -2 10741.2 331.330   5
   0  12  -1-85.1349 82.3406   2
   0 -12  -1-9.16746 38.7516   5
   0  12   0 5589.73 384.268   2
   0 -12   0 5397.92 203.975   5
   0  12   0 5693.84 299.459   4
   0  12   1 18.0342 70.2559   2
   0 -12   1-9.52474 21.9231   5
   0  12   1-84.2192 63.3923   4
   0 -12   2 10146.7 216.035   5
   0  12   2 9974.70 379.249   4
   0  12   3 128.514 64.7571   4
   0  13 -15-216.815 113.919   2
   0  13 -14 91.7715 111.972   2
   0 -13 -13 208.371 97.0153   5
   0  13 -13 242.714 127.383   2
   0 -13 -12 248.256 114.286   5
   0  13 -12 386.667 141.107   2
   0 -13 -11-78.6277 80.1767   5
   0  13 -11 40.7971 82.0393   2
   0  13 -10 26.9708 76.3439   2
   0 -13 -10-23.4668 71.7847   5
   0  13  -9-33.6212 73.0910   2
   0 -13  -9-61.0073 64.4781   5
   0  13  -8 88.8974 84.1931   2
   0 -13  -8 95.2804 67.7161   5
   0  13  -7-103.951 87.4066   2
   0 -13  -7 23.3022 63.4608   5
   0  13  -6 430.782 133.979   2
   0 -13  -6 640.133 115.091   5
   0  13  -5-25.5569 71.5106   2
   0 -13  -5-54.5522 57.6889   5
   0  13  -4 3668.84 328.639   2
   0 -13  -4 3276.56 214.959   5
   0  13  -3-79.1377 96.3365   2
   0 -13  -3-53.6284 53.0084   5
   0  13  -2 4081.69 345.665   2
   0 -13  -2 4089.53 215.489   5
   0  13  -1 152.924 113.711   2
   0 -13  -1 82.4239 50.1956   5
   0  13   0 38006.7 1042.42   2
   0 -13   0 38638.5 564.494   5
   0  13   1 182.997 108.991   2
   0 -13   1 18.0144 34.0092   5
   0 -13   2 4011.70 138.850   5
   0  13   2 4063.07 256.520   4
   0  14 -14 1388.09 264.105   2
   0  14 -13 342.367 131.637   2
   0 -14 -12 276.570 99.9518   5
   0  14 -12-10.3827 86.3986   2
   0 -14 -11 175.667 88.9325   5
   0  14 -11 18.5972 94.4869   2
   0  14 -10 245.851 134.946   2
   0 -14 -10 480.931 120.440   5
   0  14  -9-4.50719 74.6379   2
   0 -14  -9 81.4079 66.6524   5
   0  14  -8 338.442 112.226   2
   0 -14  -8 429.132 109.924   5
   0  14  -7 323.225 124.458   2
   0 -14  -7 151.944 71.4480   5
   0  14  -6 1823.14 250.399   2
   0 -14  -6 1696.77 179.983   5
   0  14  -5-97.3230 96.0424   2
   0 -14  -5 17.0754 47.5644   5
   0  14  -4 1442.45 223.375   2
   0 -14  -4 1489.60 152.930   5
   0  14  -3-32.8553 78.5371   2
   0 -14  -3 54.8286 48.5783   5
   0  14  -2 7160.16 469.420   2
   0 -14  -2 6733.84 284.179   5
   0  14  -1-44.9426 72.1395   2
   0 -14  -1 10.1749 36.3849   5
   0  14   0 3944.76 358.783   2
   0 -14   0 3580.15 181.348   5
   0  14   1 98.9552 94.3066   2
   0 -14   1 3.44377 32.0734   5
   0  14   2 6940.63 487.987   2
   0 -14   2 6422.77 170.101   5
   0  15 -13 155.014 74.4516   2
   0  15 -12 44.7704 101.642   2
   0 -15 -11 134.312 69.6903   5
   0  15 -11 2.89962 62.4582   2
   0  15 -10 126.301 91.7322   2
   0 -15 -10 73.6834 76.2229   5
   0  15  -9-108.770 113.095   2
   0 -15  -9-8.72600 63.0514   5
   0  15  -8 399.573 140.342   2
   0 -15  -8 380.746 110.260   5
   0  15  -7 42.9925 75.7325   2
   0 -15  -7-111.879 60.5570   5
   0  15  -6 64.5175 83.3208   2
   0 -15  -6 72.2661 57.7298   5
   0  15  -5 124.068 98.6247   2
   0 -15  -5 19.5207 44.6730   5
   0  15  -4 711.667 165.115   2
   0 -15  -4 739.868 114.660   5
   0  15  -3-1.87072 78.0571   2
   0 -15  -3 10.0057 38.7303   5
   0  15  -2-66.9711 84.4804   2
   0 -15  -2 52.5446 50.2738   5
   0  15  -1-74.1848 79.8814   2
   0 -15  -1-21.8232 33.2139   5
   0  15   0 249.341 118.033   2
   0 -15   0 171.752 50.1969   5
   0  15   1 146.917 102.703   2
   0  15   2-105.920 108.052   2
   0 -16 -11-30.5301 84.4069   5
   0  16 -11 14.7454 59.6346   2
   0  16 -10 725.941 195.014   2
   0 -16 -10 722.839 151.470   5
   0  16  -9 34.9490 79.5151   2
   0 -16  -9-68.7743 68.3546   5
   0  16  -8 317.792 127.311   2
   0 -16  -8 275.523 97.0612   5
   0  16  -7-79.9383 96.8665   2
   0 -16  -7-22.2311 48.9611   5
   0  16  -6 1098.71 216.233   2
   0 -16  -6 920.946 146.494   5
   0  16  -5 2.09851 38.7037   2
   0 -16  -5 50.9349 59.7814   5
   0  16  -4 728.514 173.894   2
   0 -16  -4 611.175 110.994   5
   0  16  -3 33.1052 77.0676   2
   0 -16  -3 68.6286 57.8364   5
   0  16  -2 1543.17 246.298   2
   0  16  -1-106.838 93.4345   2
   0  16   0 603.262 171.064   2
   0  16   1-61.9537 107.337   2
   0  16   2 1564.36 260.479   2
   0  16   3 26.1306 111.155   2
   0  17 -10 524.051 172.933   2
   0 -17 -10 570.466 143.454   5
   0  17  -9 436.619 146.548   2
   0 -17  -9 1.52580 66.3169   5
   0  17  -8 17.4437 84.6639   2
   0 -17  -8-18.6882 69.1823   5
   0  17  -7 42.9709 85.9768   2
   0 -17  -7 40.3840 65.1995   5
   0  17  -6 20.7266 82.5953   2
   0 -17  -6 61.3144 69.3449   5
   0  17  -5 90.8783 84.3099   2
   0  17  -4 27.9537 79.7360   2
   0  17  -3 60.9297 97.6420   2
   0  17  -2 1196.08 221.947   2
   0  17  -1-164.801 100.179   2
   0  17   0 561.145 182.029   2
   0  17   1-170.177 114.382   2
   0  17   2 1210.21 234.958   2
   0  17   3 101.079 95.4476   2
   0  17   4-17.7594 78.3111   2
   0  18  -8 28.3499 77.4416   2
   0  18  -7-170.625 108.386   2
   0  18  -6 1014.38 234.774   2
   0  18  -5-236.314 116.083   2
   0  18  -4 589.959 186.035   2
   0  18  -3 40.8850 84.5846   2
   0  18  -2 411.379 152.999   2
   0  18  -1-150.400 107.627   2
   0  18   0 1455.84 260.567   2
   0  18   1-189.328 121.663   2
   0  18   2 327.678 145.810   2
   0  18   3 2.63971 88.8667   2
   0  18   4 563.925 190.391   2
   0  18   5 24.6026 98.7310   2
   0  19  -5-140.827 127.432   2
   0  19  -4 250.585 138.248   2
   0  19  -3-63.8435 76.9876   2
   0  19  -2-5.87064 70.1523   2
   0  19  -1 169.387 126.318   2
   0  19   0 3233.83 397.771   2
   0  19   1 116.617 100.795   2
   1   0 -20-126.797 101.408   5
  -1   0 -20-133.279 89.5044   5
  -1   0 -19 80.6395 78.3419   5
   1   0 -19-113.568 94.7317   5
   1   0 -18-132.999 83.2013   5
  -1   0 -18 75.3426 70.9412   5
  -1   0 -17-57.8293 78.6063   5
   1   0 -17-60.0854 84.3649   5
   1   0 -16-44.4786 76.6059   5
  -1   0 -16-118.870 83.6532   5
   1   0 -15-53.7902 70.4790   5
  -1   0 -15-71.2227 65.7719   5
   1   0 -14-22.1134 59.2527   5
  -1   0 -14-79.0909 57.9872   5
  -1   0 -13-39.5495 55.4662   5
   1   0 -13 20.3692 56.8735   5
  -1   0 -12 21.6922 47.9038   5
   1   0 -12 14.8338 58.4724   5
  -1   0 -12-23.7908 30.0861   4
  -1   0 -11-20.3282 43.8958   5
   1   0 -11 24.9990 48.6905   5
  -1   0 -11-19.2489 27.7895   4
   1   0 -10 9.74922 46.1428   5
  -1   0 -10-13.9757 43.6620   5
  -1   0 -10 27.2943 25.0130   4
  -1   0  -9-17.6979 23.8327   4
   1   0  -8 12.2175 68.0400   3
  -1   0  -8 13.9059 20.4395   4
   1   0  -7 1.16975 38.9938   5
  -1   0  -7-0.68132 33.8338   5
   1   0  -7-25.2759 70.3370   3
  -1   0  -7 13.8467 17.6207   4
  -1   0  -6 16.7284 33.1728   5
   1   0  -6-4.56273 32.8786   5
  -1   0  -6 10.6971 16.9994   4
   1   0  -6-5.95258 56.4483   3
   1   0  -5 13.9570 17.0772   1
   1   0  -5 3.58161 30.9014   5
   1   0  -4-1.51038 19.7588   1
   1   0  -4 38.6772 32.9298   5
  -1   0  -4 35.0857 36.3429   5
   1   0  -4-16.2475 57.7071   3
   1   0  -3 4.50272 20.3562   1
   1   0  -3 10.8026 26.2612   5
   1   0  -3-32.0086 46.7086   3
   1   0  -2 12.9453 30.8794   3
  -1   0   2 17.4770 18.8523   1
   1   0   2-4.92543 20.8027   2
  -1   0   2 4.28280 16.8715   5
   1   0   2-12.3965 24.4980   3
   1   0   3-47.5780 49.5885   2
  -1   0   3-9.99543 23.6755   1
  -1   0   3 23.6546 18.6280   5
   1   0   3 3.60326 37.0736   3
   1   0   4 14.8790 41.6776   2
  -1   0   4 21.3675 21.3488   1
  -1   0   4 7.14519 21.7405   5
   1   0   4-6.19400 43.2941   3
   1   0   5-31.9876 54.2906   3
  -1   0   5 6.11992 20.4545   1
   1   0   5-61.0766 55.0605   2
  -1   0   5 24.8172 24.2426   5
  -1   0   5 41.2383 26.6343   4
   1   0   6-6.67892 54.1184   3
  -1   0   6 21.7417 42.5934   2
   1   0   6-9.27098 51.8958   2
  -1   0   6 19.4986 21.2495   1
  -1   0   6 0.97773 26.8711   5
  -1   0   6 11.4331 22.6305   4
   1   0   7-59.3070 76.6334   3
  -1   0   7 22.3296 50.5737   2
  -1   0   7 4.83770 21.6155   1
   1   0   7-12.1305 56.2947   2
  -1   0   7 18.1252 23.4767   5
   1   0   7-18.7800 28.5107   5
  -1   0   7 5.94299 21.5188   4
  -1   0   8 9.61761 20.4858   1
   1   0   8-4.90278 58.0423   2
  -1   0   8-10.9435 44.2195   2
  -1   0   8 28.1095 36.9128   5
   1   0   8 10.4293 33.9785   5
  -1   0   8-0.91702 25.0558   4
  -1   0   9 11.8177 21.9220   1
   1   0   9-39.4673 76.7792   2
  -1   0   9 40.7120 45.9612   2
  -1   0   9-7.80691 38.5163   5
   1   0   9-31.5532 39.6454   5
  -1   0   9 37.1215 28.0025   4
  -1   0  10-7.76788 24.8770   1
  -1   0  10-24.5300 44.6745   2
   1   0  10 55.4146 56.9158   2
  -1   0  10 86.0793 37.8626   5
  -1   0  10 43.6559 30.1082   4
  -1   0  11-35.9196 48.1977   2
  -1   0  11-9.57748 23.8557   1
   1   0  11-11.6735 72.3929   2
  -1   0  11-6.20858 35.0010   5
  -1   0  11 15.3523 26.0428   4
   1   0  12 12.4381 19.3841   1
  -1   0  12 13.4990 57.5787   2
  -1   0  12-26.6137 43.4365   5
   1   0  13-5.74144 18.3437   1
   1   0  14-1.97656 13.6634   1
  -1   1 -21 553.713 156.160   5
  -1  -1 -20 198.294 99.8081   5
  -1   1 -20 39.5898 73.0330   5
   1  -1 -20 118.588 105.515   5
  -1   1 -19 259.614 102.101   5
   1   1 -19 139.113 86.5489   5
   1  -1 -19 270.270 107.281   5
  -1  -1 -19 322.691 119.196   5
  -1   1 -18 52.6958 69.2999   5
  -1  -1 -18 125.258 78.0209   5
   1  -1 -18 75.8333 85.3925   5
   1   1 -18-17.9369 76.0685   5
   1   1 -17 2196.42 243.880   5
   1  -1 -17 2227.40 249.307   5
  -1   1 -17 2275.55 228.080   5
  -1  -1 -17 2618.59 250.924   5
   1   1 -16-33.1342 65.8801   5
  -1  -1 -16 2.02461 75.4219   5
  -1   1 -16 12.7204 50.4123   5
   1  -1 -16 11.3520 67.3448   5
   1  -1 -15 2624.70 245.583   5
   1   1 -15 2593.36 236.656   5
  -1  -1 -15 2614.50 228.408   5
  -1   1 -15 2426.97 213.642   5
   1   1 -14 3039.74 242.431   5
   1  -1 -14 3042.76 251.350   5
  -1  -1 -14 2682.78 220.366   5
  -1   1 -14 3029.50 223.088   5
  -1   1 -13 8231.17 343.895   5
  -1  -1 -13 8209.93 357.580   5
   1   1 -13 7876.71 369.067   5
   1  -1 -13 7981.64 380.389   5
  -1   1 -13 7094.89 274.275   4
  -1  -1 -12 1116.40 133.408   5
   1   1 -12 1006.23 130.808   5
  -1   1 -12 1143.74 125.470   5
   1  -1 -12 964.659 132.235   5
  -1   1 -12 987.930 98.4172   4
   1   1 -11 10737.5 383.018   5
  -1  -1 -11 10304.7 359.981   5
  -1   1 -11 9996.89 336.251   5
   1  -1 -11 10317.3 388.192   5
  -1   1 -11 9554.32 284.120   4
  -1  -1 -11 9717.09 243.325   4
   1  -1 -11 10816.0 601.684   3
   1  -1 -10 3834.91 226.106   5
  -1  -1 -10 3958.60 213.146   5
   1  -1 -10 4313.98 366.614   3
  -1   1 -10 3767.03 169.768   4
  -1  -1 -10 3700.31 139.778   4
  -1  -1 -10 3797.95 320.688   3
  -1   1  -9 15831.4 326.712   4
  -1  -1  -9 16038.0 614.835   3
   1  -1  -9 17454.4 690.277   3
  -1  -1  -9 15783.6 267.704   4
  -1   1  -8 18143.5 372.442   5
   1   1  -8 17336.6 407.004   5
  -1  -1  -8 17004.4 254.275   4
   1  -1  -8 16583.5 642.065   3
  -1  -1  -8 17439.4 600.902   3
  -1   1  -8 17205.8 319.322   4
  -1  -1  -7 13922.8 332.765   5
   1   1  -7 14996.4 354.186   5
   1  -1  -7 14680.3 366.478   5
  -1   1  -7 14517.9 308.731   5
  -1  -1  -7 14179.8 213.887   4
  -1  -1  -7 14181.9 504.760   3
   1  -1  -7 14617.0 563.594   3
  -1   1  -7 13769.2 269.589   4
   1   1  -6 23225.6 413.750   5
  -1  -1  -6 24129.1 408.913   5
  -1   1  -6 23460.8 363.689   5
  -1  -1  -6 22595.4 254.288   4
  -1  -1  -6 22740.3 589.081   3
   1  -1  -6 22948.1 656.398   3
  -1   1  -6 23212.7 331.431   4
   1  -1  -5 127055. 531.317   1
   1   1  -5 125642. 895.411   5
  -1  -1  -5 124011. 870.773   5
  -1   1  -5 128192. 777.998   5
   1  -1  -5 124078. 920.547   5
  -1   1  -5 124725. 734.856   4
   1  -1  -5 123847. 1421.25   3
  -1  -1  -5 124490. 1257.85   3
   1   1  -4 250294. 962.164   1
   1  -1  -4 257296. 853.648   1
  -1  -1  -4 255215. 1146.04   5
  -1   1  -4 259280. 1003.71   5
   1   1  -4 260655. 1183.36   5
   1  -1  -4 247533. 1846.07   3
  -1  -1  -4 252327. 1614.01   3
   1   1  -3 494293. 1509.29   5
  -1  -1  -3 496868. 1952.72   3
   1   1  -2 51900.9 457.325   5
   1   1  -2 51844.7 425.210   1
   1  -1   2 50810.6 556.718   2
  -1  -1   2 50823.8 375.385   2
  -1  -1   2 51005.6 433.499   5
  -1   1   2 51496.4 438.245   5
  -1  -1   2 50563.7 443.931   1
   1   1   2 49731.0 534.594   2
   1   1   2 53182.9 451.643   1
   1  -1   3 498499. 1962.51   2
  -1  -1   3 497820. 1563.60   2
  -1  -1   3 497198. 1427.98   1
   1   1   3 494321. 1966.59   2
  -1   1   3 497197. 1487.40   5
  -1  -1   3 490809. 1407.45   5
   1   1   4 257821. 1596.92   2
  -1  -1   4 251883. 1343.33   2
   1  -1   4 259615. 1576.81   2
  -1  -1   4 257770. 1065.59   1
  -1   1   4 252733. 1152.58   5
  -1  -1   4 255797. 1062.43   5
  -1  -1   4 257305. 1070.00   4
  -1  -1   5 123358. 1065.95   2
   1  -1   5 123321. 1205.04   2
   1   1   5 121957. 1219.40   2
  -1  -1   5 120755. 770.963   1
  -1  -1   5 122547. 801.119   5
  -1   1   5 121838. 860.778   5
   1  -1   5 124818. 1268.24   3
  -1  -1   5 122853. 777.607   4
  -1  -1   6 23281.0 516.257   2
   1   1   6 23588.1 591.353   2
   1  -1   6 23352.8 570.128   2
  -1  -1   6 23012.6 348.112   1
  -1  -1   6 23001.9 373.700   5
  -1   1   6 22767.8 398.760   5
   1   1   6 23490.2 432.308   5
   1  -1   6 23582.5 615.575   3
  -1  -1   6 23219.2 350.792   4
  -1   1   6 23304.5 289.303   4
   1  -1   7 13665.9 473.581   2
  -1  -1   7 14331.3 447.411   2
   1   1   7 14216.4 495.024   2
  -1  -1   7 14494.5 288.606   1
  -1   1   7 14479.9 342.940   5
  -1  -1   7 14182.1 314.425   5
   1   1   7 13539.8 356.018   5
  -1   1   7 14658.2 237.813   4
  -1  -1   7 14974.2 292.856   4
   1  -1   7 13499.3 511.569   3
   1   1   8 17810.4 592.164   2
   1  -1   8 17608.0 574.681   2
  -1  -1   8 17072.1 526.677   2
  -1  -1   8 16562.2 322.555   1
  -1   1   8 17444.0 404.029   5
  -1  -1   8 16195.3 363.232   5
   1   1   8 17409.6 428.814   5
  -1  -1   8 17560.0 330.558   4
  -1   1   8 17208.9 268.909   4
  -1  -1   9 15408.4 542.209   2
   1  -1   9 17059.0 600.380   2
   1   1   9 17245.8 612.711   2
  -1  -1   9 15739.5 325.807   1
  -1   1   9 16346.9 574.308   2
  -1  -1   9 16183.4 384.523   5
   1   1   9 16182.1 437.741   5
  -1   1   9 16341.2 414.015   5
  -1  -1   9 16419.2 331.871   4
  -1   1   9 16433.5 272.215   4
   1   1  10 3894.92 312.615   2
  -1  -1  10 3957.64 291.756   2
   1  -1  10 3778.82 301.044   2
  -1  -1  10 3756.00 165.731   1
  -1   1  10 3820.85 295.050   2
  -1  -1  10 4038.15 205.610   5
   1   1  10 4027.91 232.076   5
  -1   1  10 4044.22 219.016   5
  -1  -1  10 4043.07 171.431   4
   1  -1  10 3808.21 342.942   3
  -1   1  10 3976.44 142.844   4
  -1  -1  10 3696.45 356.303   3
  -1   1  11 10453.6 513.869   2
   1  -1  11 11154.8 544.411   2
  -1  -1  11 10462.6 504.157   2
   1   1  11 10403.4 533.307   2
  -1  -1  11 10192.9 282.802   1
   1   1  11 9846.99 178.653   1
  -1   1  11 10478.8 369.723   5
  -1  -1  11 10597.3 351.062   5
  -1   1  11 10184.9 240.337   4
   1  -1  11 11047.7 617.736   3
  -1  -1  11 10781.5 639.495   3
  -1  -1  11 10621.5 291.096   4
  -1  -1  12 600.373 166.863   3
   1  -1  12 850.988 202.426   3
  -1   1  12 1045.17 177.275   2
  -1  -1  12 889.856 87.2664   1
  -1  -1  12 1197.84 185.632   2
  -1  -1  12 1015.93 117.014   5
  -1   1  12 1014.15 125.729   5
  -1  -1  12 1013.18 97.0124   4
   1  -1  13 8406.37 238.558   1
  -1  -1  13 7421.43 243.905   1
  -1  -1  13 8143.17 345.072   5
   1  -1  13 7735.02 578.829   3
  -1  -1  13 7600.02 592.098   3
  -1  -1  14 2697.69 143.237   1
   1  -1  14 2916.02 141.404   1
  -1   2 -20 126.378 83.6730   5
   1   2 -20 45.3978 68.1591   5
  -1  -2 -19-49.6538 62.4118   5
   1  -2 -19-146.639 89.7802   5
   1   2 -19 5.43807 76.2281   5
  -1   2 -19-36.0076 60.3864   5
   1   2 -18 18.6905 66.0460   5
   1  -2 -18 42.2056 83.7678   5
  -1   2 -18 149.661 70.9914   5
  -1  -2 -18 59.3749 82.6854   5
  -1  -2 -17 329.334 103.387   5
   1  -2 -17 267.124 105.910   5
  -1   2 -17 364.826 101.718   5
   1   2 -17 192.010 79.6891   5
   1  -2 -16-3.74663 77.6887   5
  -1  -2 -16 56.2397 67.6214   5
   1   2 -16 19.2977 62.9156   5
  -1   2 -16 198.368 73.6632   5
  -1  -2 -15 384.540 99.0755   5
   1   2 -15 368.233 100.897   5
  -1   2 -15 197.676 69.1161   5
   1  -2 -15 276.871 98.1570   5
  -1  -2 -14 526.029 106.346   5
  -1   2 -14 643.819 108.035   5
   1  -2 -14 717.221 130.514   5
   1   2 -14 708.255 123.803   5
  -1   2 -14 666.417 97.6451   4
   1  -2 -13 547.705 113.701   5
   1   2 -13 560.525 110.326   5
  -1   2 -13 577.365 97.5255   5
  -1  -2 -13 481.412 98.1643   5
  -1   2 -13 506.617 81.9388   4
   1  -2 -12 315.846 90.1904   5
  -1   2 -12 355.096 75.8001   5
  -1  -2 -12 348.776 80.2361   5
   1   2 -12 350.817 84.0239   5
  -1   2 -12 384.304 70.7012   4
  -1  -2 -12 278.474 116.861   3
   1   2 -11 1523.60 148.719   5
   1  -2 -11 1163.36 140.918   5
  -1   2 -11 1417.37 125.945   5
  -1  -2 -11 1352.35 140.398   5
  -1   2 -11 1237.59 112.536   4
  -1  -2 -11 1455.63 214.562   3
   1  -2 -11 1450.72 233.110   3
  -1   2 -10 1621.31 200.826   2
  -1  -2 -10 1746.99 150.066   5
   1  -2 -10 1947.71 168.767   5
  -1  -2 -10 1323.41 197.834   3
   1  -2 -10 1686.43 234.663   3
  -1  -2 -10 1718.51 84.2391   4
  -1   2 -10 1829.32 127.754   4
  -1   2  -9 2769.09 245.301   2
   1  -2  -9 3077.83 196.734   5
  -1   2  -9 2952.48 157.899   5
  -1  -2  -9 2769.45 175.596   5
  -1  -2  -9 2652.75 259.580   3
  -1   2  -9 2749.43 147.250   4
  -1  -2  -9 2801.40 97.0419   4
   1  -2  -9 3296.51 311.530   3
   1   2  -8 3050.86 171.344   5
  -1   2  -8 2889.49 144.965   5
  -1   2  -8 2809.99 142.193   4
   1  -2  -8 3008.07 284.379   3
  -1  -2  -8 2798.97 252.525   3
  -1  -2  -8 2776.89 87.7364   4
  -1   2  -7 24187.0 380.623   5
   1   2  -7 24689.8 451.718   5
  -1  -2  -7 23432.9 225.459   4
  -1  -2  -7 23392.3 682.037   3
   1  -2  -7 25797.6 778.073   3
  -1   2  -7 23869.5 389.167   4
   1   2  -6 4920.18 236.641   2
   1   2  -6 4957.36 189.197   5
  -1   2  -6 5130.39 160.795   5
   1  -2  -6 4960.64 319.872   3
  -1  -2  -6 4781.88 289.895   3
  -1   2  -6 4742.79 166.042   4
  -1   2  -5 62004.0 877.557   2
   1   2  -5 62777.9 750.177   2
   1  -2  -5 63491.5 420.918   1
   1   2  -5 62447.1 625.374   5
  -1   2  -5 62846.5 504.975   5
  -1   2  -5 61224.9 563.209   4
   1   2  -4 72675.6 704.487   2
   1   2  -4 70535.4 617.537   5
  -1   2  -4 71707.1 480.595   5
   1   2  -3 3878.06 137.700   2
   1   2  -3 3986.54 137.225   5
  -1  -2  -3 3659.49 129.535   1
   1   2  -2 73373.7 478.575   2
   1   2  -2 74610.6 552.440   1
  -1  -2  -2 73817.2 568.033   1
   1  -2  -1 13053.8 222.195   5
  -1  -2  -1 12744.9 233.165   1
   1  -2   0 40957.7 361.310   5
  -1   2   0 38871.7 336.208   5
  -1  -2   0 39278.0 414.427   1
   1  -2   1 12883.8 279.609   2
  -1   2   1 12962.4 208.402   5
  -1  -2   1 12917.4 242.692   1
   1   2   1 12741.0 222.035   1
  -1  -2   2 72813.5 477.628   2
   1  -2   2 73950.5 725.607   2
  -1  -2   2 73480.5 587.877   1
   1   2   2 74155.5 520.339   1
  -1   2   2 73653.6 540.356   5
  -1  -2   2 72179.4 533.303   5
   1  -2   3 3715.52 180.474   2
  -1  -2   3 3777.75 137.488   2
  -1  -2   3 3795.44 139.372   1
   1   2   3 3639.60 116.161   1
  -1   2   3 3960.53 139.137   5
  -1  -2   3 3785.14 122.876   5
  -1  -2   3 3811.43 138.719   4
  -1  -2   4 72073.7 696.801   2
   1  -2   4 70726.5 856.043   2
  -1  -2   4 72374.1 622.051   1
   1   2   4 72167.9 501.989   1
  -1  -2   4 70486.3 547.896   5
  -1   2   4 73115.4 642.797   5
  -1  -2   4 73544.3 618.066   4
  -1  -2   5 61348.5 731.591   2
   1  -2   5 62613.8 874.349   2
  -1  -2   5 61769.6 600.394   1
   1   2   5 59888.2 467.465   1
  -1   2   5 62506.5 642.146   5
  -1  -2   5 61943.8 547.633   5
  -1  -2   5 63575.4 600.393   4
   1  -2   6 5256.49 271.295   2
  -1  -2   6 4754.87 228.317   2
   1   2   6 5299.21 129.495   1
   1   2   6 5318.09 285.462   2
  -1  -2   6 4752.63 173.431   1
  -1   2   6 4913.83 193.084   5
  -1  -2   6 5030.22 167.163   5
   1   2   6 5110.02 211.465   5
  -1  -2   6 4770.10 174.437   4
  -1  -2   7 24504.9 575.929   2
   1  -2   7 24278.2 632.856   2
   1   2   7 23973.1 649.472   2
   1   2   7 25481.2 270.515   1
  -1  -2   7 24836.8 415.862   1
   1   2   7 24253.6 492.379   5
  -1   2   7 24614.4 466.631   5
  -1  -2   7 24405.8 397.766   5
  -1  -2   7 24943.9 408.780   4
  -1   2   7 23905.9 268.414   4
   1  -2   7 25224.3 706.370   3
  -1  -2   8 3044.48 219.443   2
   1  -2   8 2504.05 218.589   2
   1   2   8 3068.08 82.5936   1
   1   2   8 3016.21 247.544   2
  -1  -2   8 2932.71 151.212   1
  -1   2   8 2815.16 169.469   5
  -1  -2   8 2868.19 148.542   5
   1   2   8 2837.73 179.483   5
  -1   2   8 2844.53 98.2556   4
  -1  -2   8 2968.04 148.279   4
  -1  -2   9 3147.45 239.214   2
   1   2   9 2840.85 253.925   2
   1  -2   9 2809.24 244.936   2
  -1  -2   9 3024.75 160.674   1
  -1  -2   9 2802.68 156.512   5
   1   2   9 3118.25 199.218   5
  -1   2   9 3293.67 191.330   5
  -1  -2   9 3024.21 153.506   4
  -1   2   9 2851.89 101.785   4
   1  -2  10 2056.27 225.023   2
  -1  -2  10 1845.71 196.683   2
   1   2  10 1622.45 202.608   2
  -1   2  10 2071.68 223.480   2
  -1  -2  10 1743.00 125.713   1
  -1  -2  10 1790.21 133.593   5
   1   2  10 1703.18 158.148   5
  -1   2  10 1880.40 155.909   5
   1  -2  10 1894.19 245.672   3
  -1   2  10 1800.57 84.3161   4
  -1  -2  10 1565.57 230.349   3
  -1  -2  10 1921.67 129.929   4
  -1  -2  11 1453.89 188.497   2
  -1  -2  11 1249.22 226.646   3
   1  -2  11 1234.90 185.404   2
   1   2  11 1520.28 211.727   2
  -1   2  11 1245.28 185.580   2
  -1  -2  11 1329.70 113.741   1
  -1  -2  11 1419.54 127.120   5
  -1   2  11 1395.23 140.869   5
  -1  -2  11 1347.05 112.821   4
   1  -2  11 1498.32 238.714   3
  -1  -2  12 343.396 148.004   3
   1  -2  12 528.012 163.495   3
  -1  -2  12 269.974 58.5525   1
  -1  -2  12 291.386 94.7933   2
  -1  -2  12 310.647 67.3436   5
  -1  -2  12 266.640 56.6624   4
   1  -2  13 578.100 179.076   3
  -1  -2  13 823.765 220.640   3
  -1  -2  13 541.260 94.6115   5
  -1  -2  13 521.366 84.5078   1
  -1  -2  14 801.614 97.3497   1
   1  -2  14 664.437 84.6289   1
   1  -2  14 851.196 219.213   3
  -1  -2  14 797.972 245.876   3
   1  -2  15 431.837 177.860   3
  -1  -2  15 454.034 189.784   3
  -1   3 -20 155.163 97.4883   5
   1   3 -20 97.6820 81.4982   5
   1  -3 -19 186.211 94.1415   5
  -1   3 -19 263.897 101.554   5
  -1  -3 -19 507.101 132.946   5
   1   3 -19 344.928 132.890   5
  -1   3 -18 250.035 92.9037   5
  -1  -3 -18 209.169 88.3789   5
   1   3 -18 225.738 100.005   5
   1  -3 -18 323.156 118.068   5
  -1  -3 -17 1519.33 201.302   5
   1  -3 -17 1615.62 218.167   5
  -1   3 -17 1598.70 185.461   5
   1   3 -17 1353.03 188.184   5
   1  -3 -16 7.70804 76.1684   5
  -1  -3 -16-127.995 84.7504   5
  -1   3 -16 37.6654 45.3962   5
   1   3 -16-75.0467 85.1783   5
  -1  -3 -15 1963.59 205.301   5
   1  -3 -15 2162.31 232.432   5
   1   3 -15 1787.06 195.353   5
  -1   3 -15 1708.71 171.568   5
   1   3 -14 294.448 84.5373   5
   1  -3 -14 322.846 95.1010   5
  -1   3 -14 252.784 72.0379   5
  -1  -3 -14 273.434 83.7558   5
  -1   3 -14 228.683 62.1758   4
  -1  -3 -13 3279.94 239.191   5
   1   3 -13 3353.74 240.401   5
  -1   3 -13 3007.36 202.018   5
   1  -3 -13 3277.49 254.906   5
  -1   3 -13 3130.04 204.607   4
  -1   3 -12 3053.86 305.977   2
   1   3 -12 3353.06 227.229   5
  -1  -3 -12 3206.91 226.453   5
   1  -3 -12 3114.25 234.441   5
  -1   3 -12 3054.63 191.237   5
  -1  -3 -12 2749.45 317.343   3
  -1   3 -12 2962.91 190.077   4
  -1   3 -11 8731.21 483.238   2
  -1  -3 -11 9435.16 363.546   5
   1  -3 -11 9481.64 385.802   5
  -1  -3 -11 9020.54 539.668   3
  -1   3 -11 8888.14 313.220   4
   1  -3 -11 8913.70 568.382   3
  -1   3 -10 3328.24 284.365   2
  -1  -3 -10 3333.33 208.752   5
   1  -3 -10 3278.63 220.817   5
  -1  -3 -10 3070.34 303.851   3
   1  -3 -10 3641.94 354.539   3
  -1   3 -10 3246.86 180.842   4
  -1   3  -9 7550.96 407.845   2
  -1   3  -9 6996.55 231.743   5
   1   3  -9 7141.09 275.247   5
   1  -3  -9 7458.18 483.999   3
  -1  -3  -9 7597.13 455.032   3
  -1   3  -9 6865.08 249.399   4
   1   3  -8 47187.7 856.776   2
  -1   3  -8 47000.4 549.195   5
   1   3  -8 46984.0 661.692   5
   1  -3  -8 48522.6 1167.89   3
  -1  -3  -8 46882.1 1076.27   3
  -1   3  -8 46775.1 615.242   4
   1   3  -7 34881.0 684.188   2
   1   3  -7 34786.2 528.996   5
  -1   3  -7 35461.6 432.841   5
  -1   3  -7 34648.6 506.903   4
  -1  -3  -7 34439.4 869.231   3
   1   3  -6 1187.60 119.941   2
  -1   3  -6 1255.42 142.647   2
  -1   3  -6 1174.99 72.7953   5
   1   3  -6 1029.49 87.9998   5
  -1   3  -6 1229.83 93.5565   4
  -1   3  -5 7621.59 317.953   2
   1   3  -5 7728.17 270.402   2
  -1  -3  -5 7479.36 201.191   1
  -1   3  -5 7534.84 160.281   5
   1   3  -5 7680.54 219.356   5
  -1   3  -5 7887.41 222.856   4
  -1   3  -4 12994.2 386.035   2
   1   3  -4 12821.0 307.259   2
  -1  -3  -4 12680.3 261.928   1
   1   3  -4 12360.3 259.130   5
  -1   3  -4 13061.9 182.112   5
  -1   3  -4 12890.9 272.628   4
  -1   3  -3 9129.70 301.616   2
   1   3  -3 9011.05 226.846   2
  -1  -3  -3 9177.79 227.355   5
   1  -3  -3 8666.46 225.416   5
  -1  -3  -3 9129.06 215.551   1
   1   3  -2 6884.41 174.876   2
  -1  -3  -2 6917.85 187.044   5
   1  -3  -2 6857.81 183.448   5
  -1  -3  -2 6961.89 189.490   1
   1   3  -1 118384. 675.325   2
  -1  -3  -1 116451. 776.075   1
  -1   3  -1 118439. 523.300   5
   1  -3  -1 115213. 685.440   5
  -1  -3   0 42570.2 469.401   1
   1  -3   0 42228.0 377.307   5
  -1   3   0 41182.4 340.804   5
  -1  -3   0 41409.1 411.947   4
   1  -3   1 116016. 946.516   2
  -1   3   1 114920. 628.643   5
  -1  -3   1 113207. 789.749   1
   1   3   1 118161. 720.153   1
  -1  -3   2 6722.58 169.980   2
   1  -3   2 6622.21 239.393   2
  -1   3   2 6645.50 170.492   5
  -1  -3   2 6429.46 193.307   1
   1   3   2 6948.07 170.832   1
  -1  -3   3 8803.81 223.558   2
   1  -3   3 8723.30 293.636   2
   1   3   3 9503.50 193.597   1
  -1  -3   3 9299.42 238.169   1
  -1  -3   3 9034.43 186.490   5
  -1   3   3 8905.15 213.932   5
   1  -3   4 12798.6 384.809   2
  -1  -3   4 12472.1 303.979   2
  -1  -3   4 12415.4 283.005   1
   1   3   4 13426.6 220.548   1
  -1   3   4 12772.9 278.468   5
  -1  -3   4 12658.6 225.227   5
  -1  -3   4 12561.5 276.534   4
   1  -3   5 7765.27 316.584   2
  -1  -3   5 7819.96 268.180   2
  -1  -3   5 7791.81 232.405   1
   1   3   5 8472.23 166.909   1
  -1   3   5 7998.35 239.790   5
  -1  -3   5 7990.45 187.707   5
  -1  -3   5 8053.33 231.747   4
   1  -3   6 1155.45 133.928   2
  -1  -3   6 1029.84 109.126   2
  -1  -3   6 1288.47 99.8086   1
   1   3   6 1467.45 65.4669   1
  -1  -3   6 1183.87 80.4768   5
   1   3   6 1245.06 110.853   5
  -1   3   6 1065.22 96.7694   5
  -1  -3   6 1220.45 97.8540   4
  -1  -3   7 33211.0 661.882   2
   1  -3   7 35459.2 770.932   2
  -1  -3   7 33675.1 522.559   1
   1   3   7 33709.6 603.491   5
  -1  -3   7 33413.1 445.495   5
  -1   3   7 34209.0 566.363   5
  -1  -3   7 34133.6 511.480   4
  -1   3   7 34495.1 270.269   4
  -1  -3   8 47112.9 850.938   2
   1  -3   8 48626.6 967.056   2
   1   3   8 45198.0 962.054   2
  -1  -3   8 48231.0 650.167   1
  -1  -3   8 46452.6 564.345   5
   1   3   8 46788.2 748.968   5
  -1   3   8 48776.4 718.889   5
  -1  -3   8 48493.8 625.908   4
  -1   3   8 47404.7 308.543   4
  -1  -3   9 7410.49 361.789   2
   1  -3   9 7753.63 409.791   2
   1   3   9 7760.63 424.141   2
  -1  -3   9 7607.59 269.683   1
  -1  -3   9 7512.26 244.799   5
   1   3   9 7555.22 319.039   5
  -1   3   9 7900.27 304.479   5
  -1  -3   9 7915.02 264.344   4
  -1   3   9 7581.09 127.500   4
   1  -3   9 7377.24 451.603   3
  -1  -3  10 3391.20 267.903   2
   1  -3  10 3634.13 299.018   2
  -1  -3  10 3442.86 190.078   1
   1   3  10 3834.27 313.004   2
  -1  -3  10 3006.63 166.827   5
  -1   3  10 3553.07 215.530   5
   1   3  10 3343.01 224.686   5
   1  -3  10 3269.57 323.647   3
  -1  -3  10 3650.06 354.313   3
  -1  -3  10 3207.70 176.817   4
  -1  -3  11 8671.60 448.632   2
   1  -3  11 8875.55 488.708   2
  -1  -3  11 8934.93 317.722   1
  -1  -3  11 8813.80 301.297   5
  -1   3  11 9522.75 371.779   5
  -1  -3  11 9069.35 304.940   4
   1  -3  11 8914.79 561.252   3
  -1  -3  11 8823.75 577.317   3
  -1  -3  12 3067.24 284.737   2
  -1  -3  12 3378.31 204.064   1
  -1  -3  12 2887.87 183.761   5
  -1  -3  12 3265.91 191.444   4
  -1  -3  12 2938.39 359.109   3
   1  -3  12 3137.09 357.743   3
  -1  -3  13 3185.66 206.346   1
  -1  -3  13 3252.19 206.466   5
   1  -3  13 3552.13 403.140   3
  -1  -3  13 3678.09 417.047   3
  -1  -3  14 557.152 213.396   3
   1  -3  14 367.120 156.073   3
  -1  -3  14 493.991 87.8756   5
   1  -3  14 411.860 77.3448   1
  -1  -3  14 478.803 87.7062   1
   1  -3  15 2405.76 364.241   3
  -1  -3  15 1678.05 323.634   3
   1  -3  16 158.642 140.923   3
  -1  -3  16-16.1853 117.384   3
   1  -3  17 1383.62 313.361   3
  -1  -3  17 1241.69 298.790   3
  -1   4 -19 26.0120 56.8985   5
   1   4 -19-13.6984 58.4836   5
  -1  -4 -18 105.017 85.3392   5
   1  -4 -18 203.041 119.970   5
  -1   4 -18 111.315 58.7318   5
   1   4 -18 83.1200 78.1432   5
  -1  -4 -17-71.5591 81.7653   5
   1  -4 -17 181.116 88.4429   5
  -1   4 -17 140.492 76.0246   5
   1   4 -17 134.982 74.1997   5
  -1  -4 -16 297.581 106.321   5
  -1   4 -16 274.870 84.6756   5
   1  -4 -16 228.644 88.2782   5
   1   4 -16 203.405 86.4002   5
   1   4 -15 589.895 115.063   5
   1  -4 -15 561.525 129.041   5
  -1  -4 -15 605.783 127.363   5
  -1   4 -15 739.843 114.413   5
  -1  -4 -14 1425.00 176.100   5
   1  -4 -14 1550.65 191.199   5
   1   4 -14 1131.73 149.790   5
  -1   4 -14 1232.40 135.005   5
  -1   4 -13 1292.20 218.739   2
  -1  -4 -13 975.170 142.223   5
   1  -4 -13 1029.12 153.480   5
   1   4 -13 979.014 131.923   5
  -1   4 -13 1242.47 127.397   5
  -1   4 -13 1025.84 126.874   4
  -1   4 -12 4650.82 374.506   2
   1  -4 -12 4250.17 281.054   5
  -1  -4 -12 4740.75 280.266   5
   1   4 -12 4293.43 254.647   5
  -1   4 -12 4438.70 244.109   4
  -1   4 -11 7133.15 441.714   2
  -1  -4 -11 7540.33 333.447   5
   1  -4 -11 7074.02 341.807   5
  -1  -4 -11 7691.56 518.905   3
  -1   4 -11 7320.72 300.692   4
  -1   4 -10 2682.47 262.819   2
   1   4 -10 2975.40 249.825   2
  -1   4 -10 2939.13 156.518   5
   1  -4 -10 2807.32 209.381   5
  -1  -4 -10 2634.50 192.155   5
  -1  -4 -10 2902.14 307.357   3
   1  -4 -10 2927.02 330.958   3
  -1   4 -10 2744.08 177.114   4
  -1   4  -9 2196.54 227.773   2
   1   4  -9 2529.46 166.463   5
  -1   4  -9 2252.67 126.817   5
  -1  -4  -9 2309.94 268.195   3
   1  -4  -9 2374.64 285.193   3
  -1   4  -9 2363.49 158.292   4
   1   4  -8 12981.6 458.542   2
  -1   4  -8 13634.0 280.586   5
   1   4  -8 13036.2 347.973   5
  -1   4  -8 13313.5 354.480   4
   1   4  -7 4691.93 259.094   2
   1   4  -7 5085.45 202.862   5
  -1   4  -7 4664.62 148.327   5
  -1   4  -7 4604.31 200.542   4
  -1   4  -6 6738.43 331.207   2
   1   4  -6 7361.30 297.994   2
  -1  -4  -6 6983.68 209.438   1
   1   4  -6 6940.05 221.159   5
  -1   4  -6 7352.83 162.027   5
  -1   4  -6 7034.83 235.159   4
   1   4  -5 29961.3 547.375   2
  -1   4  -5 30703.5 657.863   2
  -1  -4  -5 30190.1 432.883   1
  -1   4  -5 30307.8 279.142   5
  -1   4  -5 28853.6 458.663   4
   1   4  -5 29729.4 424.465   5
  -1  -4  -5 30848.5 222.482   4
   1   4  -5 30234.9 525.646   4
   1   4  -4 10262.1 293.324   2
  -1   4  -4 9357.84 346.105   2
  -1  -4  -4 10241.9 249.389   1
  -1   4  -4 10051.6 132.775   5
   1  -4  -4 10062.1 275.738   5
   1   4  -4 10099.7 290.970   4
  -1   4  -4 9740.75 254.542   4
  -1  -4  -4 10075.1 157.036   4
   1   4  -3 18796.8 363.888   2
  -1   4  -3 18116.7 456.785   2
  -1  -4  -3 18556.0 336.758   1
  -1  -4  -3 18183.4 336.434   5
   1  -4  -3 18336.4 339.543   5
  -1   4  -3 17838.9 333.523   4
  -1  -4  -3 18453.4 237.754   4
   1   4  -3 17571.7 369.052   4
  -1   4  -2 2928.50 180.172   2
   1   4  -2 3522.35 148.259   2
  -1  -4  -2 3307.61 142.292   1
   1  -4  -2 3418.90 137.392   5
  -1  -4  -2 3086.51 131.839   5
  -1   4  -2 3188.79 134.989   4
  -1  -4  -2 3411.75 113.071   4
  -1   4  -1 8770.04 294.020   2
   1   4  -1 8654.38 232.162   2
  -1  -4  -1 8745.99 232.077   1
  -1   4  -1 8893.75 134.734   5
   1  -4  -1 8896.00 200.256   5
  -1  -4  -1 8926.71 197.047   4
  -1  -4   0 39779.7 502.608   1
   1  -4   0 40666.8 388.315   5
  -1   4   0 39898.5 342.467   5
  -1  -4   0 40068.2 440.613   4
  -1  -4   1 9120.48 245.288   1
  -1   4   1 8975.67 184.507   5
   1  -4   1 8927.97 166.017   5
  -1  -4   1 9155.05 222.234   4
   1  -4   2 3178.79 180.886   2
  -1   4   2 3567.64 129.620   5
  -1  -4   2 3519.27 155.268   1
   1  -4   3 17944.0 446.259   2
  -1  -4   3 18319.2 354.467   2
  -1  -4   3 18348.0 269.938   5
  -1   4   3 18348.6 323.138   5
  -1  -4   3 18127.4 363.101   1
   1  -4   4 10019.1 355.769   2
  -1  -4   4 9778.64 286.380   2
  -1  -4   4 9950.64 193.461   5
  -1   4   4 9842.69 256.790   5
  -1  -4   4 10134.7 278.855   1
   1  -4   5 30085.0 649.727   2
  -1  -4   5 29937.7 544.996   2
  -1  -4   5 30362.7 498.985   1
  -1  -4   5 30393.4 345.210   5
  -1   4   5 30152.1 487.625   5
   1  -4   6 7046.19 337.409   2
  -1  -4   6 6934.99 285.011   2
  -1  -4   6 7318.86 252.015   1
  -1  -4   6 6942.17 178.518   5
  -1   4   6 7126.25 252.051   5
  -1  -4   6 7157.41 240.696   4
  -1  -4   7 4736.58 257.793   2
   1  -4   7 4540.51 285.278   2
  -1  -4   7 4557.61 208.717   1
  -1  -4   7 4489.29 156.693   5
   1   4   7 4981.49 240.572   5
  -1   4   7 4796.79 221.424   5
  -1  -4   7 4941.24 207.471   4
   1  -4   8 13562.3 517.704   2
  -1  -4   8 12732.7 452.254   2
  -1  -4   8 13543.3 370.898   1
   1   4   8 13221.3 413.050   5
  -1  -4   8 13112.6 287.861   5
  -1   4   8 13929.1 392.962   5
  -1  -4   8 13623.1 354.163   4
  -1  -4   9 2541.29 216.051   2
   1  -4   9 2531.31 237.110   2
  -1  -4   9 2509.76 168.963   1
  -1   4   9 2708.42 186.839   5
   1   4   9 2572.06 192.939   5
  -1  -4   9 2391.68 132.870   5
  -1  -4   9 2567.30 160.623   4
  -1  -4  10 2845.91 244.086   2
   1  -4  10 3293.14 288.920   2
   1   4  10 3029.61 282.630   2
  -1  -4  10 2637.21 177.374   1
  -1   4  10 2965.42 203.590   5
   1   4  10 2675.47 207.588   5
  -1  -4  10 2674.16 149.945   5
   1  -4  10 2760.92 301.253   3
  -1  -4  10 2950.78 178.034   4
  -1  -4  10 2549.16 297.313   3
  -1  -4  11 7189.78 406.962   2
   1  -4  11 7389.63 445.047   2
  -1  -4  11 7184.50 305.339   1
  -1  -4  11 6990.87 259.274   5
  -1  -4  11 7131.38 518.173   3
   1  -4  11 7078.08 502.059   3
  -1  -4  11 7819.87 297.238   4
  -1  -4  12 4744.70 352.203   2
  -1  -4  12 4641.32 256.445   1
  -1  -4  12 4169.07 213.773   5
  -1  -4  12 4665.29 450.641   3
  -1  -4  12 4614.52 239.891   4
   1  -4  12 4690.90 436.188   3
  -1  -4  13 1123.20 135.692   1
  -1  -4  13 1062.13 117.027   5
   1  -4  13 890.553 220.066   3
  -1  -4  13 970.950 220.226   3
  -1  -4  14 1447.99 285.991   3
  -1  -4  14 1281.86 151.573   1
  -1  -4  14 1061.50 121.469   5
   1  -4  14 828.466 218.259   3
  -1  -4  15 824.946 235.330   3
   1  -4  15 649.996 218.898   3
   1  -4  16 285.148 160.132   3
  -1  -4  16 272.967 166.204   3
  -1  -4  17 186.239 167.154   3
   1  -4  17 435.809 194.354   3
   1  -4  18 47.4732 115.042   3
  -1  -4  18 378.927 184.708   3
   1  -5 -18-48.6842 73.6720   5
  -1  -5 -18-55.7895 85.4334   5
   1   5 -18 196.378 87.9083   5
  -1   5 -17 732.448 126.327   5
   1  -5 -17 648.848 149.559   5
  -1  -5 -17 660.750 145.578   5
   1   5 -17 1009.01 160.842   5
  -1   5 -16 579.904 105.066   5
  -1  -5 -16 927.346 160.850   5
   1  -5 -16 675.607 151.111   5
   1   5 -16 648.315 131.286   5
  -1   5 -15 901.013 121.390   5
   1  -5 -15 1229.28 179.429   5
  -1  -5 -15 844.982 148.004   5
   1   5 -15 895.283 141.170   5
  -1   5 -14 0.49136 82.2216   2
   1  -5 -14 147.290 72.6227   5
  -1   5 -14 23.2309 38.1770   5
  -1  -5 -14 37.3576 58.9519   5
   1   5 -14-5.48462 55.0446   5
  -1   5 -13 2228.07 279.777   2
   1  -5 -13 2430.34 229.748   5
   1   5 -13 2307.59 197.942   5
  -1   5 -13 2626.44 179.376   5
  -1  -5 -13 2439.49 217.770   5
  -1   5 -12 728.318 159.275   2
  -1  -5 -12 796.276 125.682   5
   1  -5 -12 742.145 130.123   5
  -1   5 -12 776.566 110.432   4
  -1   5 -11 5486.68 393.390   2
   1   5 -11 4908.36 339.498   2
   1  -5 -11 5612.23 310.598   5
  -1   5 -11 5115.20 215.915   5
  -1  -5 -11 5203.06 285.234   5
  -1   5 -11 5370.79 272.586   4
  -1  -5 -11 5013.71 436.762   3
   1  -5 -10 1031.86 205.361   3
  -1  -5 -10 1097.66 206.131   3
   1   5 -10 1468.80 184.252   2
  -1   5 -10 1113.32 177.090   2
  -1   5 -10 1233.58 99.3866   5
   1   5 -10 1212.81 125.317   5
   1  -5 -10 950.379 127.821   5
  -1  -5 -10 1066.10 129.161   5
  -1   5 -10 1087.41 120.175   4
  -1   5  -9 13182.8 554.553   2
  -1  -5  -9 13792.5 423.935   5
   1  -5  -9 13025.5 432.339   5
  -1   5  -9 12592.7 284.274   5
   1   5  -9 13059.1 368.019   5
  -1   5  -9 13142.9 391.161   4
   1  -5  -8 1032.73 56.7496   1
  -1   5  -8 809.126 137.451   2
  -1   5  -8 856.775 68.7979   5
   1   5  -8 984.708 99.1235   5
  -1   5  -8 876.833 98.9650   4
   1   5  -7 3326.94 225.464   2
  -1  -5  -7 3388.94 156.959   1
   1   5  -7 3542.32 168.972   5
  -1   5  -7 3575.16 119.880   5
  -1   5  -7 3417.90 184.760   4
   1   5  -6 4397.78 239.524   2
  -1  -5  -6 4485.28 183.776   1
  -1   5  -6 4663.04 115.245   5
   1   5  -6 4428.85 172.868   5
   1   5  -6 4023.53 213.638   4
  -1   5  -6 4281.36 199.661   4
   1   5  -5 5964.89 260.104   2
  -1   5  -5 5815.11 303.598   2
  -1  -5  -5 6090.50 212.281   1
  -1   5  -5 6175.12 104.142   5
   1  -5  -5 6260.42 241.056   5
   1   5  -5 6052.96 252.180   4
  -1   5  -5 6077.37 226.499   4
  -1  -5  -5 6209.51 116.100   4
   1   5  -4 21491.6 460.405   2
  -1   5  -4 21664.3 553.867   2
  -1  -5  -4 20910.4 391.716   1
   1  -5  -4 22007.5 420.165   5
  -1  -5  -4 21890.6 407.634   5
   1   5  -4 21603.9 453.173   4
  -1  -5  -4 21561.8 255.842   4
  -1   5  -4 20857.8 403.145   4
   1   5  -3 8569.89 272.159   2
  -1   5  -3 9139.56 345.988   2
  -1  -5  -3 8567.82 248.960   1
   1  -5  -3 8797.84 248.919   5
  -1  -5  -3 8624.08 241.884   5
  -1  -5  -3 8972.15 183.547   4
  -1   5  -3 8342.45 244.583   4
   1   5  -3 8392.08 273.364   4
  -1   5  -2 4797.97 247.613   2
   1   5  -2 4669.63 197.781   2
  -1  -5  -2 4919.82 188.727   1
  -1  -5  -2 5139.03 174.991   5
   1  -5  -2 4951.70 170.958   5
  -1  -5  -2 4975.94 148.484   4
   1   5  -2 4601.09 194.341   4
  -1   5  -2 4826.03 179.136   4
   1   5  -1 12071.7 316.196   2
  -1   5  -1 12164.6 383.274   2
  -1  -5  -1 12844.2 306.176   1
  -1  -5  -1 13222.0 259.406   5
   1  -5  -1 12890.7 253.585   5
  -1   5  -1 12695.2 167.346   5
  -1   5  -1 12215.5 273.101   4
  -1  -5  -1 12652.8 250.980   4
  -1  -5   0 4942.40 193.200   1
  -1   5   0 4727.18 124.157   5
   1  -5   0 4685.93 141.859   5
  -1  -5   0 4821.87 164.775   4
  -1   5   0 4547.35 158.973   4
  -1  -5   1 12986.3 321.617   1
   1  -5   1 12809.2 210.241   5
  -1   5   1 13001.2 233.350   5
  -1  -5   1 13325.0 288.216   4
   1  -5   2 4677.30 239.868   2
  -1  -5   2 4640.22 197.015   1
  -1   5   2 4444.30 153.778   5
   1  -5   3 8464.09 329.639   2
  -1  -5   3 8381.01 268.793   2
  -1  -5   3 8437.52 276.269   1
  -1   5   3 8612.32 233.274   5
  -1  -5   3 8777.52 190.220   5
  -1  -5   4 21569.8 453.364   2
   1  -5   4 21236.2 543.607   2
  -1   5   4 21333.4 396.464   5
  -1  -5   4 21340.1 276.939   5
  -1  -5   4 20775.9 438.838   1
  -1  -5   5 6140.12 260.136   2
   1  -5   5 5914.44 303.052   2
  -1   5   5 6399.28 232.135   5
  -1  -5   5 6038.97 148.858   5
  -1  -5   5 6366.62 247.039   1
  -1  -5   6 4040.54 227.528   2
   1  -5   6 4351.42 274.319   2
  -1  -5   6 4259.82 206.385   1
  -1  -5   6 4398.98 133.157   5
  -1   5   6 4416.34 206.232   5
  -1  -5   7 3870.40 238.673   2
   1  -5   7 3370.13 255.147   2
  -1  -5   7 3694.22 198.539   1
  -1  -5   7 3585.73 131.227   5
  -1   5   7 3890.84 205.141   5
  -1  -5   7 3628.67 189.161   4
  -1  -5   8 900.322 131.569   2
   1  -5   8 833.094 137.318   2
  -1  -5   8 1000.66 108.956   1
  -1   5   8 996.782 113.891   5
  -1  -5   8 877.073 73.2595   5
  -1  -5   8 859.014 98.2120   4
   1  -5   9 12564.2 536.255   2
  -1  -5   9 12917.0 484.922   2
  -1  -5   9 12729.4 394.643   1
  -1   5   9 13196.4 419.076   5
  -1  -5   9 12447.8 285.613   5
  -1  -5   9 13280.4 381.642   4
  -1  -5  10 1253.49 164.607   2
   1  -5  10 1273.44 181.279   2
  -1  -5  10 1330.59 135.610   1
  -1  -5  10 1273.25 101.147   5
  -1  -5  10 1204.58 124.153   4
   1  -5  11 5075.78 371.816   2
  -1  -5  11 5039.78 346.352   2
  -1  -5  11 5065.55 268.968   1
  -1  -5  11 4941.16 208.646   5
  -1  -5  11 4969.58 440.947   3
  -1  -5  11 5380.51 261.182   4
  -1  -5  12 682.650 140.336   2
  -1  -5  12 572.550 100.713   1
  -1  -5  12 609.376 82.0689   5
   1  -5  12 878.181 208.258   3
  -1  -5  12 771.267 199.340   3
  -1  -5  12 683.700 101.083   4
  -1  -5  13 2174.41 193.223   1
  -1  -5  13 2065.62 154.343   5
   1  -5  13 2217.77 319.619   3
  -1  -5  13 2600.52 356.458   3
  -1  -5  14 93.1895 56.8784   1
  -1  -5  14 64.3632 32.2159   5
  -1  -5  14 162.955 153.585   3
   1  -5  14 40.6503 123.336   3
   1  -5  15 1167.74 279.584   3
  -1  -5  15 1090.29 264.009   3
   1  -5  16 765.820 228.094   3
  -1  -5  16 566.197 216.872   3
   1  -5  17 771.967 268.954   3
  -1  -5  17 720.559 244.139   3
  -1  -5  18 353.057 172.536   3
   1  -5  18 96.9812 136.251   3
   1  -6 -17 156.077 98.0473   5
  -1  -6 -17 106.575 96.0675   5
   1   6 -17 117.583 86.0823   5
  -1  -6 -16 668.544 140.931   5
   1  -6 -16 702.892 150.158   5
  -1   6 -16 727.918 117.776   5
   1   6 -16 885.633 143.062   5
  -1   6 -15 205.089 102.407   2
  -1   6 -15 226.422 60.2948   5
   1  -6 -15 188.588 85.1434   5
  -1  -6 -15 242.814 96.9768   5
   1   6 -15 225.294 78.5420   5
  -1   6 -14 90.6303 83.2208   2
  -1  -6 -14 118.896 59.4600   5
   1  -6 -14 99.9451 66.0095   5
  -1   6 -14 71.6242 42.2396   5
   1   6 -14 130.545 72.2701   5
  -1   6 -13 64.4121 95.6693   2
  -1  -6 -13-6.14210 57.6125   5
   1  -6 -13 27.1723 74.4924   5
   1   6 -12-2.56909 60.4734   2
  -1   6 -12 116.496 101.592   2
  -1  -6 -12 5.62805 56.1833   5
  -1   6 -12 19.7712 35.5913   5
   1  -6 -12 145.125 83.5149   5
   1   6 -11 1067.82 166.473   2
  -1   6 -11 1138.59 195.433   2
  -1  -6 -11 1329.47 154.459   5
  -1   6 -11 1384.27 112.118   5
   1  -6 -11 1321.88 160.166   5
   1   6 -11 1402.17 137.288   5
   1   6 -10 78.4644 66.2858   2
  -1   6 -10-93.4362 92.9859   2
  -1   6 -10 82.2532 35.8781   5
  -1  -6 -10 84.8190 59.7656   5
   1  -6 -10 118.312 61.7532   5
   1   6 -10 180.307 52.3867   5
  -1   6 -10 76.9352 48.1249   4
  -1   6  -9 0.32726 73.9412   2
   1  -6  -9 106.872 25.0138   1
  -1   6  -9 100.491 30.8856   5
   1  -6  -9 121.610 63.5537   5
  -1  -6  -9 144.160 58.6144   5
  -1   6  -9 98.5629 46.0555   4
   1   6  -9 125.385 39.1198   5
  -1   6  -8 2551.31 244.958   2
  -1  -6  -8 2378.44 143.569   1
   1  -6  -8 2602.03 111.465   1
  -1   6  -8 2361.98 104.131   5
   1  -6  -8 2504.16 190.856   5
  -1  -6  -8 2403.53 177.096   5
   1   6  -8 2126.83 138.268   5
  -1   6  -8 2215.69 164.986   4
   1   6  -7 13812.5 464.253   2
  -1   6  -7 14085.4 530.438   2
  -1  -6  -7 14449.6 352.688   1
  -1   6  -7 14542.3 214.950   5
  -1  -6  -7 14528.5 407.445   5
   1  -6  -7 13951.9 416.313   5
  -1   6  -7 14262.4 397.272   4
   1   6  -7 14292.9 438.631   4
   1   6  -6 1025.78 124.702   2
  -1  -6  -6 1302.59 107.831   1
   1  -6  -6 1187.85 120.217   5
  -1   6  -6 1254.92 49.2355   5
  -1  -6  -6 1240.64 117.866   5
   1   6  -6 1240.59 130.301   4
  -1   6  -6 1303.98 118.894   4
   1   6  -5 26339.8 573.992   2
  -1  -6  -5 26576.6 480.056   1
  -1  -6  -5 26297.8 492.084   5
   1  -6  -5 26478.3 512.512   5
   1   6  -5 25662.2 548.284   4
  -1   6  -5 25655.4 495.042   4
  -1  -6  -5 25446.7 277.831   4
   1   6  -4 3408.73 199.491   2
  -1   6  -4 3143.44 227.002   2
  -1  -6  -4 3196.81 167.514   1
   1  -6  -4 3544.48 177.535   5
  -1  -6  -4 3211.31 166.021   5
   1   6  -4 3517.08 197.971   4
  -1   6  -4 3160.39 168.700   4
  -1  -6  -4 3027.02 108.724   4
  -1   6  -3 13934.8 455.872   2
   1   6  -3 14069.2 384.823   2
  -1  -6  -3 14185.6 344.560   1
  -1  -6  -3 15000.5 329.846   5
   1  -6  -3 13959.8 325.856   5
   1   6  -3 13799.1 373.946   4
  -1   6  -3 13639.9 336.450   4
  -1  -6  -3 14240.3 254.366   4
   1   6  -2 3472.73 189.914   2
  -1   6  -2 3102.90 213.977   2
  -1  -6  -2 3619.07 178.620   1
   1  -6  -2 3605.31 155.294   5
  -1   6  -2 3468.24 71.8869   5
  -1  -6  -2 3773.21 158.088   5
   1   6  -2 3167.42 173.507   4
  -1   6  -2 3475.70 162.432   4
  -1  -6  -2 3389.28 133.127   4
  -1   6  -1 23171.9 567.941   2
   1   6  -1 22988.2 479.148   2
  -1  -6  -1 23867.1 454.189   1
  -1  -6  -1 24465.9 366.605   5
  -1   6  -1 24095.8 250.332   5
   1  -6  -1 24193.3 368.542   5
  -1  -6  -1 23903.6 372.857   4
   1   6  -1 23809.9 453.941   4
  -1   6  -1 23409.8 404.147   4
  -1  -6   0 11294.7 317.439   1
  -1   6   0 11801.6 207.294   5
   1  -6   0 11807.8 238.061   5
  -1  -6   0 12097.9 242.565   5
  -1   6   0 11544.8 271.565   4
  -1  -6   0 11637.1 275.275   4
  -1  -6   1 23371.8 467.983   1
  -1   6   1 23668.1 333.804   5
   1  -6   1 24346.4 305.280   5
  -1   6   1 23619.0 372.590   4
  -1  -6   1 24316.3 412.511   4
  -1  -6   2 3334.72 182.859   1
  -1   6   2 3354.31 140.458   5
  -1   6   2 3429.68 135.513   4
   1  -6   3 13514.5 443.665   2
  -1  -6   3 13595.9 371.100   1
  -1   6   3 13387.6 301.880   5
  -1  -6   3 13647.7 246.347   5
  -1   6   3 13429.3 249.919   4
  -1  -6   4 3392.94 196.422   2
   1  -6   4 3187.48 226.234   2
  -1  -6   4 3252.34 185.997   1
  -1   6   4 3428.09 167.178   5
  -1  -6   4 3378.86 107.886   5
  -1   6   4 3312.30 117.308   4
   1  -6   5 25720.4 659.530   2
  -1  -6   5 26213.2 571.006   2
  -1  -6   5 26255.3 533.498   1
  -1  -6   5 25900.6 279.641   5
  -1   6   5 26409.6 490.193   5
  -1   6   5 25800.6 296.640   4
   1  -6   6 1182.44 152.057   2
  -1  -6   6 1128.47 126.420   2
  -1  -6   6 1143.97 116.949   1
  -1  -6   6 1112.03 62.9054   5
  -1   6   6 969.321 104.664   5
  -1   6   6 1176.95 56.9782   4
   1  -6   7 14567.2 542.151   2
  -1  -6   7 13651.2 459.737   2
  -1  -6   7 14185.5 413.348   1
  -1  -6   7 13528.9 234.925   5
  -1   6   7 14473.0 408.426   5
  -1  -6   7 14654.6 394.816   4
  -1   6   7 14426.5 160.882   4
  -1  -6   8 2064.85 189.077   2
   1  -6   8 2594.04 241.983   2
  -1  -6   8 2126.36 166.845   1
  -1  -6   8 2189.02 103.364   5
  -1   6   8 2447.02 177.638   5
  -1  -6   8 2445.43 170.957   4
   1  -6   9 148.871 72.8203   2
  -1  -6   9 59.4771 43.5666   2
  -1  -6   9 93.9327 44.0965   1
  -1   6   9 150.624 58.9324   5
  -1  -6   9 96.9848 28.7596   5
  -1  -6   9 25.1944 43.3115   4
   1  -6  10-14.8099 58.9771   2
  -1  -6  10 36.4239 47.0764   2
  -1  -6  10 150.772 66.9806   1
  -1  -6  10 62.8700 29.5153   5
  -1  -6  10 122.533 55.7523   4
  -1  -6  11 1365.04 185.902   2
  -1  -6  11 1454.50 154.793   1
  -1  -6  11 1211.58 100.673   5
  -1  -6  11 1363.86 140.870   4
  -1  -6  12 20.9679 57.4851   2
  -1  -6  12-88.5266 61.8870   1
  -1  -6  12-10.5463 29.3749   5
  -1  -6  12 103.169 118.313   3
  -1  -6  12-18.4664 56.7741   4
  -1  -6  13 53.9023 55.3311   1
  -1  -6  13 89.3690 42.2416   5
   1  -6  13 155.317 98.4279   3
  -1  -6  13 36.2112 91.0583   3
  -1  -6  14 82.2825 54.2727   1
  -1  -6  14 40.6495 32.7548   5
   1  -6  14 19.3372 95.9501   3
  -1  -6  14 61.3857 125.349   3
  -1  -6  15 203.590 120.578   3
   1  -6  15 107.011 122.602   3
  -1  -6  16 842.234 267.315   3
   1  -6  16 582.703 210.852   3
   1  -6  17 384.666 193.666   3
  -1  -6  17 216.089 157.940   3
   1  -6  18-96.1913 134.471   3
  -1  -7 -17 737.188 159.688   5
   1  -7 -17 921.413 186.475   5
  -1   7 -16 116.885 109.772   2
   1  -7 -16 70.0753 78.4860   5
  -1  -7 -16-37.9276 53.5736   5
  -1   7 -15 934.321 214.544   2
  -1  -7 -15 797.609 149.384   5
   1  -7 -15 929.627 165.097   5
  -1   7 -15 858.415 115.967   5
   1   7 -15 914.126 137.666   5
  -1   7 -14 247.971 133.476   2
  -1  -7 -14 126.063 73.5938   5
   1  -7 -14 98.4457 65.6543   5
   1   7 -14 293.214 79.6617   5
  -1   7 -13 1393.50 227.684   2
   1   7 -13 1296.51 208.782   2
   1  -7 -13 1421.23 184.754   5
  -1   7 -13 1187.57 117.867   5
  -1  -7 -13 1430.60 177.111   5
  -1   7 -12 1025.26 193.926   2
   1   7 -12 976.757 176.415   2
  -1  -7 -12 1020.40 146.922   5
   1  -7 -12 1069.54 159.726   5
  -1   7 -12 818.934 90.1689   5
   1   7 -12 786.674 106.531   5
  -1   7 -11 1984.70 252.019   2
   1   7 -11 2005.21 230.165   2
  -1  -7 -11 1653.31 171.741   5
  -1   7 -11 1720.45 121.153   5
   1  -7 -11 1862.42 191.801   5
   1   7 -11 1719.86 146.249   5
   1   7 -10 722.648 140.689   2
  -1   7 -10 495.520 116.671   2
   1  -7 -10 773.395 57.1831   1
  -1   7 -10 692.906 71.8900   5
   1  -7 -10 730.702 123.818   5
  -1  -7 -10 672.933 110.179   5
   1   7 -10 705.889 89.9370   5
  -1   7  -9 2885.03 272.613   2
   1   7  -9 2573.59 236.294   2
   1  -7  -9 2962.87 127.377   1
  -1  -7  -9 3071.03 170.359   1
  -1  -7  -9 2988.72 211.039   5
  -1   7  -9 2878.15 120.273   5
   1  -7  -9 2622.78 209.793   5
  -1   7  -9 2781.81 201.752   4
  -1   7  -8 3251.47 281.362   2
  -1  -7  -8 3467.65 187.910   1
  -1   7  -8 3523.73 107.280   5
  -1  -7  -8 3651.55 224.079   5
   1  -7  -8 3283.05 222.975   5
  -1   7  -8 3434.17 215.239   4
  -1   7  -7 7299.17 398.136   2
  -1  -7  -7 6869.92 264.176   1
   1  -7  -7 7217.50 310.342   5
  -1  -7  -7 7217.72 297.693   5
  -1   7  -7 7225.37 302.249   4
   1   7  -7 7059.18 326.040   4
  -1   7  -6 1746.54 195.220   2
   1   7  -6 1622.36 161.445   2
  -1  -7  -6 1685.20 131.301   1
   1  -7  -6 1737.13 146.279   5
  -1  -7  -6 1680.17 140.976   5
  -1   7  -6 1871.25 150.414   4
   1   7  -6 1795.34 161.023   4
   1   7  -5 15201.1 466.212   2
  -1  -7  -5 15072.1 391.258   1
  -1  -7  -5 15758.7 394.797   5
   1  -7  -5 15553.9 406.957   5
  -1   7  -5 15198.4 404.893   4
  -1  -7  -5 14589.6 241.252   4
   1   7  -5 15271.3 446.861   4
   1   7  -4 11001.4 383.454   2
  -1  -7  -4 11090.4 333.235   1
  -1  -7  -4 10948.1 310.827   5
   1  -7  -4 11159.0 325.457   5
  -1   7  -4 10773.0 329.816   4
   1   7  -4 11140.1 366.910   4
  -1  -7  -4 10307.2 222.623   4
   1   7  -3 7981.41 314.790   2
  -1  -7  -3 8111.31 282.801   1
  -1  -7  -3 8184.55 253.577   5
   1  -7  -3 8116.15 260.022   5
  -1   7  -3 8526.05 282.494   4
   1   7  -3 8090.82 304.276   4
  -1  -7  -3 8305.10 212.970   4
   1   7  -2 1301.68 131.642   2
  -1  -7  -2 1258.65 111.790   1
   1  -7  -2 1211.56 97.4613   5
  -1  -7  -2 1367.18 98.9269   5
  -1   7  -2 1372.88 112.839   4
   1   7  -2 1174.44 114.563   4
  -1  -7  -2 1386.96 94.5836   4
   1   7  -1 8346.41 315.051   2
  -1  -7  -1 8431.86 290.620   1
  -1   7  -1 8055.05 161.630   5
  -1  -7  -1 8454.43 227.155   5
   1  -7  -1 8534.26 229.554   5
  -1  -7  -1 8386.93 238.421   4
   1   7  -1 8371.86 288.638   4
  -1   7  -1 7972.39 254.304   4
  -1  -7   0 823.933 95.9262   1
  -1  -7   0 1029.74 74.8222   5
   1  -7   0 911.075 71.6356   5
  -1   7   0 982.526 66.2680   5
  -1  -7   0 967.153 88.0777   4
  -1   7   0 1028.62 90.4645   4
  -1  -7   1 8576.42 310.996   1
  -1  -7   1 8782.68 196.123   5
  -1   7   1 8714.99 217.469   5
   1  -7   1 8590.17 195.843   5
  -1   7   1 8681.14 244.930   4
  -1  -7   1 8890.72 269.042   4
  -1  -7   2 1326.38 123.997   1
  -1   7   2 1248.39 90.2743   5
   1  -7   2 1289.18 65.0447   5
  -1   7   2 1303.69 92.0838   4
  -1  -7   3 8488.65 316.889   1
  -1   7   3 8481.67 251.637   5
  -1   7   3 8248.56 214.823   4
   1  -7   4 10857.1 434.411   2
  -1  -7   4 10674.6 360.859   1
  -1  -7   4 11149.9 190.617   5
  -1   7   4 10734.6 308.483   5
  -1   7   4 10666.1 233.576   4
   1  -7   5 15765.2 539.572   2
  -1  -7   5 15162.9 456.826   2
  -1  -7   5 15168.1 437.435   1
  -1   7   5 15662.7 392.053   5
  -1  -7   5 15077.6 189.966   5
  -1   7   5 15431.8 257.360   4
   1  -7   6 1587.59 181.512   2
  -1  -7   6 1216.22 138.109   2
  -1  -7   6 1591.03 147.983   1
  -1  -7   6 1492.57 63.1131   5
  -1   7   6 1643.38 138.296   5
  -1   7   6 1506.76 76.5285   4
   1  -7   7 7421.22 399.499   2
  -1  -7   7 6835.82 340.380   2
  -1  -7   7 7390.29 317.455   1
  -1   7   7 7471.01 303.494   5
  -1  -7   7 6982.58 149.413   5
  -1   7   7 7444.10 145.044   4
  -1  -7   7 7794.77 302.266   4
  -1  -7   8 3443.66 251.641   2
   1  -7   8 3323.39 278.058   2
  -1  -7   8 3738.62 230.220   1
  -1   7   8 3423.38 217.448   5
  -1  -7   8 3278.82 115.751   5
  -1  -7   8 3429.90 209.651   4
   1  -7   9 2747.09 264.027   2
  -1  -7   9 2821.96 241.507   2
  -1  -7   9 2896.81 208.467   1
  -1  -7   9 2788.23 118.898   5
  -1  -7   9 3007.41 201.756   4
  -1  -7  10 740.775 134.369   2
   1  -7  10 785.297 151.873   2
  -1  -7  10 820.569 116.854   1
  -1  -7  10 683.607 66.7166   5
  -1  -7  10 756.783 110.399   4
  -1  -7  11 1667.33 205.742   2
  -1  -7  11 1854.55 180.999   1
  -1  -7  11 1644.95 109.446   5
  -1  -7  11 1757.50 170.430   4
  -1  -7  12 987.967 167.282   2
  -1  -7  12 660.731 115.578   1
  -1  -7  12 781.605 82.5302   5
  -1  -7  13 1310.96 114.550   5
   1  -7  13 1539.74 275.180   3
  -1  -7  13 1638.04 299.760   3
  -1  -7  14 95.1536 97.0422   3
   1  -7  14 60.9527 123.320   3
  -1  -7  15 587.028 207.706   3
   1  -7  15 821.350 243.685   3
   1  -7  16 80.5523 115.069   3
  -1  -7  16 154.011 138.086   3
  -1  -7  17 579.899 250.117   3
   1  -7  17 699.179 245.211   3
  -1   8 -16 534.457 182.735   2
  -1  -8 -16 190.213 96.9073   5
   1  -8 -16 278.815 114.738   5
  -1   8 -15 150.978 118.870   2
  -1  -8 -15 372.563 123.686   5
   1  -8 -15 374.020 119.517   5
   1   8 -14 188.375 106.469   2
  -1   8 -14 213.584 120.774   2
  -1  -8 -14 227.996 87.9118   5
   1  -8 -14 210.441 104.519   5
   1   8 -13 441.913 126.875   2
  -1   8 -13 547.474 163.051   2
   1  -8 -13 644.142 138.329   5
  -1  -8 -13 431.670 111.372   5
  -1   8 -13 557.590 78.8230   5
   1   8 -13 509.084 90.5129   5
  -1   8 -12 1635.47 116.543   5
  -1  -8 -12 1672.68 190.558   5
   1  -8 -12 1466.46 191.677   5
  -1   8 -12 1231.72 213.522   2
   1   8 -12 1296.22 202.410   2
  -1   8 -11 2079.18 263.673   2
   1   8 -11 2272.68 258.332   2
  -1  -8 -11 2514.74 221.600   5
  -1   8 -11 2518.70 125.387   5
   1  -8 -11 2281.38 224.758   5
   1  -8 -11 2115.07 90.3148   1
  -1  -8 -10 726.343 116.157   5
  -1   8 -10 946.297 65.4753   5
   1  -8 -10 942.048 140.221   5
  -1   8 -10 783.618 155.859   2
   1   8 -10 889.690 156.114   2
  -1  -8 -10 782.940 91.8333   1
   1  -8 -10 838.960 76.4000   1
  -1   8  -9 497.146 130.001   2
  -1  -8  -9 1070.87 141.330   5
   1  -8  -9 817.864 125.974   5
   1   8  -9 870.094 140.377   2
   1  -8  -9 735.605 75.1516   1
  -1  -8  -9 744.340 94.3118   1
   1   8  -8 1508.92 188.077   2
  -1   8  -8 1430.89 196.094   2
   1  -8  -8 1513.13 109.292   1
  -1  -8  -8 1515.33 135.883   1
  -1  -8  -8 1587.49 156.291   5
   1  -8  -8 1649.67 169.005   5
  -1   8  -7 1977.35 217.664   2
  -1  -8  -7 2207.18 161.649   1
  -1  -8  -7 2154.66 172.479   5
   1  -8  -7 2381.27 186.950   5
  -1   8  -7 2592.72 193.004   4
   1   8  -7 2392.64 199.418   4
  -1   8  -6 3348.62 279.272   2
  -1  -8  -6 3622.47 206.728   1
  -1  -8  -6 3612.60 206.937   5
   1  -8  -6 3693.82 219.749   5
  -1   8  -6 3516.35 216.019   4
   1   8  -6 3742.90 241.761   4
   1   8  -5 2378.38 195.114   2
  -1   8  -5 2561.57 234.510   2
  -1  -8  -5 2560.90 174.268   1
  -1  -8  -5 2525.32 164.963   5
   1  -8  -5 2653.02 177.280   5
  -1   8  -5 2563.55 178.500   4
   1   8  -5 2612.62 196.682   4
   1   8  -4 3150.77 220.267   2
  -1  -8  -4 3115.72 188.174   1
  -1  -8  -4 3020.43 170.400   5
   1  -8  -4 3268.11 185.586   5
   1   8  -4 3234.11 211.314   4
  -1  -8  -4 3099.03 134.802   4
  -1   8  -4 3244.20 192.481   4
   1   8  -3 1911.04 169.491   2
  -1  -8  -3 1875.26 147.768   1
  -1  -8  -3 1892.69 127.643   5
   1  -8  -3 1976.57 134.765   5
   1   8  -3 1789.63 154.067   4
  -1   8  -3 1768.70 138.115   4
  -1  -8  -3 1864.16 110.791   4
   1   8  -2 745.871 108.458   2
  -1  -8  -2 662.848 88.7231   1
  -1  -8  -2 701.749 74.6141   5
   1  -8  -2 722.575 79.0783   5
  -1  -8  -2 721.029 73.2685   4
  -1   8  -2 744.524 88.8415   4
   1   8  -2 495.282 83.2155   4
   1   8  -1 4030.65 239.656   2
  -1  -8  -1 3838.40 211.907   1
   1  -8  -1 4127.40 170.382   5
  -1  -8  -1 4014.85 162.829   5
  -1   8  -1 3837.95 121.911   5
  -1   8  -1 3886.68 189.871   4
  -1  -8  -1 4170.70 180.038   4
   1   8  -1 4119.52 216.914   4
  -1  -8   0 755.206 99.1116   1
  -1  -8   0 713.237 65.6786   5
  -1   8   0 670.584 58.8050   5
   1  -8   0 632.577 65.2771   5
  -1   8   0 704.981 80.2066   4
  -1  -8   1 3440.81 211.515   1
  -1  -8   1 3896.84 135.096   5
   1  -8   1 3966.89 141.145   5
  -1   8   1 3733.74 150.423   5
  -1   8   1 3776.17 173.512   4
  -1  -8   2 602.115 90.5585   1
  -1  -8   2 534.128 45.8181   5
   1  -8   2 710.100 51.6987   5
  -1   8   2 687.717 73.1697   5
  -1   8   2 600.583 69.2542   4
  -1  -8   3 1929.36 161.261   1
  -1   8   3 1759.33 121.454   5
  -1  -8   3 1765.44 71.8260   5
  -1   8   3 1627.47 106.194   4
   1  -8   4 2869.71 237.733   2
  -1  -8   4 3177.25 209.491   1
  -1   8   4 3241.54 175.829   5
  -1  -8   4 3164.23 97.8602   5
  -1   8   4 3232.09 140.435   4
   1  -8   5 2592.14 232.649   2
  -1  -8   5 2586.40 201.467   2
  -1  -8   5 2451.42 186.831   1
  -1   8   5 2640.58 170.574   5
  -1  -8   5 2481.59 63.0194   5
  -1   8   5 2482.54 117.335   4
  -1  -8   6 3791.58 252.158   2
   1  -8   6 3418.48 274.886   2
  -1  -8   6 3660.66 232.205   1
  -1   8   6 3676.03 211.435   5
  -1  -8   6 3524.48 72.7164   5
  -1  -8   6 3823.49 219.509   4
  -1   8   6 3696.02 133.595   4
  -1  -8   7 2339.25 206.199   2
   1  -8   7 1949.86 214.464   2
  -1  -8   7 2209.37 185.480   1
  -1   8   7 2347.55 177.464   5
  -1  -8   7 2198.75 67.4630   5
  -1   8   7 2279.47 97.0090   4
  -1  -8   7 2140.81 170.018   4
  -1  -8   8 1558.60 177.613   2
   1  -8   8 1305.09 184.430   2
  -1  -8   8 1633.71 164.150   1
  -1   8   8 1532.99 151.631   5
  -1  -8   8 1552.54 68.1189   5
  -1  -8   8 1614.96 152.287   4
   1  -8   9 855.878 157.101   2
  -1  -8   9 743.757 136.052   2
  -1  -8   9 616.378 103.150   1
  -1  -8   9 713.964 53.6287   5
  -1  -8   9 648.954 103.121   4
  -1  -8  10 833.131 144.583   2
  -1  -8  10 786.779 65.0994   5
  -1  -8  10 848.373 120.063   4
  -1  -8  11 2136.18 233.243   2
  -1  -8  11 2170.60 116.094   5
  -1  -8  11 2512.00 209.993   4
  -1  -8  14 123.419 121.776   3
   1  -8  14 72.7271 127.273   3
  -1  -8  15 252.671 147.673   3
   1  -8  15 383.143 155.185   3
   1  -8  16 143.133 156.987   3
  -1  -8  16 335.058 194.701   3
   1  -8  17 477.866 212.696   3
  -1   9 -17 666.971 198.489   2
   1  -9 -16 436.043 128.679   5
  -1  -9 -16 233.289 103.337   5
  -1   9 -16 88.0647 96.7859   2
  -1  -9 -15 3018.28 288.750   5
   1  -9 -15 2742.54 292.218   5
  -1   9 -15 2439.39 334.293   2
  -1   9 -14 2166.35 305.154   2
   1  -9 -14 2420.81 265.989   5
  -1  -9 -14 1918.82 225.380   5
   1   9 -14 1876.99 266.109   2
   1  -9 -13 386.354 120.653   5
  -1  -9 -13 461.108 117.534   5
   1   9 -13 259.632 120.149   2
  -1   9 -13 273.190 123.794   2
  -1  -9 -12 1437.61 183.598   5
   1  -9 -12 1119.70 168.438   5
  -1   9 -12 1254.94 223.036   2
   1   9 -12 1137.40 194.561   2
   1   9 -11 7362.48 458.256   2
  -1   9 -11 6656.31 469.503   2
   1  -9 -11 7354.24 394.951   5
  -1  -9 -11 7663.78 386.410   5
   1  -9 -11 7468.74 226.538   1
  -1  -9 -11 7207.77 270.945   1
  -1   9 -10 5007.88 392.347   2
   1   9 -10 4990.64 360.989   2
  -1  -9 -10 5533.39 317.932   5
   1  -9 -10 5611.38 334.878   5
   1  -9 -10 4867.68 202.970   1
  -1  -9 -10 4852.46 248.522   1
   1   9  -9 2649.39 255.676   2
  -1   9  -9 2218.27 261.746   2
  -1  -9  -9 2581.96 212.926   5
   1  -9  -9 2930.09 232.893   5
   1  -9  -9 2730.32 154.353   1
  -1  -9  -9 2280.99 174.483   1
  -1   9  -8 8752.98 487.745   2
   1   9  -8 8558.94 433.231   2
  -1  -9  -8 9827.38 383.900   5
   1  -9  -8 9554.62 397.130   5
  -1  -9  -8 8639.05 337.390   1
   1  -9  -8 9213.03 293.071   1
  -1   9  -7 730.124 147.191   2
   1   9  -7 531.624 115.898   2
   1  -9  -7 717.707 112.893   5
  -1  -9  -7 715.606 104.198   5
  -1  -9  -7 761.728 105.354   1
  -1   9  -6 821.067 150.097   2
  -1  -9  -6 891.533 113.292   1
  -1  -9  -6 928.220 118.043   5
   1  -9  -6 946.044 121.340   5
  -1   9  -5 12872.1 544.866   2
  -1  -9  -5 12767.3 407.302   1
   1  -9  -5 13364.9 406.209   5
  -1  -9  -5 13799.2 395.751   5
  -1   9  -5 13540.5 430.573   4
   1   9  -5 13731.9 466.917   4
  -1   9  -4 6452.35 377.423   2
  -1  -9  -4 6234.38 287.798   1
   1  -9  -4 6313.22 263.911   5
  -1  -9  -4 6646.68 261.860   5
   1   9  -4 6117.86 305.511   4
  -1   9  -4 6693.90 294.340   4
  -1   9  -3 5409.52 341.158   2
  -1  -9  -3 5548.05 267.787   1
  -1  -9  -3 5278.65 222.487   5
   1  -9  -3 5894.80 241.459   5
   1   9  -3 5753.26 287.934   4
  -1   9  -3 5891.57 265.550   4
  -1  -9  -3 5274.42 200.686   4
  -1   9  -2 5128.16 327.975   2
  -1  -9  -2 4874.31 250.813   1
   1  -9  -2 5486.00 219.321   5
  -1  -9  -2 5368.18 207.524   5
   1   9  -2 5586.06 276.699   4
  -1   9  -2 5442.23 249.902   4
  -1   9  -1 1143.11 156.017   2
  -1  -9  -1 1239.34 130.436   1
  -1  -9  -1 1319.10 97.8352   5
   1  -9  -1 1107.84 95.8788   5
   1   9  -1 1121.88 122.452   4
  -1   9  -1 1069.99 110.282   4
  -1   9   0 3573.60 274.965   2
  -1  -9   0 3991.57 232.727   1
  -1  -9   0 3874.31 152.386   5
  -1   9   0 3727.92 148.333   5
   1  -9   0 4041.05 166.470   5
  -1   9   0 4024.15 200.531   4
  -1  -9   1 1056.85 123.512   1
   1  -9   1 1219.68 83.0457   5
  -1  -9   1 1104.00 75.4041   5
  -1   9   1 1033.48 86.8658   5
  -1  -9   1 1121.71 113.642   4
  -1   9   1 1069.32 102.429   4
  -1  -9   2 5508.30 286.986   1
  -1   9   2 5462.77 208.291   5
   1  -9   2 5842.27 154.399   5
  -1  -9   2 5526.11 149.379   5
  -1   9   2 5723.00 221.517   4
  -1  -9   2 5394.77 242.386   4
  -1  -9   3 6295.88 304.331   1
  -1  -9   3 5896.12 130.226   5
  -1   9   3 5880.94 230.536   5
  -1  -9   3 5979.92 261.915   4
  -1   9   3 5437.17 207.718   4
  -1  -9   4 6667.10 316.874   1
  -1   9   4 6168.06 253.704   5
  -1  -9   4 6048.05 100.877   5
  -1  -9   4 6353.24 129.750   5
  -1   9   4 6012.84 210.324   4
  -1  -9   4 6153.85 273.014   4
   1  -9   5 13334.5 546.919   2
  -1  -9   5 13244.4 471.089   1
  -1   9   5 13467.9 396.983   5
  -1   9   5 12911.2 295.544   4
  -1  -9   5 13050.0 408.558   4
   1  -9   6 763.294 140.103   2
  -1  -9   6 979.976 136.652   2
  -1  -9   6 1072.04 137.800   1
  -1   9   6 1223.59 128.227   5
  -1  -9   6 924.400 117.503   4
  -1   9   6 991.280 80.0561   4
  -1  -9   7 703.116 122.217   2
   1  -9   7 853.227 154.756   2
  -1   9   7 788.107 113.415   5
  -1   9   7 734.282 64.4268   4
  -1  -9   7 733.201 109.805   4
   1  -9   8 9377.62 498.636   2
  -1  -9   8 8569.96 426.630   2
  -1  -9   8 9348.57 376.367   4
  -1  -9   9 2616.35 247.898   2
  -1  -9   9 3001.70 222.595   4
  -1  -9  10 5016.30 353.305   2
  -1  -9  10 5913.91 320.131   4
  -1  -9  11 7342.33 440.707   2
  -1  -9  14 2067.79 363.486   3
  -1  -9  15 3104.14 467.230   3
   1  -9  15 3302.33 458.092   3
  -1  -9  16 532.117 224.281   3
   1  -9  16-43.5328 126.806   3
  -1  10 -17 221.813 136.623   2
  -1  10 -16-85.9148 95.6408   2
   1 -10 -15 289.767 126.439   5
  -1 -10 -15 183.989 102.828   5
   1  10 -15 49.2325 66.3671   2
  -1  10 -15 63.5466 91.1785   2
   1 -10 -14 160.000 108.785   5
  -1 -10 -14 140.915 87.8622   5
   1  10 -14 87.6972 85.3907   2
  -1  10 -14 131.433 122.107   2
   1 -10 -13 385.016 124.937   5
  -1 -10 -13 224.122 94.2331   5
  -1  10 -13 116.549 102.429   2
   1  10 -13 462.277 131.450   2
  -1 -10 -12 355.336 103.926   5
   1  10 -12 182.825 98.3759   2
  -1  10 -12 229.761 100.465   2
   1 -10 -11 467.430 118.032   5
  -1 -10 -11 631.469 125.509   5
   1  10 -11 684.243 153.435   2
  -1  10 -11 567.481 148.071   2
  -1  10 -10 1138.95 204.094   2
   1 -10 -10 1012.43 155.063   5
  -1 -10 -10 797.269 135.714   5
  -1 -10 -10 957.271 122.904   1
   1  10 -10 918.769 164.225   2
   1 -10 -10 1023.82 103.092   1
  -1  10  -9 2659.21 288.085   2
   1  10  -9 3158.76 286.025   2
   1 -10  -9 2984.09 239.962   5
  -1 -10  -9 3167.49 239.016   5
  -1 -10  -9 2884.18 209.559   1
   1 -10  -9 2795.43 172.830   1
  -1  10  -8 3987.69 342.433   2
   1  10  -8 4181.63 317.034   2
  -1 -10  -8 4078.99 259.446   5
   1 -10  -8 4455.64 282.440   5
  -1 -10  -8 3780.45 241.030   1
   1 -10  -8 3789.60 204.282   1
  -1  10  -7 734.001 151.524   2
   1  10  -7 535.656 121.746   2
  -1 -10  -7 687.346 109.196   5
   1 -10  -7 894.670 130.789   5
  -1 -10  -7 648.587 103.538   1
   1  10  -6 4397.94 317.534   2
  -1  10  -6 3826.84 321.576   2
   1 -10  -6 4552.65 260.622   5
  -1 -10  -6 4262.76 241.916   5
  -1 -10  -6 3980.45 245.642   1
   1  10  -5 56.3884 59.9840   2
  -1  10  -5 26.3766 55.0323   2
  -1 -10  -5 66.7968 48.3369   1
   1 -10  -5 116.415 62.3198   5
  -1 -10  -5 102.639 48.7892   5
  -1  10  -4 1052.27 171.672   2
  -1 -10  -4 1082.50 134.895   1
   1 -10  -4 1089.94 118.331   5
  -1 -10  -4 1073.92 112.684   5
  -1  10  -4 1143.56 131.895   4
   1  10  -4 1031.56 137.268   4
  -1  10  -3 982.552 159.851   2
  -1 -10  -3 946.456 120.841   1
   1 -10  -3 1012.70 108.833   5
  -1 -10  -3 1171.37 111.072   5
  -1  10  -3 846.256 108.845   4
   1  10  -3 929.458 126.576   4
  -1  10  -2 2137.49 222.502   2
  -1 -10  -2 1883.73 167.233   1
   1 -10  -2 2147.09 145.364   5
  -1 -10  -2 2172.67 140.269   5
   1  10  -2 2287.52 186.453   4
  -1  10  -2 1800.60 154.719   4
  -1  10  -1 613.743 131.008   2
  -1 -10  -1 796.432 113.299   1
   1 -10  -1 816.189 89.2450   5
  -1 -10  -1 723.079 78.1902   5
  -1 -10  -1 630.903 85.3587   4
  -1  10  -1 708.456 93.9271   4
  -1  10   0 793.104 140.207   2
   1  10   0 845.540 134.414   2
  -1 -10   0 815.305 114.281   1
  -1 -10   0 682.151 71.1958   5
   1 -10   0 764.423 78.9365   5
  -1  10   0 936.497 103.944   4
  -1 -10   0 730.414 94.0943   4
  -1 -10   1 831.197 117.086   1
  -1  10   1 811.330 81.1012   5
   1 -10   1 617.430 65.8011   5
  -1 -10   1 850.461 69.8807   5
  -1  10   1 840.593 96.5582   4
  -1 -10   1 837.900 104.445   4
  -1 -10   2 1956.63 180.855   1
  -1 -10   2 2057.43 93.8951   5
  -1  10   2 2107.67 139.282   5
   1 -10   2 2035.84 97.1366   5
  -1  10   2 2256.00 150.635   4
  -1 -10   2 2196.54 163.296   4
  -1 -10   3 935.839 127.902   1
  -1 -10   3 1014.37 56.1767   5
  -1  10   3 898.349 99.0233   5
  -1  10   3 1043.24 101.674   4
  -1 -10   3 1068.12 119.048   4
  -1  10   4 904.931 104.338   5
  -1 -10   4 1014.77 121.779   4
  -1  10   4 946.586 93.5272   4
  -1  10   5 42.8090 33.6416   5
  -1  10   5 89.2329 39.0138   4
  -1 -10   5 142.331 62.3769   4
   1 -10   6 4717.24 349.880   2
  -1  10   6 4188.16 243.121   5
  -1 -10   6 4155.93 249.995   4
  -1  10   6 4098.98 174.975   4
   1 -10   7 890.674 159.028   2
  -1 -10   7 853.784 122.942   4
  -1  10   7 687.691 71.9588   4
  -1 -10   8 3978.08 303.628   2
  -1 -10   8 4052.93 260.838   4
  -1 -10   9 2802.14 264.247   2
  -1 -10   9 3029.44 234.209   4
  -1 -10  10 892.571 155.399   2
  -1 -10  15 162.403 155.420   3
  -1  11 -16 118.475 127.800   2
   1  11 -15 1130.38 223.102   2
  -1  11 -15 929.510 224.053   2
  -1 -11 -14-28.0514 70.5476   5
   1 -11 -14-63.3675 86.5071   5
   1  11 -14-23.9300 69.8917   2
  -1  11 -14-46.2980 75.9080   2
  -1 -11 -13 134.473 88.7253   5
   1 -11 -13 282.097 109.256   5
   1  11 -13 102.919 71.8300   2
  -1  11 -13 149.345 93.2905   2
  -1 -11 -12 298.874 97.8012   5
   1 -11 -12 462.629 127.436   5
  -1  11 -12 19.7199 91.2569   2
   1  11 -12 212.829 114.547   2
   1 -11 -11 1287.19 186.611   5
  -1 -11 -11 1459.09 187.689   5
   1  11 -11 984.727 181.591   2
  -1  11 -11 1029.55 208.430   2
  -1  11 -10 270.681 104.201   2
   1 -11 -10 204.882 86.8084   5
  -1 -11 -10 150.757 84.7231   5
   1  11 -10 178.673 88.7230   2
   1  11  -9 2862.27 280.097   2
  -1  11  -9 2757.56 303.296   2
   1 -11  -9 2808.94 244.253   5
  -1 -11  -9 3291.11 251.356   5
  -1 -11  -9 2652.42 213.837   1
   1 -11  -9 2815.79 186.048   1
   1  11  -8 64.7809 67.8397   2
  -1  11  -8 2.99182 67.1181   2
   1 -11  -8 170.717 87.5290   5
  -1 -11  -8 173.122 70.5077   5
  -1 -11  -8 88.7855 53.9980   1
   1 -11  -8 145.456 55.7115   1
   1  11  -7 9506.45 480.790   2
  -1  11  -7 9884.47 540.483   2
   1 -11  -7 9793.43 410.005   5
  -1 -11  -7 10199.6 398.612   5
  -1 -11  -7 8695.08 385.741   1
   1  11  -6 1309.25 179.916   2
  -1  11  -6 1418.34 210.936   2
   1 -11  -6 1593.61 167.159   5
  -1 -11  -6 1802.41 167.202   5
  -1 -11  -6 1527.40 165.097   1
  -1  11  -5 5546.07 392.110   2
   1  11  -5 5368.20 345.072   2
   1 -11  -5 5244.94 275.490   5
  -1 -11  -5 5686.82 271.335   5
  -1 -11  -5 5329.98 296.230   1
  -1  11  -4 6890.92 430.055   2
   1  11  -4 6907.78 384.741   2
   1 -11  -4 7101.09 304.849   5
  -1 -11  -4 7318.92 295.057   5
  -1 -11  -4 6740.68 336.320   1
  -1  11  -3 16316.4 645.450   2
   1  11  -3 16360.8 586.190   2
  -1 -11  -3 16427.3 517.055   1
   1 -11  -3 16853.2 445.472   5
  -1 -11  -3 16453.5 416.124   5
   1  11  -2 943.836 147.447   2
  -1  11  -2 1048.20 171.128   2
  -1 -11  -2 1044.51 133.348   1
  -1 -11  -2 1159.99 107.042   5
   1 -11  -2 1284.84 122.173   5
  -1  11  -2 1012.66 124.156   4
   1  11  -1 1657.24 192.971   2
  -1  11  -1 1687.34 213.501   2
  -1 -11  -1 1616.40 168.129   1
  -1 -11  -1 1656.96 118.829   5
   1 -11  -1 1652.73 127.524   5
  -1 -11  -1 1742.39 144.348   4
  -1  11  -1 1722.33 156.859   4
  -1  11   0 2124.31 239.101   2
   1  11   0 2140.99 217.810   2
  -1 -11   0 2313.88 128.299   5
   1 -11   0 2261.33 139.131   5
  -1  11   0 2528.62 182.949   4
  -1 -11   0 2078.78 159.229   4
  -1  11   1 1818.42 223.720   2
  -1 -11   1 1585.40 98.4176   5
   1 -11   1 1565.53 107.649   5
  -1  11   1 1711.57 148.375   4
  -1 -11   1 1697.95 151.201   4
  -1  11   2 995.071 103.533   5
  -1 -11   2 1082.66 72.1523   5
   1 -11   2 1083.84 74.8178   5
  -1  11   2 1090.76 114.433   4
  -1 -11   2 1057.71 128.229   4
  -1 -11   3 16042.1 221.321   5
  -1  11   3 15743.8 422.651   5
  -1  11   3 15775.5 414.963   4
  -1 -11   3 16062.1 475.359   4
  -1  11   4 7186.16 301.703   5
  -1  11   4 7026.05 268.261   4
  -1 -11   4 7349.39 330.978   4
  -1  11   5 5026.85 265.445   5
  -1 -11   5 5121.83 283.018   4
  -1  11   5 5192.48 224.345   4
  -1  11   6 1426.18 151.392   5
  -1 -11   6 1508.88 167.888   4
  -1  11   6 1434.82 117.057   4
  -1 -11   7 9732.03 409.211   4
  -1 -11   9 2405.56 256.052   2
  -1  12 -16-96.4068 104.100   2
  -1  12 -15-92.2301 99.4267   2
   1  12 -15 302.701 129.832   2
   1 -12 -14 162.221 92.8971   5
  -1 -12 -14 15.6121 72.0662   5
  -1  12 -14 88.1094 95.4866   2
   1  12 -14 96.4065 92.3147   2
  -1 -12 -13 247.943 92.6154   5
   1 -12 -13 177.964 104.370   5
  -1  12 -13 156.403 102.007   2
   1  12 -13 245.316 105.891   2
   1 -12 -12 111.915 91.2654   5
  -1 -12 -12 230.200 93.6009   5
   1  12 -12 137.832 67.8614   2
  -1  12 -12-39.1336 77.7871   2
  -1 -12 -11 411.263 111.748   5
   1 -12 -11 567.638 127.079   5
  -1  12 -11 383.121 128.076   2
   1  12 -11 666.324 154.539   2
  -1  12 -10-2.49598 66.8712   2
   1 -12 -10 180.400 95.0963   5
  -1 -12 -10 186.924 82.5193   5
   1  12 -10 199.170 82.4732   2
   1  12  -9 83.0793 76.2874   2
  -1  12  -9-41.4946 100.897   2
   1 -12  -9 85.4101 74.5929   5
  -1 -12  -9 108.739 69.4451   5
   1  12  -8 1285.84 199.117   2
  -1  12  -8 1258.49 216.835   2
   1 -12  -8 1498.74 179.813   5
  -1 -12  -8 1515.22 170.449   5
   1 -12  -8 1271.90 143.439   1
  -1 -12  -8 1612.38 178.363   1
   1  12  -7 156.913 96.9909   2
  -1  12  -7 370.955 128.383   2
  -1 -12  -7 203.835 81.7503   5
   1 -12  -7 216.672 75.6487   5
  -1 -12  -7 166.704 68.9811   1
   1 -12  -7 127.426 50.2959   1
   1  12  -6 516.387 121.806   2
  -1  12  -6 576.585 138.498   2
  -1 -12  -6 493.762 95.0875   5
   1 -12  -6 487.135 104.403   5
  -1 -12  -6 338.290 90.3996   1
   1  12  -5 2030.90 225.303   2
  -1  12  -5 1997.29 249.287   2
  -1 -12  -5 2384.27 184.605   5
   1 -12  -5 2057.25 183.032   5
  -1 -12  -5 2255.74 207.466   1
   1  12  -4 3385.46 289.645   2
  -1  12  -4 3857.83 338.219   2
  -1 -12  -4 3690.48 216.684   5
   1 -12  -4 3334.08 219.653   5
   1  12  -3 2718.68 253.619   2
  -1  12  -3 3154.17 303.013   2
   1 -12  -3 2608.48 187.137   5
  -1 -12  -3 2788.82 178.740   5
  -1  12  -2 5308.03 391.395   2
   1  12  -2 5275.21 354.190   2
  -1 -12  -2 5218.13 229.238   5
   1 -12  -2 5089.69 244.340   5
   1  12  -1 1142.17 172.357   2
  -1  12  -1 919.700 171.448   2
   1 -12  -1 1313.44 120.302   5
  -1 -12  -1 1073.50 101.533   5
   1  12   0 5944.98 380.684   2
  -1  12   0 5888.28 411.990   2
  -1 -12   0 5850.75 212.630   5
   1 -12   0 6167.79 235.262   5
  -1  12   0 5881.80 295.275   4
  -1  12   1 1303.75 207.732   2
   1 -12   1 1287.34 105.569   5
  -1 -12   1 1288.69 93.1625   5
  -1  12   1 1378.81 142.243   4
  -1 -12   2 5340.41 162.623   5
  -1 -12   2 5352.24 281.070   4
  -1  12   2 5235.20 265.651   4
   1 -12   2 5361.42 163.506   5
  -1 -12   3 2651.51 91.5053   5
  -1  12   3 2503.57 179.387   4
  -1 -12   3 2983.27 221.122   4
  -1  12   4 3455.33 220.651   5
  -1 -12   4 3444.87 240.750   4
  -1  12   4 3205.48 195.687   4
  -1  12   5 1998.58 178.372   5
  -1 -12   5 1893.71 184.673   4
  -1  12   5 2172.11 157.832   4
  -1  12   6 458.543 70.9084   4
  -1  13 -15 581.426 184.390   2
   1  13 -14 150.527 95.2308   2
  -1  13 -14 117.554 99.3797   2
   1 -13 -13 367.997 128.950   5
  -1 -13 -13 613.534 143.361   5
  -1  13 -13 405.612 142.604   2
   1  13 -13 497.720 152.174   2
   1 -13 -12 114.739 75.1924   5
  -1 -13 -12 165.277 81.2011   5
  -1  13 -12-22.3197 86.5151   2
  -1  13 -11 589.252 167.980   2
  -1 -13 -11 462.124 112.606   5
   1 -13 -11 356.372 109.896   5
   1  13 -11 166.886 77.6166   2
  -1  13 -10 79.2033 87.7375   2
   1 -13 -10 253.821 91.2696   5
  -1 -13 -10 187.250 83.5266   5
   1  13 -10 299.084 106.048   2
  -1  13  -9 1361.42 230.706   2
   1  13  -9 1370.40 212.561   2
  -1 -13  -9 1439.11 179.521   5
   1 -13  -9 1523.53 190.908   5
  -1  13  -8 128.455 82.4722   2
   1  13  -8 152.945 87.0282   2
  -1 -13  -8 141.434 70.3865   5
   1 -13  -8 87.4129 65.4749   5
  -1  13  -7 1626.07 242.402   2
   1  13  -7 1596.65 216.269   2
   1 -13  -7 1687.85 188.839   5
  -1 -13  -7 1481.41 164.893   5
   1  13  -6 112.600 76.0665   2
  -1  13  -6 29.7333 85.0523   2
  -1 -13  -6 136.586 63.4186   5
   1 -13  -6 263.002 88.5406   5
   1  13  -5 628.775 142.728   2
  -1  13  -5 663.345 158.766   2
  -1 -13  -5 883.566 124.928   5
   1 -13  -5 693.544 119.411   5
   1  13  -4 113.719 82.2870   2
  -1  13  -4 80.6775 97.5115   2
  -1 -13  -4 38.6163 48.5225   5
   1 -13  -4 108.921 63.7164   5
  -1  13  -3 3275.53 324.179   2
   1  13  -3 3167.69 289.976   2
  -1 -13  -3 3114.06 196.705   5
   1 -13  -3 3279.03 218.155   5
   1  13  -2 3939.19 321.677   2
  -1  13  -2 4392.09 373.014   2
   1 -13  -2 3831.74 220.749   5
  -1 -13  -2 4041.55 211.378   5
   1  13  -1 8079.21 459.837   2
  -1  13  -1 8245.83 506.625   2
   1 -13  -1 8062.68 301.304   5
  -1 -13  -1 8294.62 282.825   5
  -1  13   0 459.597 140.051   2
   1  13   0 256.052 106.866   2
  -1 -13   0 426.885 67.0343   5
   1 -13   0 238.692 51.9893   5
  -1  13   1 8072.88 509.740   2
   1  13   1 8201.29 479.327   2
  -1 -13   1 7802.36 230.847   5
   1 -13   1 8024.40 255.096   5
  -1  13   2 3592.71 351.219   2
  -1 -13   2 3873.64 142.178   5
  -1  13   2 3864.07 240.965   4
  -1 -13   3 3215.57 97.5749   5
  -1  13   3 3389.42 222.983   4
  -1  13   4 10.6306 41.9615   4
  -1  13   5 571.818 90.2367   4
  -1  14 -14 58.6735 100.077   2
  -1  14 -13 262.867 133.800   2
   1 -14 -12 430.082 136.691   5
  -1 -14 -12 439.549 130.228   5
   1  14 -12 313.119 109.489   2
  -1  14 -12 622.051 161.054   2
  -1  14 -11 449.707 163.825   2
   1 -14 -11 324.387 116.117   5
  -1 -14 -11 135.906 82.2816   5
   1  14 -11 216.124 107.824   2
  -1  14 -10-12.9997 70.8548   2
   1  14 -10-24.8713 79.5386   2
   1 -14 -10-83.2791 90.0873   5
  -1 -14 -10 16.5104 55.4118   5
   1  14  -9 281.120 112.200   2
  -1  14  -9 355.906 121.600   2
   1 -14  -9 503.962 117.120   5
  -1 -14  -9 485.686 115.060   5
   1  14  -8 555.637 143.161   2
  -1  14  -8 493.565 154.995   2
  -1 -14  -8 714.396 127.738   5
   1 -14  -8 595.122 123.755   5
  -1  14  -7 116.564 105.253   2
   1  14  -7 48.8461 61.7917   2
  -1 -14  -7 136.987 69.5955   5
   1 -14  -7 35.0983 68.6818   5
   1  14  -6 207.809 93.9503   2
  -1  14  -6 274.523 123.054   2
   1 -14  -6 162.775 72.2686   5
  -1 -14  -6 90.6540 47.9978   5
   1  14  -5 1831.55 238.510   2
  -1  14  -5 1601.82 242.940   2
   1 -14  -5 1765.05 179.203   5
  -1 -14  -5 1840.61 172.484   5
   1  14  -4 804.944 162.036   2
  -1  14  -4 638.717 169.652   2
  -1 -14  -4 753.090 111.812   5
   1 -14  -4 532.273 102.949   5
  -1  14  -3 1727.19 248.480   2
   1  14  -3 1667.68 226.500   2
   1 -14  -3 1826.87 169.409   5
  -1 -14  -3 1700.11 150.448   5
  -1  14  -2 401.039 130.479   2
   1  14  -2 479.786 128.673   2
   1 -14  -2 509.522 87.9165   5
  -1 -14  -2 622.618 89.6290   5
   1  14  -1 300.281 113.903   2
  -1  14  -1 406.223 134.550   2
   1 -14  -1 447.843 79.0568   5
  -1 -14  -1 451.939 76.0426   5
  -1  14   0 923.882 191.462   2
   1  14   0 1021.99 181.397   2
   1 -14   0 820.970 96.6067   5
  -1 -14   0 929.829 92.3230   5
   1  14   1 410.199 122.433   2
  -1  14   1 557.475 152.884   2
  -1 -14   1 431.842 60.5936   5
   1 -14   1 383.620 61.8749   5
  -1  14   2 272.839 123.336   2
  -1 -14   2 548.794 57.8215   5
  -1  15 -13 163.507 117.547   2
  -1  15 -12 551.145 189.212   2
  -1  15 -11 65.8402 86.8171   2
  -1 -15 -11 100.396 81.0065   5
   1 -15 -11 209.056 102.844   5
   1  15 -11 183.124 104.749   2
  -1  15 -10 331.457 137.861   2
   1  15 -10 533.083 157.743   2
  -1 -15 -10 508.941 119.380   5
   1 -15 -10 580.170 141.180   5
  -1  15  -9 396.050 148.030   2
   1  15  -9 386.187 132.253   2
  -1 -15  -9 384.643 111.600   5
   1 -15  -9 562.780 129.613   5
   1  15  -8 307.793 109.077   2
  -1  15  -8 179.974 112.655   2
  -1 -15  -8 238.592 84.4050   5
   1 -15  -8 256.533 97.7663   5
  -1  15  -7 1132.36 227.282   2
   1  15  -7 808.589 173.394   2
  -1 -15  -7 1083.08 152.278   5
   1 -15  -7 944.956 155.766   5
  -1  15  -6 401.463 135.686   2
   1  15  -6 324.480 117.282   2
  -1 -15  -6 342.238 91.4277   5
   1 -15  -6 361.734 104.658   5
  -1  15  -5 95.1004 104.234   2
   1  15  -5 29.7129 74.2965   2
   1 -15  -5 7.82625 51.1965   5
  -1 -15  -5 30.9180 53.2207   5
   1  15  -4 305.987 113.567   2
  -1  15  -4 288.694 137.789   2
   1 -15  -4 191.361 70.4282   5
  -1 -15  -4 310.458 77.3367   5
   1  15  -3 2633.32 294.308   2
  -1  15  -3 2399.36 300.810   2
   1 -15  -3 2693.25 208.973   5
  -1 -15  -3 2661.32 192.531   5
   1  15  -2 132.939 82.2475   2
  -1  15  -2 105.988 110.362   2
   1 -15  -2 188.989 62.8650   5
  -1 -15  -2 149.513 55.0681   5
  -1  15  -1 823.818 187.798   2
   1  15  -1 1116.57 192.283   2
   1 -15  -1 948.737 115.650   5
  -1 -15  -1 1219.41 117.489   5
   1  15   0 335.951 117.637   2
  -1  15   0 449.159 149.425   2
  -1 -15   0 292.083 60.5021   5
   1  15   1 1282.67 210.838   2
  -1  15   1 1387.99 235.895   2
  -1  15   2 177.846 93.4831   2
   1  15   2 16.1375 70.9195   2
  -1  15   3 2917.48 347.206   2
  -1  16 -12 92.7888 106.862   2
  -1  16 -11 126.794 108.028   2
   1 -16 -11-9.38891 72.5586   5
  -1  16 -10 198.220 123.416   2
  -1 -16 -10 27.8831 60.9745   5
   1 -16 -10 103.803 79.3208   5
   1  16  -9 206.287 112.442   2
  -1  16  -9 152.681 100.409   2
  -1 -16  -9 131.031 82.3374   5
   1 -16  -9 75.0554 70.6437   5
   1  16  -8 293.856 116.581   2
  -1  16  -8 218.669 116.290   2
   1 -16  -8 158.104 88.1024   5
  -1 -16  -8 153.359 76.7465   5
   1  16  -7 934.911 202.577   2
  -1  16  -7 639.136 183.544   2
  -1 -16  -7 771.514 139.548   5
   1 -16  -7 547.323 126.960   5
  -1  16  -6 505.023 155.953   2
   1  16  -6 1138.91 216.825   2
   1 -16  -6 860.498 142.135   5
  -1 -16  -6 1030.15 148.085   5
   1  16  -5-5.80591 57.9186   2
  -1  16  -5 15.8206 83.6159   2
   1 -16  -5 64.1623 52.6218   5
  -1 -16  -5 0.24672 45.3357   5
   1  16  -4 0.47622 61.5926   2
  -1  16  -4 71.2990 86.8306   2
  -1 -16  -4 119.134 57.8023   5
   1 -16  -4 83.3673 58.6370   5
   1  16  -3 93.6642 84.4779   2
  -1  16  -3 109.394 90.6185   2
   1 -16  -3 122.097 53.5090   5
  -1 -16  -3 150.615 64.0758   5
   1  16  -2-121.333 93.3183   2
  -1  16  -2 7.63130 86.5719   2
   1  16  -1 378.964 128.878   2
  -1  16  -1 439.437 138.824   2
   1  16   0 146.702 82.4165   2
  -1  16   0 18.4183 86.6233   2
   1  16   1 845.551 185.755   2
  -1  16   1 756.319 185.325   2
  -1  16   2-20.4288 75.0227   2
   1  16   2 95.9409 94.8007   2
  -1  16   3 140.794 100.960   2
   1  16   3 339.792 131.052   2
  -1  16   4 52.9965 74.7900   2
  -1  17 -10 325.082 141.551   2
   1 -17 -10 14.1318 55.9305   5
  -1 -17 -10 337.209 121.012   5
  -1  17  -9 693.574 190.711   2
  -1 -17  -9 934.138 167.871   5
   1 -17  -9 559.840 140.362   5
   1 -17  -8 28.9120 62.0305   5
  -1 -17  -8 108.625 72.0551   5
   1  17  -7 334.255 140.522   2
  -1  17  -7 298.417 130.723   2
   1 -17  -7 251.324 89.5286   5
  -1 -17  -7 326.771 106.043   5
  -1  17  -6 379.065 132.028   2
   1  17  -6 464.839 148.884   2
  -1 -17  -6 583.570 118.392   5
  -1  17  -5 335.161 136.029   2
   1  17  -5 660.566 165.324   2
   1  17  -4 15.0748 70.6653   2
  -1  17  -4 57.5542 74.9594   2
  -1  17  -3 189.770 110.973   2
   1  17  -3 363.384 131.953   2
   1  17  -2 34.7460 74.7349   2
  -1  17  -2 66.4794 93.5159   2
   1  17  -1 182.556 98.1801   2
  -1  17  -1 292.692 130.278   2
   1  17   0 717.903 170.693   2
  -1  17   0 779.494 195.399   2
  -1  17   1 371.196 148.662   2
   1  17   1 359.783 133.125   2
   1  17   2-86.2016 90.3560   2
  -1  17   2-71.6312 104.757   2
  -1  17   3 416.128 161.566   2
   1  17   3 49.7042 81.6485   2
  -1  17   4-160.849 116.292   2
   1  17   4 316.148 135.458   2
  -1  17   5 623.462 192.879   2
  -1  18  -8-178.333 106.026   2
  -1  18  -7 14.9774 98.7136   2
  -1  18  -6 196.455 126.358   2
  -1  18  -5-363.198 149.310   2
   1  18  -5-84.2811 81.6471   2
  -1  18  -4 164.710 119.870   2
   1  18  -4 471.164 151.839   2
  -1  18  -3 269.023 131.840   2
   1  18  -3 267.819 129.738   2
  -1  18  -2 270.723 126.680   2
   1  18  -2 383.076 126.950   2
  -1  18  -1 346.579 146.280   2
   1  18  -1 99.0090 91.4987   2
   1  18   0 403.682 149.655   2
  -1  18   0 327.219 151.220   2
  -1  18   1 578.331 189.401   2
   1  18   1 165.815 111.643   2
  -1  18   2-1.36880 96.3377   2
   1  18   2 432.983 144.916   2
   1  18   3 242.781 133.210   2
  -1  18   3 571.662 189.839   2
   1  18   4 176.532 121.530   2
   1  18   5-53.3764 74.2432   2
   1  19  -3 711.957 188.413   2
   1  19  -2 318.815 143.858   2
   1  19  -1 373.419 135.757   2
   1  19   0 322.696 150.239   2
   1  19   1 583.606 179.734   2
   1  19   2 412.622 153.684   2
   1  19   3 441.974 163.147   2
  -2   0 -20 1815.48 238.215   5
   2   0 -20 1945.92 283.348   5
  -2   0 -19 1325.49 193.031   5
   2   0 -19 1451.63 238.381   5
   2   0 -18 1296.44 216.459   5
  -2   0 -18 1333.45 184.135   5
   2   0 -17 336.910 117.353   5
  -2   0 -17 274.781 87.3940   5
  -2   0 -16 280.158 87.5632   5
   2   0 -16 124.561 79.2205   5
   2   0 -15 370.958 109.765   5
  -2   0 -15 425.424 98.9979   5
  -2   0 -15 501.566 78.3406   4
  -2   0 -14 4651.36 276.830   5
   2   0 -14 4725.90 325.773   5
  -2   0 -14 4417.56 207.776   4
  -2   0 -13 2404.36 192.567   5
   2   0 -13 2289.49 222.632   5
  -2   0 -13 2059.29 135.480   4
  -2   0 -12 11621.7 395.096   5
   2   0 -12 11056.6 453.244   5
  -2   0 -12 10732.9 291.041   4
  -2   0 -11 50.0671 46.9662   5
   2   0 -11 49.8241 53.2393   5
  -2   0 -11 62.6011 27.7977   4
  -2   0 -10 1219.91 120.368   5
   2   0 -10 1269.45 145.754   5
  -2   0 -10 1173.62 90.0983   4
   2   0  -9 16285.9 476.833   5
  -2   0  -9 16319.3 318.737   4
   2   0  -8 66713.9 581.481   1
   2   0  -8 66021.0 1279.26   3
   2   0  -7 61711.1 573.382   1
  -2   0  -7 63243.2 722.462   5
   2   0  -7 63942.5 849.884   5
   2   0  -7 62918.0 1185.61   3
   2   0  -6 14404.2 286.819   1
  -2   0  -6 15212.8 342.538   5
   2   0  -6 14502.6 389.326   5
   2   0  -6 14226.7 524.376   3
   2   0  -5 22206.4 366.351   1
   2   0  -5 21825.1 457.884   5
   2   0  -5 21664.4 594.097   3
  -2   0  -4 7339.78 299.943   2
   2   0  -4 8399.38 234.539   1
   2   0  -4 8256.83 270.335   5
   2   0  -4 8273.39 336.321   3
   2   0  -3 485150. 1826.84   1
  -2   0  -3 489278. 2123.15   2
   2   0  -3 481212. 2284.28   3
  -2   0  -2 182153. 1182.02   2
   2   0  -2 181589. 1229.60   3
  -2   0  -1 68277.1 623.582   2
   2   0  -1 70656.5 631.991   3
  -2   0   0 33144.4 371.081   2
   2   0   0 32179.5 362.147   2
   2   0   1 69848.7 617.497   2
  -2   0   1 70146.5 495.777   2
  -2   0   1 69151.0 687.776   5
   2   0   2 187064. 1161.60   2
  -2   0   2 184797. 1125.62   5
   2   0   3 470208. 2050.05   2
  -2   0   3 474318. 1814.55   5
   2   0   3 485886. 1618.44   3
  -2   0   3 472400. 2349.48   3
   2   0   4 7246.96 287.191   2
  -2   0   4 7750.71 239.347   1
  -2   0   4 7502.75 233.869   5
   2   0   4 7459.44 250.450   3
  -2   0   4 7583.29 342.745   3
   2   0   5 20666.4 525.493   2
  -2   0   5 21321.5 401.238   1
  -2   0   5 21346.5 403.138   5
  -2   0   5 21470.2 625.372   3
   2   0   5 21564.9 495.377   3
   2   0   6 15684.8 496.464   2
  -2   0   6 14280.2 333.861   1
  -2   0   6 14438.2 342.610   5
   2   0   6 16146.0 483.137   3
   2   0   7 64887.0 1078.20   2
  -2   0   7 61930.1 704.970   1
  -2   0   7 63321.1 751.111   5
   2   0   7 63881.8 1073.18   3
   2   0   8 68047.7 1177.05   2
  -2   0   8 64513.8 1014.81   2
  -2   0   8 63204.2 714.919   1
  -2   0   8 63996.0 787.868   5
  -2   0   8 64582.0 679.244   4
   2   0   8 65147.1 1176.82   3
   2   0   9 16339.0 609.597   2
  -2   0   9 15825.5 368.175   1
  -2   0   9 16581.1 553.519   2
  -2   0   9 16814.9 422.740   5
  -2   0   9 16408.1 344.877   4
  -2   0  10 1480.45 180.381   2
   2   0  10 1168.36 176.679   2
  -2   0  10 1250.26 123.746   5
  -2   0  10 1409.74 106.268   4
  -2   0  11 66.1379 72.0835   2
  -2   0  11-6.83273 34.0208   5
  -2   0  11 43.9843 34.4863   4
  -2   0  12 12326.1 570.561   2
  -2   0  12 12141.0 412.400   5
  -2   0  12 12454.8 317.475   4
  -2   0  13 2292.16 142.048   4
  -2   0  14 4909.66 212.976   4
   2   0  15 573.432 68.7597   1
  -2   1 -20 118.927 82.8882   5
  -2  -1 -20 18.4269 62.3321   5
   2   1 -20-126.379 95.3381   5
  -2  -1 -19-13.9529 75.9308   5
  -2   1 -19 15.7851 52.9250   5
   2  -1 -19-0.48557 84.9530   5
   2   1 -19-78.5519 83.1260   5
   2  -1 -18 95.5463 72.5264   5
  -2   1 -18 211.390 89.9814   5
  -2  -1 -18 60.6072 68.3414   5
   2   1 -18 159.983 110.990   5
  -2   1 -17 235.587 89.3922   5
   2   1 -17 528.757 142.490   5
  -2  -1 -17 215.641 80.9968   5
   2  -1 -17 256.598 101.254   5
  -2  -1 -16 460.596 113.604   5
   2   1 -16 135.418 84.6684   5
   2  -1 -16 287.290 99.9701   5
  -2   1 -16 412.012 102.091   5
  -2  -1 -15 83.3875 50.3866   5
   2   1 -15 13.8112 57.7891   5
  -2   1 -15 51.1351 52.9793   5
   2  -1 -15 108.987 76.2547   5
  -2   1 -15 205.596 55.1591   4
  -2  -1 -14 750.562 121.862   5
   2   1 -14 709.190 132.346   5
  -2   1 -14 786.231 118.649   5
   2  -1 -14 855.208 146.176   5
  -2   1 -14 615.028 86.3524   4
  -2  -1 -14 814.970 86.2322   4
  -2  -1 -13 99.6405 67.4127   5
   2  -1 -13 35.5895 68.7848   5
   2   1 -13 117.532 63.9009   5
  -2   1 -13 36.7599 47.9170   5
  -2   1 -13 51.4358 31.5701   4
  -2  -1 -13 65.9947 31.0775   4
  -2  -1 -12 975.259 121.255   5
   2  -1 -12 971.034 138.481   5
   2   1 -12 1034.65 143.998   5
  -2   1 -12 1027.16 120.998   5
  -2  -1 -12 963.425 82.0813   4
  -2   1 -12 981.340 96.6169   4
   2   1 -11 368.541 92.9429   5
   2  -1 -11 260.565 78.6950   5
  -2  -1 -11 203.926 62.3746   5
  -2   1 -11 238.976 60.1957   5
  -2  -1 -11 357.840 49.1533   4
  -2   1 -11 264.967 53.3726   4
  -2   1 -10 99.5505 59.7345   2
  -2  -1 -10 92.5213 49.1172   5
  -2   1 -10 51.6044 34.4009   5
   2  -1 -10 90.1889 56.1108   5
   2   1 -10 4.67943 59.3590   5
   2  -1 -10 19.6318 55.6361   3
  -2   1 -10 99.6455 33.9299   4
  -2  -1 -10 72.7671 27.0081   4
  -2  -1  -9 1021.87 108.565   5
   2  -1  -9 1007.10 125.667   5
  -2  -1  -9 921.800 71.2872   4
  -2   1  -9 985.530 85.0297   4
   2  -1  -9 665.334 146.934   3
   2  -1  -8 4505.52 138.821   1
  -2   1  -8 4545.76 197.707   5
   2  -1  -8 4568.75 347.139   3
  -2  -1  -8 4822.55 301.232   3
   2   1  -7 7160.12 209.739   1
   2  -1  -7 7229.94 191.488   1
   2   1  -7 6998.27 282.889   5
  -2   1  -7 7044.02 232.874   5
   2  -1  -7 7021.80 409.718   3
  -2  -1  -7 6672.76 328.237   3
   2   1  -6 1732.54 104.933   1
   2  -1  -6 1782.66 103.450   1
  -2  -1  -6 1636.75 119.216   5
   2   1  -6 1447.93 126.742   5
  -2   1  -6 1800.16 115.842   5
   2  -1  -6 1636.86 192.172   3
  -2  -1  -6 1716.48 155.909   3
   2   1  -5 48413.4 558.316   1
   2  -1  -5 50357.8 564.728   1
   2   1  -5 47713.1 668.612   5
  -2  -1  -5 49821.0 732.448   3
   2  -1  -5 50469.0 950.213   3
  -2  -1  -4 3194.80 199.359   2
   2   1  -4 3643.89 153.691   1
   2  -1  -4 3999.05 166.625   1
   2   1  -4 3718.74 181.925   5
  -2  -1  -4 3328.72 167.264   3
   2  -1  -4 3967.25 247.156   3
  -2  -1  -3 6516.68 250.693   2
   2   1  -3 7198.88 219.532   1
  -2   1  -3 6841.83 262.345   2
  -2  -1  -3 6681.50 196.204   3
   2   1  -3 7153.07 240.796   5
   2   1  -2 7024.94 223.771   1
  -2  -1  -2 7053.12 223.168   2
  -2   1  -2 6911.27 241.789   2
  -2  -1  -1 21456.2 332.147   2
  -2   1  -1 23202.9 395.122   2
  -2  -1   0 5715.63 209.198   1
  -2   1   0 5820.54 184.557   2
  -2  -1   0 5942.58 131.465   2
   2  -1   0 5719.11 180.526   2
   2   1   0 5659.23 129.193   2
   2  -1   1 22402.9 384.121   2
   2   1   1 22723.1 329.830   2
   2   1   1 22848.2 414.363   1
  -2  -1   1 22628.6 414.603   1
  -2   1   1 22382.6 386.164   5
  -2  -1   1 22325.8 355.656   3
   2   1   2 6843.86 217.854   2
   2  -1   2 6755.57 234.933   2
   2   1   2 7133.57 235.196   1
  -2  -1   2 6885.63 230.029   1
  -2   1   2 7291.03 221.019   5
  -2  -1   2 7071.92 248.832   3
  -2  -1   2 7412.51 229.808   5
   2  -1   3 6689.32 257.304   2
   2   1   3 6673.76 247.972   2
  -2  -1   3 7034.09 235.881   1
  -2  -1   3 7141.31 225.651   5
  -2   1   3 6786.20 216.312   5
  -2  -1   3 7104.51 285.285   3
   2  -1   4 3546.69 204.042   2
   2   1   4 3198.11 193.586   2
  -2  -1   4 3555.78 168.092   1
  -2   1   4 3524.76 161.260   5
  -2  -1   4 3658.32 162.086   5
  -2  -1   4 3656.08 234.469   3
   2  -1   5 50004.1 819.642   2
   2   1   5 50063.4 820.821   2
  -2  -1   5 48419.4 632.726   1
  -2  -1   5 49889.0 643.366   2
  -2  -1   5 49036.7 604.313   5
  -2   1   5 49551.3 614.313   5
   2  -1   5 51639.0 775.510   3
  -2  -1   5 51569.6 948.915   3
   2  -1   6 1541.67 160.645   2
   2   1   6 1819.44 170.521   2
  -2  -1   6 1709.67 138.247   2
  -2  -1   6 1815.19 127.159   1
  -2  -1   6 1592.34 114.181   5
  -2   1   6 1812.65 125.302   5
   2  -1   6 1736.49 165.631   3
   2  -1   7 7262.96 362.977   2
  -2  -1   7 6804.18 299.768   2
   2   1   7 7566.02 373.759   2
  -2  -1   7 6783.46 247.603   1
  -2   1   7 7348.82 260.985   5
  -2  -1   7 7049.85 245.090   5
  -2  -1   7 7223.70 235.769   4
   2  -1   7 7148.55 361.612   3
   2   1   8 4537.49 310.857   2
   2  -1   8 4424.87 303.282   2
  -2  -1   8 4585.16 264.823   2
  -2  -1   8 4666.65 210.046   1
  -2   1   8 4650.89 218.873   5
  -2  -1   8 4595.19 206.815   5
  -2  -1   8 4704.08 194.552   4
   2  -1   8 4484.98 312.255   3
   2  -1   9 1040.13 160.959   2
  -2  -1   9 1080.63 144.055   2
   2   1   9 1033.97 158.843   2
  -2  -1   9 952.179 101.378   1
  -2  -1   9 961.489 101.637   5
  -2   1   9 1002.37 108.064   5
  -2   1   9 1039.00 84.5039   4
  -2  -1   9 1025.74 95.0226   4
   2  -1  10 118.700 74.5891   3
   2  -1  10 109.891 65.8847   2
  -2  -1  10 33.3450 89.2533   3
  -2  -1  10 69.0032 40.2509   1
  -2   1  10 104.469 54.0491   2
   2   1  10 84.0142 53.3603   2
  -2  -1  10 77.1572 52.4519   2
  -2  -1  10 66.6539 33.5724   5
  -2   1  10 101.729 45.2661   5
  -2  -1  10 97.2577 38.4511   4
  -2   1  10 75.6994 31.2621   4
   2  -1  11 245.048 106.378   3
  -2  -1  11 404.330 147.072   3
  -2   1  11 325.298 96.9774   2
  -2  -1  11 311.877 94.4783   2
  -2  -1  11 338.510 65.4033   1
   2   1  11 230.767 44.7058   1
  -2   1  11 311.693 74.0978   5
  -2  -1  11 390.048 75.2610   5
  -2  -1  11 422.032 66.7501   4
  -2   1  11 363.959 56.4956   4
   2  -1  12 987.944 205.452   3
  -2  -1  12 1371.25 258.666   3
  -2  -1  12 1054.65 169.136   2
  -2   1  12 1116.15 178.625   2
   2   1  12 987.847 89.0363   1
  -2  -1  12 1041.12 106.713   1
  -2  -1  12 1329.51 136.065   5
  -2   1  12 1196.24 93.6826   4
  -2  -1  12 1057.01 102.668   4
  -2  -1  13 76.0388 38.7341   1
   2   1  13 113.626 36.0265   1
   2  -1  13 64.9382 98.9725   3
  -2   1  13 131.637 42.8711   4
  -2  -1  13 40.6275 37.0368   4
   2   1  14 738.367 54.3517   1
   2   1  14 731.446 45.1367   1
  -2   1  14 898.080 85.3654   4
  -2  -1  14 826.002 95.8592   4
  -2  -1  15 110.738 47.1983   4
  -2   2 -20 568.086 132.790   5
   2   2 -20 559.267 152.016   5
  -2  -2 -19 85.3836 72.8725   5
  -2   2 -19 131.838 79.3917   5
   2  -2 -19-9.88480 62.4970   5
   2   2 -19 28.6027 82.5215   5
   2  -2 -18 797.990 165.447   5
  -2  -2 -18 1296.81 194.114   5
  -2   2 -18 976.948 154.996   5
   2   2 -18 966.634 182.185   5
  -2  -2 -17 56.1875 64.5944   5
  -2   2 -17-87.5711 69.6858   5
   2  -2 -17 38.7012 69.1045   5
   2   2 -17 112.704 60.8543   5
   2  -2 -16 1684.47 223.550   5
  -2  -2 -16 1743.00 197.606   5
   2   2 -16 1731.83 218.189   5
  -2   2 -16 1494.30 171.021   5
   2  -2 -15 1926.74 228.336   5
  -2  -2 -15 1942.81 201.765   5
  -2   2 -15 1735.76 175.291   5
   2   2 -15 2007.63 222.090   5
  -2   2 -15 1855.23 162.397   4
  -2  -2 -14 1624.24 176.036   5
   2  -2 -14 1571.89 196.608   5
  -2   2 -14 1452.29 153.529   5
   2   2 -14 1402.99 181.350   5
  -2   2 -14 1571.98 140.388   4
  -2  -2 -13 214.197 79.2499   5
  -2   2 -13 177.079 64.9092   5
   2   2 -13 51.2095 68.1723   5
   2  -2 -13 162.641 82.8610   5
  -2  -2 -13 84.9965 27.3920   4
  -2   2 -13 97.1970 43.6703   4
  -2   2 -12 6816.87 459.008   2
   2  -2 -12 7218.30 375.716   5
  -2   2 -12 6697.94 285.473   5
   2   2 -12 6675.98 349.954   5
  -2  -2 -12 6799.50 319.309   5
  -2   2 -12 6663.48 263.919   4
  -2  -2 -12 6674.30 190.282   4
  -2   2 -11 2726.32 279.607   2
  -2   2 -11 2912.67 180.722   5
   2  -2 -11 2874.28 229.573   5
  -2  -2 -11 2912.17 203.072   5
   2   2 -11 3039.96 225.632   5
  -2  -2 -11 2928.26 291.994   3
  -2   2 -11 2748.82 162.850   4
  -2  -2 -11 2865.24 117.199   4
  -2   2 -10 2769.38 270.059   2
   2  -2 -10 3055.58 223.925   5
  -2  -2 -10 2986.33 195.215   5
   2   2 -10 2856.01 209.805   5
   2  -2 -10 3675.33 356.561   3
  -2  -2 -10 2873.65 112.310   4
  -2  -2 -10 2708.75 264.136   3
  -2   2 -10 2901.90 162.876   4
   2  -2  -9 7283.26 143.547   1
  -2  -2  -9 8067.50 305.122   5
   2  -2  -9 7973.02 342.987   5
  -2   2  -9 7758.29 253.126   4
   2  -2  -9 7485.80 481.157   3
  -2  -2  -9 7379.68 414.520   3
  -2  -2  -9 7288.30 176.873   4
   2  -2  -8 19398.5 280.491   1
  -2   2  -8 19748.7 392.270   5
  -2  -2  -8 18752.1 618.054   3
   2  -2  -8 18820.1 725.468   3
  -2   2  -8 19490.4 390.995   4
   2  -2  -7 31832.8 408.048   1
  -2   2  -7 31979.4 471.453   5
   2   2  -7 31443.7 595.990   5
   2  -2  -7 31634.3 900.791   3
  -2  -2  -7 30217.2 728.120   3
   2  -2  -6 967.536 154.451   3
   2   2  -6 919.199 86.0317   1
   2  -2  -6 924.682 81.0133   1
  -2   2  -6 864.161 78.4378   5
   2   2  -6 1059.44 113.871   5
  -2  -2  -6 995.532 130.059   3
   2   2  -5 13122.0 297.848   1
   2   2  -5 12679.2 346.010   5
  -2  -2  -5 13040.0 407.369   3
   2   2  -4 12169.6 285.492   1
   2   2  -4 12316.7 327.535   5
   2   2  -3 3242.73 151.420   1
  -2  -2  -2 76311.9 789.173   1
   2   2  -2 77183.5 732.456   1
   2  -2  -2 77889.4 767.469   5
  -2  -2  -1 72494.1 757.878   1
  -2   2  -1 72199.5 777.893   2
   2  -2  -1 71144.3 708.100   5
  -2  -2   0 115248. 952.469   1
   2   2   0 115260. 565.945   2
  -2   2   0 115073. 936.501   2
  -2   2   0 114145. 848.396   5
   2  -2   1 71528.2 759.711   2
   2   2   1 73860.8 599.693   2
   2   2   1 71983.9 730.085   1
  -2  -2   1 71055.9 745.981   1
  -2   2   1 71124.2 670.881   5
   2  -2   2 74371.9 830.507   2
   2   2   2 77017.6 736.698   2
  -2  -2   2 76160.1 777.567   1
   2   2   2 78125.0 757.229   1
  -2   2   2 77674.8 704.971   5
  -2  -2   2 81196.6 764.004   5
  -2  -2   3 3305.97 102.297   2
   2   2   3 3089.27 174.421   2
   2  -2   3 2961.36 179.868   2
  -2   2   3 3212.90 147.833   5
  -2  -2   3 3286.18 156.161   5
   2   2   3 3168.14 155.995   1
  -2  -2   3 3245.02 165.062   1
   2   2   4 13036.3 386.482   2
  -2  -2   4 12875.4 264.311   2
   2  -2   4 13370.6 406.516   2
  -2  -2   4 12563.8 301.377   5
  -2   2   4 12735.1 305.630   5
   2   2   4 13483.8 317.610   1
  -2  -2   4 12876.1 329.796   1
   2   2   5 13920.5 440.119   2
   2  -2   5 13399.9 435.815   2
  -2  -2   5 12926.3 315.131   2
  -2  -2   5 13172.1 341.424   1
   2   2   5 13388.4 316.200   1
  -2  -2   5 12583.0 306.076   5
  -2   2   5 13337.6 327.537   5
   2  -2   6 855.748 131.752   2
  -2  -2   6 803.196 93.8072   2
   2   2   6 785.942 123.335   2
   2   2   6 694.645 78.2785   1
  -2  -2   6 871.978 94.7818   1
  -2  -2   6 723.841 78.8500   5
  -2   2   6 744.880 86.2552   5
  -2  -2   6 780.847 86.5489   4
   2  -2   7 32079.0 769.730   2
   2   2   7 33210.3 784.132   2
  -2  -2   7 31836.9 625.331   2
   2   2   7 31255.9 481.760   1
  -2  -2   7 29442.5 549.144   1
  -2   2   7 32038.5 556.266   5
  -2  -2   7 31201.8 504.403   5
  -2  -2   7 31707.6 513.727   4
   2  -2   7 34304.1 798.515   3
   2  -2   8 18897.6 631.602   2
   2   2   8 19535.4 644.242   2
  -2  -2   8 18369.6 517.198   2
  -2  -2   8 17977.7 432.406   1
   2   2   8 19054.1 367.169   1
  -2   2   8 19297.6 455.666   5
  -2  -2   8 18913.2 408.969   5
  -2  -2   8 18866.5 400.069   4
   2  -2   9 7686.70 422.325   2
   2   2   9 7947.35 435.637   2
  -2  -2   9 7565.96 361.991   2
  -2  -2   9 7312.63 283.772   1
   2   2   9 7860.98 231.952   1
  -2  -2   9 7263.35 264.913   5
  -2   2   9 7938.52 304.746   5
  -2  -2   9 8157.81 270.151   4
  -2   2   9 7573.68 208.673   4
  -2  -2  10 2790.16 238.825   2
   2  -2  10 2786.03 268.311   2
   2   2  10 2852.75 278.978   2
  -2  -2  10 2829.55 183.695   1
   2   2  10 2984.63 137.767   1
  -2   2  10 3103.22 200.050   5
  -2  -2  10 3043.71 180.634   5
  -2   2  10 3072.12 135.097   4
  -2  -2  10 3189.34 342.515   3
  -2  -2  10 3130.08 173.173   4
   2  -2  10 3255.41 314.230   3
  -2  -2  11 2705.60 248.504   2
   2   2  11 3099.59 130.058   1
  -2  -2  11 2729.45 184.516   1
  -2   2  11 3180.14 212.739   5
  -2  -2  11 3123.47 192.453   5
  -2   2  11 3117.18 134.082   4
   2  -2  11 2936.53 321.603   3
  -2  -2  11 3005.91 352.175   3
  -2  -2  11 2910.18 170.832   4
  -2  -2  12 7267.38 428.100   2
  -2  -2  12 6455.52 287.713   1
   2   2  12 7056.08 164.022   1
  -2  -2  12 7034.50 300.238   5
  -2   2  12 7407.86 207.234   4
  -2  -2  12 7500.06 279.363   4
   2  -2  12 6999.22 515.886   3
  -2  -2  12 7476.64 574.580   3
   2  -2  13-35.9182 91.7702   3
  -2  -2  13 289.019 170.197   3
  -2  -2  13 182.935 99.5332   2
  -2  -2  13 35.2126 42.4041   1
  -2  -2  13 171.309 63.2909   5
  -2   2  13 105.901 31.3941   4
  -2  -2  13 148.615 49.8349   4
  -2  -2  14 1534.95 148.239   1
   2  -2  14 1778.35 303.946   3
  -2  -2  14 1581.96 300.439   3
  -2  -2  14 1668.82 141.652   4
   2  -2  15 2045.14 338.175   3
  -2  -2  15 1862.50 155.210   4
   2   3 -20 170.789 102.289   5
  -2   3 -19-8.86217 66.5709   5
   2  -3 -19 170.292 99.5884   5
  -2  -3 -19 166.672 79.8708   5
  -2  -3 -18 168.020 87.0445   5
  -2   3 -18 106.837 66.2260   5
   2   3 -18 190.544 89.6336   5
  -2  -3 -17 58.8810 69.2980   5
   2  -3 -17-68.6409 90.6869   5
  -2   3 -17 84.6850 63.2577   5
   2   3 -17 51.5629 67.4222   5
  -2   3 -16-28.1463 59.0483   5
  -2  -3 -16 112.141 77.1152   5
   2  -3 -16 29.6396 84.8230   5
   2   3 -16 15.5103 62.7247   5
  -2   3 -15 11.8024 45.3601   5
   2  -3 -15 68.7494 68.1839   5
  -2  -3 -15 23.9919 54.7971   5
   2   3 -15-118.556 82.6804   5
   2   3 -14 1788.44 200.495   5
   2  -3 -14 1750.55 213.069   5
  -2  -3 -14 1581.71 180.035   5
  -2   3 -14 1589.25 155.678   5
  -2   3 -14 1593.96 151.801   4
  -2   3 -13 1247.40 210.795   2
   2   3 -13 1292.50 166.433   5
   2  -3 -13 959.420 151.678   5
  -2  -3 -13 1180.59 149.882   5
  -2   3 -13 1170.94 126.379   5
  -2   3 -13 1121.40 122.923   4
  -2   3 -12 1367.52 215.358   2
  -2   3 -12 1226.29 123.391   5
   2  -3 -12 841.901 140.232   5
  -2  -3 -12 1184.39 143.016   5
  -2  -3 -12 1007.85 62.5024   4
   2   3 -12 1083.71 149.677   5
  -2  -3 -12 1060.93 194.046   3
  -2   3 -12 1127.43 117.101   4
  -2   3 -11 50.1397 72.5428   2
  -2  -3 -11 165.047 61.8237   5
   2  -3 -11 208.930 76.9412   5
   2   3 -11-0.66778 75.1982   5
  -2  -3 -11 108.434 61.9329   3
  -2   3 -11 173.701 51.8310   4
  -2  -3 -11 130.953 24.9393   4
  -2   3 -10 2008.27 241.715   2
  -2  -3 -10 2095.11 170.111   5
   2  -3 -10 2170.86 193.790   5
  -2  -3 -10 2167.65 83.6148   4
  -2  -3 -10 1924.62 233.240   3
   2  -3 -10 2299.96 293.115   3
  -2   3 -10 2364.71 155.995   4
  -2   3  -9 29289.6 830.503   2
   2  -3  -9 27451.9 269.145   1
  -2  -3  -9 28696.5 589.637   5
  -2   3  -9 28959.2 478.395   5
  -2  -3  -9 27333.4 825.253   3
  -2   3  -9 29036.8 520.499   4
   2  -3  -9 31779.0 1017.61   3
   2  -3  -8 12067.2 237.842   1
  -2   3  -8 11946.5 291.209   5
   2   3  -8 11571.4 375.463   5
  -2   3  -8 11835.8 322.768   4
  -2  -3  -8 11224.3 502.903   3
   2  -3  -8 12389.9 612.013   3
   2  -3  -7 5049.57 174.493   1
  -2   3  -7 4801.53 175.065   5
   2   3  -7 5197.53 243.203   5
  -2  -3  -7 4887.89 313.375   3
   2  -3  -7 4826.08 361.486   3
  -2   3  -7 5099.20 206.155   4
   2   3  -6 14445.3 386.722   5
  -2   3  -6 14501.4 288.234   5
   2   3  -5 14.7593 30.9066   1
   2   3  -5 25.3507 40.7296   5
   2   3  -4 3006.79 149.289   1
   2   3  -4 2794.67 124.772   2
  -2  -3  -4 2591.25 155.812   1
   2   3  -3 12409.3 206.809   2
   2   3  -3 11992.5 295.443   1
  -2  -3  -3 11653.0 322.708   1
   2  -3  -3 12155.6 322.917   5
  -2  -3  -2 15478.4 368.738   1
   2  -3  -2 15123.4 344.725   5
  -2  -3  -1 7219.07 247.269   1
   2  -3  -1 7919.94 239.796   5
  -2   3  -1 7351.09 212.165   5
  -2  -3   0 18506.0 393.358   1
  -2   3   0 18722.6 334.659   5
   2  -3   0 19024.7 358.200   5
   2  -3   1 7622.01 272.274   2
  -2   3   1 7644.37 216.356   5
   2   3   1 7411.19 232.904   1
  -2  -3   1 7557.28 254.970   1
   2  -3   2 15632.9 406.951   2
   2   3   2 16281.3 340.498   1
  -2  -3   2 15350.5 364.607   1
  -2   3   2 15233.9 311.903   5
   2  -3   3 11141.6 365.496   2
  -2  -3   3 12065.2 201.685   2
   2   3   3 12104.3 292.390   1
  -2  -3   3 11956.9 328.106   1
  -2   3   3 12103.9 288.143   5
  -2  -3   3 11664.2 297.159   5
   2  -3   4 2996.64 203.632   2
  -2  -3   4 2708.25 122.636   2
   2   3   4 3135.00 149.862   1
  -2  -3   4 2794.32 164.592   1
  -2  -3   4 2922.01 146.459   5
  -2   3   4 2765.49 146.716   5
   2  -3   5 32.3920 48.5777   2
  -2  -3   5-1.20271 23.9293   2
   2   3   5 49.2233 46.6562   2
   2   3   5 13.9888 29.4653   1
  -2  -3   5 43.0235 39.2396   1
  -2  -3   5 1.47599 26.6194   5
  -2   3   5 29.5592 25.9022   5
  -2  -3   5 33.7158 36.1738   4
  -2  -3   6 14229.0 365.612   2
   2  -3   6 14504.9 500.581   2
   2   3   6 14774.8 316.229   1
  -2  -3   6 14520.7 386.030   1
   2   3   6 14426.0 488.137   2
  -2  -3   6 14521.6 328.485   5
  -2   3   6 14326.0 364.791   5
  -2  -3   6 14468.1 354.924   4
  -2  -3   7 4905.56 240.198   2
   2  -3   7 4787.20 305.067   2
  -2  -3   7 5216.26 238.448   1
   2   3   7 4936.46 177.106   1
   2   3   7 4552.55 299.369   2
  -2   3   7 5151.86 231.344   5
  -2  -3   7 5181.00 201.262   5
  -2  -3   7 5220.66 219.494   4
   2  -3   8 11784.5 505.107   2
   2   3   8 11910.1 504.052   2
  -2  -3   8 11796.1 405.962   2
   2   3   8 12282.7 269.253   1
  -2  -3   8 12286.5 375.380   1
  -2   3   8 12658.7 376.836   5
  -2  -3   8 12043.0 317.627   5
  -2  -3   8 11811.9 333.812   4
   2  -3   9 29232.1 830.619   2
  -2  -3   9 29265.1 691.149   2
   2   3   9 29112.5 834.716   2
  -2  -3   9 29005.4 596.813   1
   2   3   9 28968.7 394.743   1
  -2   3   9 30701.6 612.382   5
  -2  -3   9 28869.9 511.715   5
   2  -3   9 30381.9 893.643   3
  -2  -3   9 30248.7 544.007   4
  -2  -3  10 2151.37 206.317   2
   2   3  10 2469.89 258.609   2
   2  -3  10 2269.88 250.091   2
  -2  -3  10 1984.90 161.585   1
   2   3  10 2208.26 101.859   1
  -2  -3  10 2100.18 146.924   5
  -2   3  10 2452.89 183.442   5
   2  -3  10 2315.07 266.745   3
  -2   3  10 2098.16 101.158   4
  -2  -3  10 2219.81 154.726   4
  -2  -3  10 1895.54 257.911   3
  -2  -3  11 120.165 69.7674   2
  -2  -3  11 223.277 63.6343   1
   2   3  11 157.460 24.4121   1
  -2  -3  11 180.967 53.9646   5
  -2  -3  11 119.472 51.2583   4
  -2  -3  11 220.910 124.944   3
  -2   3  11 159.587 33.3101   4
   2  -3  11 72.3267 95.6705   3
  -2  -3  12 1163.30 171.659   2
  -2  -3  12 1346.90 250.635   3
  -2  -3  12 1310.47 139.213   1
  -2  -3  12 1086.74 119.065   5
   2  -3  12 1397.00 235.230   3
  -2   3  12 1252.02 76.2850   4
  -2  -3  12 1302.71 125.446   4
   2  -3  13 902.805 212.598   3
  -2  -3  13 1059.59 245.231   3
  -2  -3  13 959.202 163.640   2
  -2  -3  13 1034.56 128.516   1
  -2  -3  13 1109.20 125.344   5
  -2   3  13 1160.03 73.3409   4
  -2  -3  13 1084.70 120.353   4
  -2  -3  14 1463.32 154.000   1
  -2  -3  14 1582.57 315.401   3
   2  -3  14 1549.73 281.342   3
  -2  -3  14 1725.11 153.041   4
  -2  -3  15 215.080 128.160   3
  -2  -3  15 55.5457 43.9719   4
   2  -3  16-130.190 120.725   3
  -2  -3  16 249.826 185.864   3
   2  -3  17-118.935 180.565   3
   2   4 -19 190.016 104.970   5
  -2   4 -18 359.383 96.3619   5
  -2  -4 -18 338.109 117.778   5
   2  -4 -18 301.056 116.695   5
   2   4 -18 312.957 114.005   5
  -2  -4 -17 449.468 124.035   5
   2  -4 -17 421.117 130.312   5
  -2   4 -17 177.046 72.9326   5
   2   4 -17 420.700 122.243   5
   2  -4 -16 823.671 169.652   5
  -2  -4 -16 592.187 120.271   5
  -2   4 -16 842.583 126.816   5
   2   4 -16 911.850 160.281   5
   2  -4 -15 327.922 100.402   5
  -2  -4 -15 288.428 92.0283   5
  -2   4 -15 274.593 77.5735   5
   2   4 -15 397.908 108.903   5
  -2   4 -14 1932.78 275.524   2
   2  -4 -14 1801.76 214.747   5
  -2  -4 -14 2213.61 211.536   5
  -2   4 -14 2181.41 173.545   5
   2   4 -14 1765.70 201.223   5
  -2   4 -13 996.394 201.138   2
  -2  -4 -13 1366.75 163.260   5
  -2   4 -13 1193.96 124.800   5
   2  -4 -13 855.246 145.163   5
   2   4 -13 1104.10 154.634   5
  -2   4 -13 1101.67 126.422   4
  -2   4 -12 2674.45 296.730   2
  -2  -4 -12 2466.16 205.425   5
  -2   4 -12 2808.05 176.103   5
   2  -4 -12 2901.09 250.070   5
   2   4 -12 2524.02 215.181   5
  -2   4 -12 2784.28 192.695   4
  -2  -4 -12 2786.36 316.140   3
  -2   4 -11 7791.10 477.410   2
  -2  -4 -11 7784.45 344.901   5
   2  -4 -11 6904.82 359.830   5
   2   4 -11 7708.80 353.342   5
  -2  -4 -11 7201.10 488.575   3
  -2   4 -11 7570.49 303.320   4
  -2   4 -10 11877.7 563.651   2
  -2  -4 -10 11969.5 407.889   5
   2  -4 -10 11809.1 448.328   5
  -2   4 -10 11791.1 313.553   5
  -2  -4 -10 12020.3 603.096   3
  -2  -4 -10 11062.4 138.694   4
   2  -4 -10 11664.2 665.172   3
  -2   4 -10 11859.5 363.323   4
  -2   4  -9 4659.69 340.383   2
   2  -4  -9 4977.72 138.459   1
  -2   4  -9 4885.43 188.843   5
   2  -4  -9 5088.88 284.285   5
  -2  -4  -9 5108.60 256.984   5
   2   4  -9 5039.39 261.306   5
  -2   4  -9 4747.88 225.763   4
  -2  -4  -9 5032.67 375.772   3
   2  -4  -9 5075.04 421.906   3
  -2   4  -8 5983.53 365.681   2
   2  -4  -8 5463.67 179.356   1
  -2   4  -8 5751.73 190.629   5
   2   4  -8 5969.19 270.767   5
  -2  -4  -8 5416.57 370.242   3
  -2   4  -8 5357.66 229.851   4
   2   4  -7 1778.80 152.636   2
  -2   4  -7 1767.75 101.280   5
   2   4  -7 1758.93 143.496   5
  -2   4  -7 1786.56 131.233   4
   2   4  -6 29595.1 540.461   2
  -2   4  -6 29155.3 378.486   5
  -2   4  -6 29897.6 511.483   4
   2   4  -6 29803.4 551.464   5
   2   4  -5 11894.0 308.687   2
  -2  -4  -5 11957.9 342.644   1
   2   4  -4 33817.4 456.696   2
   2  -4  -4 34162.0 578.652   5
  -2  -4  -4 33431.8 571.015   1
   2   4  -3 16543.0 276.358   2
  -2  -4  -3 15464.0 384.079   1
   2  -4  -3 16561.2 383.805   5
   2   4  -2 6550.47 158.788   2
  -2  -4  -2 6434.04 245.085   1
   2  -4  -2 6143.65 223.145   5
  -2   4  -2 6255.73 188.880   5
  -2  -4  -1 4309.32 201.450   1
  -2   4  -1 4347.91 153.780   5
   2  -4  -1 4182.63 178.188   5
   2   4   0 42580.3 569.596   1
  -2  -4   0 41655.1 621.001   1
  -2   4   0 41907.1 484.013   5
   2  -4   0 42583.3 540.213   5
   2  -4   1 3915.15 218.100   2
  -2   4   1 4109.11 156.412   5
   2   4   1 3943.04 173.125   1
  -2  -4   1 4295.19 201.723   1
   2  -4   2 6154.46 275.809   2
   2   4   2 6795.75 222.326   1
  -2  -4   2 6271.04 249.310   1
  -2   4   2 6292.27 199.409   5
   2  -4   3 15995.5 461.541   2
  -2  -4   3 15600.4 267.501   2
   2   4   3 16150.8 342.765   1
  -2  -4   3 15494.4 397.208   1
  -2   4   3 16091.3 336.125   5
  -2  -4   3 15863.4 350.717   5
   2  -4   4 34418.6 710.598   2
  -2  -4   4 34821.1 457.932   2
  -2  -4   4 34959.1 508.977   5
  -2   4   4 34246.4 519.715   5
  -2  -4   4 34221.1 601.773   1
   2   4   4 36292.9 500.444   1
  -2  -4   5 11266.1 300.231   2
   2  -4   5 11347.2 431.639   2
  -2  -4   5 12039.5 364.018   1
   2   4   5 11901.0 286.058   1
  -2   4   5 11647.5 317.826   5
  -2  -4   5 11344.2 286.534   5
  -2  -4   6 28686.0 530.760   2
   2  -4   6 29307.9 730.246   2
  -2  -4   6 29740.7 588.652   1
   2   4   6 30041.5 435.817   1
  -2  -4   6 29214.8 457.761   5
  -2   4   6 29794.6 538.130   5
  -2  -4   6 29269.4 520.905   4
   2  -4   7 1752.10 190.593   2
  -2  -4   7 1448.34 133.663   2
   2   4   7 1463.63 175.936   2
   2   4   7 1778.12 105.630   1
  -2  -4   7 1793.90 150.604   1
  -2   4   7 1772.13 139.126   5
  -2  -4   7 1778.73 116.409   5
  -2  -4   7 1549.83 127.793   4
  -2  -4   8 5564.43 278.614   2
   2  -4   8 5608.82 351.180   2
   2   4   8 5415.93 172.779   1
   2   4   8 5510.15 349.344   2
  -2  -4   8 5594.74 272.406   1
  -2   4   8 6018.64 265.942   5
  -2  -4   8 5475.62 208.167   5
  -2  -4   8 5442.56 237.904   4
  -2  -4   9 5391.37 296.620   2
   2  -4   9 5470.51 364.003   2
  -2  -4   9 5106.89 268.488   1
   2   4   9 5572.29 161.833   1
   2   4   9 4796.91 344.425   2
  -2  -4   9 4856.71 203.853   5
  -2   4   9 5202.73 259.257   5
  -2  -4   9 4945.84 393.210   3
  -2  -4   9 5106.86 236.090   4
   2   4  10 11234.7 555.846   2
  -2  -4  10 11502.5 463.533   2
   2  -4  10 12200.3 566.341   2
  -2  -4  10 11903.4 418.423   1
  -2   4  10 12545.9 418.400   5
  -2  -4  10 11165.8 324.052   5
  -2  -4  10 12047.8 368.786   4
  -2  -4  10 11561.7 634.359   3
  -2   4  10 11767.6 208.961   4
  -2  -4  11 7423.43 396.861   2
  -2  -4  11 7212.35 336.404   1
  -2  -4  11 7169.24 272.739   5
  -2  -4  11 8033.87 561.632   3
  -2   4  11 7860.58 158.042   4
  -2  -4  11 7782.16 304.226   4
   2  -4  11 8373.08 544.541   3
  -2  -4  12 2553.17 253.754   2
  -2  -4  12 2671.40 210.454   1
  -2  -4  12 2222.12 161.301   5
  -2  -4  12 2632.44 338.360   3
  -2  -4  12 2697.07 186.208   4
  -2   4  12 2694.75 87.5305   4
   2  -4  12 3094.41 352.257   3
  -2  -4  13 990.557 175.404   2
  -2  -4  13 1095.62 142.717   1
  -2  -4  13 1154.67 124.219   5
  -2  -4  13 1182.28 257.039   3
  -2  -4  13 1143.28 128.157   4
   2  -4  13 1004.31 218.816   3
  -2  -4  14 2056.45 343.953   3
  -2  -4  14 1965.19 194.999   1
  -2  -4  14 1915.88 166.906   5
   2  -4  14 2066.07 321.442   3
  -2  -4  14 1903.92 165.181   4
   2  -4  15 262.576 137.590   3
  -2  -4  15 281.499 71.8666   4
  -2  -4  16 1051.73 283.687   3
   2  -4  16 644.917 217.458   3
  -2  -4  17-344.484 193.961   3
   2  -4  17 471.459 196.064   3
   2  -4  18 212.316 139.131   3
  -2  -4  18 273.959 181.697   3
   2  -5 -18 77.7149 91.6097   5
   2   5 -18 29.2345 64.6221   5
  -2  -5 -17-1.79975 70.2056   5
   2  -5 -17 23.7850 82.5368   5
  -2   5 -17 55.2440 57.5857   5
   2   5 -17-80.3803 71.8920   5
  -2  -5 -16-40.9281 77.5731   5
   2  -5 -16 186.075 100.928   5
  -2   5 -16 114.838 56.5437   5
   2   5 -16 202.747 87.0128   5
  -2   5 -15 319.087 140.161   2
  -2  -5 -15 393.135 104.475   5
  -2   5 -15 353.874 81.6920   5
   2  -5 -15 519.283 135.929   5
   2   5 -15 467.851 114.001   5
  -2   5 -14 110.439 104.338   2
  -2   5 -14 161.244 53.8025   5
  -2  -5 -14 203.292 74.9595   5
   2  -5 -14 156.537 89.8662   5
   2   5 -14 416.847 102.887   5
   2   5 -13 1359.09 168.354   5
  -2  -5 -13 1430.84 171.090   5
   2  -5 -13 1508.98 197.738   5
  -2   5 -13 1242.57 121.305   5
  -2   5 -13 1489.74 236.442   2
  -2   5 -12 4065.41 367.713   2
  -2  -5 -12 3654.89 253.425   5
   2   5 -12 3530.95 252.082   5
   2  -5 -12 3732.98 284.075   5
  -2  -5 -11 725.003 161.559   3
  -2   5 -11 653.120 151.095   2
   2  -5 -11 480.424 110.675   5
  -2  -5 -11 484.076 96.0673   5
  -2   5 -11 583.665 92.9373   4
  -2  -5 -10 791.929 166.587   3
  -2   5 -10 697.289 145.478   2
  -2   5 -10 810.082 83.1311   5
   2  -5 -10 855.318 132.968   5
  -2  -5 -10 688.419 105.486   5
  -2   5 -10 768.580 101.820   4
  -2   5  -9 1393.50 192.450   2
   2  -5  -9 1479.30 93.2351   1
  -2   5  -9 1660.52 104.570   5
  -2  -5  -9 1553.19 148.728   5
   2  -5  -9 1495.98 160.943   5
   2   5  -9 1574.01 149.184   5
  -2   5  -9 1651.73 140.564   4
  -2   5  -8 914.935 155.521   2
   2   5  -8 1072.48 134.143   2
  -2   5  -8 1186.77 81.5894   5
   2  -5  -8 968.765 126.475   5
   2   5  -8 1015.05 113.053   5
  -2   5  -8 978.558 106.068   4
  -2   5  -7 1118.13 162.822   2
   2   5  -7 1092.59 119.496   2
  -2  -5  -7 1143.45 111.158   1
  -2   5  -7 1104.14 72.3495   5
   2   5  -7 1023.60 109.224   5
  -2   5  -7 1179.89 112.477   4
   2   5  -6 5953.42 251.652   2
  -2  -5  -6 6047.62 256.949   1
  -2   5  -6 5835.12 153.796   5
  -2   5  -6 5909.17 241.577   4
   2   5  -5 3694.11 181.967   2
  -2  -5  -5 3702.06 202.962   1
   2  -5  -5 3570.66 204.202   5
  -2   5  -5 3491.96 179.967   4
   2   5  -4 54000.4 631.385   2
  -2  -5  -4 53163.8 751.246   1
   2  -5  -4 55172.0 753.012   5
  -2  -5  -4 56016.2 716.438   5
   2   5  -3 2062.44 116.603   2
  -2  -5  -3 2022.51 150.987   1
   2  -5  -3 2078.25 145.913   5
  -2   5  -3 2056.95 99.7553   5
   2   5  -2 42900.2 498.010   2
  -2  -5  -2 42158.1 657.906   1
   2  -5  -2 42149.6 600.099   5
  -2   5  -2 42190.1 441.992   5
  -2  -5  -1 119.671 42.9743   1
  -2   5  -1 126.735 30.8306   5
   2  -5  -1 111.049 47.8537   5
  -2  -5   0 8460.00 300.704   1
  -2   5   0 8211.97 207.312   5
   2  -5   0 8286.65 245.736   5
   2   5   1 146.375 41.9669   1
  -2  -5   1 102.608 44.6350   1
  -2   5   1 125.913 33.6285   5
  -2  -5   1 85.7981 37.8864   4
   2  -5   2 43803.9 780.646   2
   2   5   2 42545.3 576.474   1
  -2  -5   2 42551.8 682.690   1
  -2   5   2 41640.7 523.391   5
   2  -5   3 1917.49 172.200   2
   2   5   3 2119.40 131.341   1
  -2  -5   3 2056.33 156.303   1
  -2   5   3 2073.32 125.904   5
  -2  -5   3 1849.56 122.397   5
  -2  -5   4 54218.6 622.193   2
   2  -5   4 53151.8 927.126   2
  -2   5   4 54233.9 664.428   5
  -2  -5   4 51610.3 629.353   5
   2   5   4 56053.8 641.287   1
  -2  -5   4 54391.7 793.448   1
  -2  -5   5 3333.44 171.327   2
   2  -5   5 3328.35 244.905   2
  -2   5   5 3642.19 183.951   5
  -2  -5   5 3400.39 156.898   5
   2   5   5 3766.21 161.840   1
  -2  -5   5 3692.00 212.549   1
   2  -5   6 6331.67 350.182   2
  -2  -5   6 5830.21 247.273   2
   2   5   6 6306.80 203.306   1
  -2  -5   6 5859.15 274.943   1
  -2  -5   6 5892.58 202.625   5
  -2   5   6 6030.50 248.467   5
   2  -5   7 1140.56 161.453   2
  -2  -5   7 1066.37 117.588   2
   2   5   7 1283.22 92.8073   1
  -2  -5   7 1092.83 125.242   1
  -2   5   7 1197.70 119.504   5
  -2  -5   7 1030.87 86.2027   5
  -2  -5   7 1026.81 108.569   4
   2  -5   8 1363.13 181.080   2
  -2  -5   8 1051.80 126.178   2
  -2  -5   8 1152.49 132.269   1
  -2   5   8 1132.71 121.626   5
  -2  -5   8 1007.45 88.5285   5
  -2  -5   8 1126.83 117.335   4
   2  -5   9 1635.88 205.434   2
  -2  -5   9 1507.80 160.607   2
  -2  -5   9 1481.01 154.902   1
   2   5   9 1352.04 186.523   2
  -2   5   9 1502.08 144.243   5
  -2  -5   9 1511.56 111.835   5
  -2  -5   9 1656.25 143.638   4
   2  -5  10 747.789 149.375   2
  -2  -5  10 558.873 102.929   2
  -2  -5  10 728.277 112.911   1
  -2  -5  10 795.888 86.5135   5
  -2   5  10 770.984 45.8306   4
  -2  -5  10 819.980 103.880   4
  -2  -5  10 932.511 192.914   3
  -2  -5  11 685.030 122.280   2
  -2  -5  11 482.141 101.242   1
  -2  -5  11 590.420 80.0307   5
  -2   5  11 599.657 29.7736   4
  -2  -5  11 557.992 93.0932   4
  -2  -5  11 522.409 162.495   3
  -2  -5  12 3414.54 290.965   2
  -2  -5  12 3398.73 255.853   1
  -2  -5  12 3385.76 190.741   5
  -2  -5  12 2716.13 346.705   3
  -2  -5  12 3431.17 220.687   4
   2  -5  12 3775.57 387.414   3
  -2  -5  13 1344.09 199.649   2
  -2  -5  13 1312.65 166.853   1
  -2  -5  13 1194.28 121.178   5
   2  -5  13 1409.60 260.688   3
  -2  -5  13 1464.29 145.875   4
  -2  -5  13 1707.26 299.573   3
  -2  -5  14 153.117 73.1400   1
  -2  -5  14 245.807 64.6737   5
   2  -5  14 52.7000 105.954   3
  -2  -5  14 288.135 145.135   3
  -2  -5  14 72.9789 48.6202   4
  -2  -5  15 239.312 137.555   3
  -2  -5  15 382.284 87.6437   4
   2  -5  15 141.512 143.227   3
   2  -5  16 270.047 161.163   3
  -2  -5  16-35.2494 139.140   3
  -2  -5  17-123.243 140.598   3
   2  -5  17-58.3510 106.876   3
   2  -5  18-72.7211 144.126   3
   2  -5  19 249.165 184.848   3
  -2  -6 -17 144.702 88.2403   5
   2  -6 -17 197.947 95.4620   5
   2   6 -17 94.7984 74.4518   5
  -2   6 -16 454.763 173.846   2
   2  -6 -16 321.255 114.500   5
  -2   6 -16 222.938 73.5225   5
  -2  -6 -16 451.209 118.247   5
   2   6 -16 252.548 92.0641   5
  -2   6 -15 1159.87 231.879   2
   2  -6 -15 1637.87 219.687   5
  -2  -6 -15 1328.62 183.867   5
  -2   6 -15 1391.79 140.570   5
   2   6 -15 1397.93 179.812   5
  -2   6 -14 1352.81 238.291   2
   2  -6 -14 1457.34 203.908   5
   2   6 -14 1768.32 196.695   5
  -2  -6 -14 1682.17 196.354   5
  -2   6 -14 1498.14 135.872   5
  -2   6 -13 313.083 132.454   2
  -2  -6 -13 530.174 115.224   5
   2  -6 -13 268.596 98.8260   5
   2   6 -13 381.934 96.5482   5
  -2   6 -12 2715.27 307.234   2
   2  -6 -12 2927.73 258.360   5
  -2  -6 -12 2667.60 222.318   5
  -2  -6 -11 1441.58 244.162   3
  -2   6 -11 1500.24 221.349   2
   2  -6 -11 1439.00 178.248   5
  -2   6 -11 1531.73 111.514   5
  -2  -6 -11 1614.80 167.823   5
   2  -6 -10 1236.41 80.1357   1
  -2   6 -10 1284.59 199.496   2
   2  -6 -10 1207.16 161.489   5
  -2  -6 -10 1260.35 144.801   5
  -2   6 -10 1242.63 92.9947   5
   2   6 -10 1160.74 134.594   5
  -2   6 -10 1209.13 131.427   4
  -2   6  -9 6885.99 425.913   2
  -2  -6  -9 6686.24 310.748   5
   2  -6  -9 6748.81 340.722   5
  -2   6  -9 6511.42 189.887   5
  -2   6  -9 6853.79 297.274   4
   2   6  -9 6076.86 282.194   5
  -2   6  -8 16219.6 627.115   2
   2   6  -8 16154.7 499.666   2
  -2  -6  -8 15460.9 421.304   1
   2  -6  -8 16434.7 506.421   5
  -2  -6  -8 16493.5 468.554   5
  -2   6  -8 15645.1 266.205   5
  -2  -6  -8 16590.2 176.549   4
  -2   6  -8 16707.4 453.060   4
  -2   6  -7 3864.43 298.200   2
   2   6  -7 4300.87 241.358   2
  -2  -6  -7 3877.82 217.544   1
  -2  -6  -7 4474.94 235.882   5
  -2   6  -7 4178.22 124.262   5
   2  -6  -7 4401.85 254.597   5
  -2  -6  -7 4274.61 116.989   4
  -2   6  -7 4147.13 218.043   4
   2   6  -6 15312.3 423.323   2
  -2   6  -6 15381.2 566.845   2
  -2  -6  -6 15482.4 435.022   1
  -2   6  -6 15972.2 217.807   5
   2  -6  -6 15299.8 448.754   5
  -2  -6  -6 16411.9 429.334   5
  -2  -6  -6 15613.7 255.422   4
  -2   6  -6 15963.0 415.590   4
   2   6  -5 1441.17 123.585   2
  -2  -6  -5 1614.64 140.980   1
   2  -6  -5 1307.69 131.090   5
  -2   6  -5 1579.62 66.7782   5
  -2  -6  -5 1645.07 135.010   5
  -2  -6  -5 1621.72 92.8942   4
  -2   6  -5 1713.21 135.050   4
   2   6  -4 2768.47 158.539   2
  -2  -6  -4 2527.89 176.402   1
  -2  -6  -4 2475.29 155.869   5
  -2   6  -4 2480.30 96.8069   5
   2  -6  -4 2617.73 172.869   5
  -2  -6  -4 2464.29 120.535   4
  -2   6  -4 2452.76 155.642   4
   2   6  -3 4012.05 181.678   2
  -2  -6  -3 4192.95 220.479   1
  -2  -6  -3 4535.76 202.526   5
   2  -6  -3 4192.01 207.912   5
  -2   6  -3 4413.27 125.022   5
  -2  -6  -3 4250.92 165.158   4
   2   6  -2 43880.2 593.603   2
  -2  -6  -2 44599.5 715.352   1
  -2   6  -2 44583.6 413.274   5
   2  -6  -2 43961.2 633.932   5
  -2  -6  -2 43706.1 547.988   4
  -2  -6  -1 3065.09 192.307   1
  -2   6  -1 3044.30 116.809   5
   2  -6  -1 3492.05 173.073   5
  -2  -6  -1 3005.75 153.746   4
  -2  -6   0 37110.1 659.885   1
   2  -6   0 35453.3 520.219   5
  -2   6   0 36492.9 432.730   5
  -2  -6   0 36050.1 534.192   4
  -2  -6   1 3603.40 210.424   1
  -2   6   1 3757.15 151.106   5
  -2  -6   1 3625.44 177.821   4
   2  -6   1 3222.36 149.738   5
  -2   6   2 44859.7 548.901   5
  -2  -6   2 44852.5 739.553   1
   2  -6   3 4170.49 266.659   2
  -2   6   3 4071.85 178.824   5
  -2  -6   3 3924.05 221.852   1
   2  -6   4 2627.86 216.851   2
  -2  -6   4 2557.36 142.280   5
  -2   6   4 2684.82 155.517   5
  -2  -6   4 2681.66 187.277   1
  -2  -6   5 1322.59 115.797   2
   2  -6   5 1398.04 166.016   2
  -2   6   5 1351.60 116.967   5
  -2  -6   5 1381.44 100.650   5
  -2  -6   5 1336.78 136.615   1
  -2  -6   6 15524.6 418.068   2
   2  -6   6 16196.2 578.422   2
  -2  -6   6 16139.7 474.184   1
  -2   6   6 15390.3 407.771   5
  -2  -6   6 15485.9 322.148   5
  -2  -6   7 4230.32 236.977   2
   2  -6   7 4857.25 329.981   2
  -2  -6   7 4360.19 255.114   1
  -2  -6   7 4190.28 165.536   5
  -2   6   7 4527.64 232.987   5
  -2  -6   7 4280.99 224.480   4
  -2  -6   8 15870.1 485.809   2
   2  -6   8 16565.3 630.132   2
  -2  -6   8 16159.3 504.015   1
  -2   6   8 16190.7 460.238   5
  -2  -6   8 15884.2 328.227   5
  -2  -6   8 16176.8 440.815   4
  -2  -6   9 6475.66 330.732   2
   2  -6   9 6915.81 421.626   2
  -2  -6   9 6253.90 326.096   1
  -2  -6   9 6301.58 215.605   5
  -2  -6   9 6822.68 293.305   4
  -2  -6  10 1098.64 147.137   2
  -2  -6  10 1181.98 151.439   1
  -2  -6  10 1430.41 108.568   5
  -2  -6  10 1174.61 131.711   4
  -2  -6  11 1429.78 181.683   2
  -2  -6  11 1385.29 168.570   1
  -2  -6  11 1300.39 109.575   5
  -2  -6  11 1452.59 254.890   3
  -2  -6  11 1416.81 145.691   4
  -2  -6  12 2400.27 243.419   2
  -2  -6  12 2745.69 241.108   1
  -2  -6  12 2492.03 158.369   5
  -2  -6  12 2698.79 203.565   4
  -2  -6  12 2319.24 327.875   3
  -2  -6  13 327.007 110.063   2
  -2  -6  13 213.384 79.8134   1
  -2  -6  13 324.105 66.3248   5
   2  -6  13 188.008 138.196   3
  -2  -6  13 93.8400 81.1971   3
  -2  -6  13 336.358 80.2011   4
   2  -6  14 1484.00 290.278   3
  -2  -6  14 1927.02 336.173   3
  -2  -6  14 1507.58 161.325   4
  -2  -6  15 1431.88 302.395   3
  -2  -6  15 1372.29 160.922   4
   2  -6  15 1209.59 265.628   3
  -2  -6  16 494.321 211.770   3
   2  -6  16 463.110 195.317   3
  -2  -6  17 24.5427 103.022   3
   2  -6  17 98.5336 140.164   3
   2  -6  18 686.238 248.001   3
   2  -7 -17 610.649 154.255   5
  -2  -7 -17 471.886 135.622   5
  -2   7 -16 128.698 96.6514   2
  -2  -7 -16 231.764 93.4348   5
   2  -7 -16 120.794 93.0967   5
  -2   7 -15 1159.85 234.003   2
  -2  -7 -15 1364.09 187.422   5
  -2   7 -15 1445.57 143.204   5
   2  -7 -15 1516.16 221.380   5
   2   7 -15 1430.61 180.841   5
  -2   7 -14 335.687 128.189   2
  -2  -7 -14 440.159 110.642   5
   2  -7 -14 304.195 100.076   5
   2   7 -14 356.002 89.2044   5
  -2   7 -13 8.77786 91.8128   2
  -2  -7 -13 279.479 83.2923   5
   2  -7 -13 248.477 101.406   5
   2   7 -13 72.4521 48.1362   5
   2  -7 -12 900.892 162.200   5
  -2   7 -12 945.518 92.9590   5
  -2  -7 -12 871.218 136.999   5
  -2   7 -12 988.040 199.654   2
   2  -7 -11 520.383 119.337   5
  -2  -7 -11 614.942 112.259   5
  -2   7 -11 690.788 74.1773   5
  -2   7 -11 480.178 135.944   2
   2   7 -11 482.372 115.205   2
   2  -7 -11 674.295 46.5927   1
   2  -7 -11 552.874 39.3005   1
   2  -7 -10 404.445 103.723   5
  -2   7 -10 372.977 49.0225   5
  -2  -7 -10 437.451 98.8181   5
   2   7 -10 339.197 94.4446   2
  -2   7 -10 282.953 105.864   2
  -2   7  -9 2178.97 251.007   2
  -2  -7  -9 2087.41 162.472   1
  -2  -7  -9 2231.83 188.240   5
   2  -7  -9 2276.37 207.256   5
  -2   7  -9 2093.56 97.8115   5
  -2   7  -8 105.348 71.1205   2
  -2  -7  -8 78.0496 52.1991   1
   2   7  -8 77.2615 60.4125   2
  -2   7  -8 135.250 26.4248   5
   2  -7  -8 114.943 63.3132   5
  -2  -7  -8 136.054 57.5750   5
  -2   7  -8 147.912 50.6582   4
  -2  -7  -8 155.219 19.9880   4
   2   7  -7 1258.28 139.299   2
  -2   7  -7 1357.47 184.752   2
  -2  -7  -7 1268.23 133.476   1
  -2  -7  -7 1177.52 131.422   5
   2  -7  -7 1186.18 142.263   5
  -2   7  -7 1159.14 53.4526   5
  -2   7  -7 1204.25 124.325   4
  -2  -7  -7 1201.21 66.2481   4
   2   7  -6 109.357 49.4781   2
  -2   7  -6 71.2168 64.7436   2
  -2  -7  -6 117.263 50.6705   1
  -2  -7  -6 127.066 57.5183   5
   2  -7  -6 117.931 60.5422   5
  -2   7  -6 106.649 15.6264   5
  -2   7  -6 68.3850 18.3431   5
  -2   7  -6 62.3046 37.6201   4
  -2  -7  -6 53.9343 24.2047   4
   2   7  -5 2166.71 163.424   2
  -2   7  -5 2268.25 222.716   2
  -2  -7  -5 2214.47 174.978   1
   2  -7  -5 2174.38 171.249   5
  -2  -7  -5 2381.88 163.643   5
  -2   7  -5 2222.11 160.060   4
  -2  -7  -5 2213.10 111.497   4
  -2   7  -4 8469.84 412.903   2
   2   7  -4 8391.63 301.923   2
  -2  -7  -4 8829.12 341.238   1
  -2  -7  -4 8619.59 295.099   5
  -2   7  -4 8650.32 128.247   5
   2  -7  -4 9092.06 324.311   5
  -2   7  -4 8638.19 303.838   4
  -2  -7  -4 8435.79 227.566   4
   2   7  -3 98.3222 41.8681   2
  -2  -7  -3 122.457 52.8136   1
  -2  -7  -3 21.5992 34.9925   5
   2  -7  -3 97.3912 45.9309   5
  -2   7  -3 99.1575 19.5458   5
  -2  -7  -3 102.234 38.3066   4
  -2   7  -3 90.9387 38.9759   4
   2   7  -2 12380.0 350.636   2
  -2  -7  -2 12339.1 402.672   1
  -2  -7  -2 12976.4 336.526   5
  -2   7  -2 12343.4 206.195   5
   2  -7  -2 12933.3 351.861   5
  -2  -7  -2 12451.3 303.836   4
  -2   7  -2 12299.4 344.095   4
   2   7  -1 2698.76 169.808   2
  -2  -7  -1 2561.72 184.756   1
   2  -7  -1 2890.81 161.441   5
  -2   7  -1 2529.69 106.481   5
  -2  -7  -1 2630.65 148.776   4
  -2  -7   0 52880.6 832.296   1
   2  -7   0 53999.9 658.181   5
  -2   7   0 53270.4 527.484   5
  -2  -7   1 3018.29 200.881   1
  -2   7   1 2777.62 132.431   5
   2  -7   1 2542.37 137.015   5
  -2   7   2 12198.2 295.861   5
  -2  -7   2 12383.1 405.105   1
   2  -7   3 37.6932 48.9627   2
  -2  -7   3 61.2605 35.6161   1
  -2   7   3 82.8392 32.8588   5
   2  -7   4 8403.64 405.173   2
  -2  -7   4 8101.26 342.009   1
  -2   7   4 8381.66 276.753   5
  -2  -7   4 8387.53 255.216   5
   2  -7   5 2265.55 217.070   2
  -2  -7   5 2155.02 156.747   2
  -2  -7   5 2140.85 181.116   1
  -2   7   5 2071.00 148.435   5
  -2  -7   5 2069.31 123.256   5
  -2  -7   6 86.6513 39.4059   2
   2  -7   6 119.695 71.1486   2
  -2  -7   6 65.1871 38.3329   1
  -2  -7   6 61.6091 27.4022   5
  -2   7   6 39.7292 33.8753   5
  -2  -7   6 132.483 53.2774   4
   2  -7   7 1246.72 176.904   2
  -2  -7   7 1256.05 136.151   2
  -2  -7   7 1200.36 145.659   1
  -2   7   7 1360.46 132.775   5
  -2  -7   7 1110.34 83.1104   5
  -2  -7   7 1256.70 131.365   4
  -2  -7   8 127.004 48.3452   2
   2  -7   8 81.3132 63.2094   2
  -2  -7   8 83.6254 55.8307   1
  -2  -7   8 145.906 38.1431   5
  -2   7   8 147.408 52.4923   5
  -2  -7   8 130.854 60.4256   4
  -2  -7   9 2036.55 193.358   2
  -2  -7   9 2064.25 195.772   1
  -2  -7   9 2068.93 117.341   5
  -2  -7   9 2142.54 175.987   4
  -2   7   9 2210.83 74.2817   4
  -2  -7  10 445.230 103.836   2
  -2  -7  10 490.470 107.643   1
  -2  -7  10 421.341 60.1066   5
  -2  -7  10 298.064 75.9534   4
  -2  -7  11 609.240 121.404   2
  -2  -7  11 713.853 128.485   1
  -2  -7  11 677.070 77.7706   5
  -2  -7  11 546.595 101.392   4
  -2  -7  12 774.817 145.331   2
  -2  -7  12 798.669 88.8303   5
  -2  -7  12 758.510 117.836   4
  -2  -7  12 852.133 207.182   3
  -2  -7  13 229.272 83.0396   2
  -2  -7  13 357.619 163.587   3
  -2  -7  13 98.2586 49.5435   4
  -2  -7  14 421.215 98.3134   4
  -2  -7  14 375.737 166.760   3
   2  -7  14 327.500 159.898   3
  -2  -7  15 1437.16 307.226   3
   2  -7  15 1423.52 292.023   3
   2  -7  16 70.0862 119.505   3
  -2  -7  16 489.002 233.184   3
  -2  -7  17 269.282 196.864   3
   2  -7  17 238.746 156.073   3
   2  -7  18 193.568 149.822   3
  -2   8 -17 294.728 144.558   2
  -2  -8 -16 669.108 143.525   5
   2  -8 -16 577.821 151.505   5
  -2   8 -16 443.989 168.050   2
  -2  -8 -15 1470.80 196.521   5
   2  -8 -15 1290.20 205.340   5
  -2   8 -15 1435.31 266.109   2
  -2  -8 -14 1121.33 170.958   5
   2  -8 -14 1245.08 196.897   5
  -2   8 -14 1249.96 245.920   2
  -2  -8 -13 2730.85 250.175   5
   2  -8 -13 2888.81 280.052   5
  -2   8 -13 2391.51 148.436   5
  -2   8 -13 2030.68 289.539   2
  -2   8 -12 2209.58 291.432   2
  -2  -8 -12 1862.01 197.233   5
   2  -8 -12 2534.83 254.310   5
  -2   8 -12 2127.96 127.133   5
   2   8 -12 1676.82 213.488   2
   2   8 -11 1862.19 215.936   2
   2  -8 -11 2039.03 221.817   5
  -2  -8 -11 2040.07 199.540   5
  -2   8 -11 2046.37 109.968   5
  -2   8 -11 1702.08 246.570   2
   2  -8 -11 1976.47 97.8243   1
   2   8 -10 2037.62 215.830   2
  -2   8 -10 2114.86 265.437   2
   2  -8 -10 2415.06 228.553   5
  -2   8 -10 2356.65 101.436   5
  -2  -8 -10 2407.72 206.733   5
  -2   8  -9 1700.36 230.142   2
   2  -8  -9 2165.36 210.212   5
  -2  -8  -9 2210.70 192.394   5
  -2   8  -9 2083.24 76.4207   5
  -2  -8  -9 2042.83 173.891   1
  -2   8  -8 4522.01 355.018   2
  -2  -8  -8 4334.38 257.597   1
   2  -8  -8 4710.04 291.079   5
  -2  -8  -8 4654.13 263.337   5
   2   8  -7-38.2824 47.3411   2
  -2   8  -7-81.5244 97.0907   2
  -2  -8  -7-1.66881 35.6902   1
   2  -8  -7 77.5605 71.5103   5
  -2  -8  -7 43.1184 46.9768   5
  -2  -8  -7 2.40181 18.2818   4
   2   8  -6 10826.0 397.056   2
  -2   8  -6 10544.0 511.403   2
  -2  -8  -6 11147.3 407.072   1
   2  -8  -6 10422.5 393.724   5
  -2  -8  -6 11166.9 373.326   5
  -2  -8  -6 10679.8 231.688   4
  -2   8  -6 11189.2 383.560   4
   2   8  -5 200.090 64.5236   2
  -2   8  -5 389.469 112.185   2
  -2  -8  -5 231.207 69.0253   1
  -2  -8  -5 205.635 63.5878   5
   2  -8  -5 311.860 78.5229   5
  -2  -8  -5 186.122 39.1565   4
  -2   8  -5 255.815 67.7516   4
  -2   8  -4 23214.5 717.200   2
   2   8  -4 23274.5 543.486   2
  -2  -8  -4 23426.6 586.102   1
  -2  -8  -4 23672.7 500.774   5
   2  -8  -4 23726.4 542.525   5
  -2  -8  -4 23558.7 397.604   4
  -2   8  -4 25093.8 540.662   4
   2   8  -3 3666.89 213.222   2
  -2   8  -3 3192.10 265.609   2
  -2  -8  -3 3632.90 232.320   1
  -2  -8  -3 3280.59 180.145   5
  -2   8  -3 3317.92 83.8858   5
   2  -8  -3 3880.56 212.531   5
  -2   8  -3 3508.83 199.216   4
  -2  -8  -3 3368.25 161.798   4
  -2   8  -2 8276.44 410.674   2
   2   8  -2 8198.74 314.784   2
  -2  -8  -2 8128.70 344.073   1
  -2  -8  -2 8063.33 269.621   5
  -2   8  -2 8142.34 163.147   5
   2  -8  -2 8596.05 299.594   5
  -2  -8  -2 8471.53 261.839   4
  -2   8  -2 8594.76 299.689   4
   2   8  -1 12114.2 384.969   2
  -2  -8  -1 12388.6 422.599   1
   2  -8  -1 12017.4 337.151   5
  -2   8  -1 12031.1 231.398   5
  -2  -8  -1 11946.2 315.868   5
  -2   8  -1 12390.2 353.275   4
  -2  -8   0 6477.80 306.048   1
  -2   8   0 6169.84 183.070   5
   2  -8   0 6406.15 235.693   5
  -2   8   0 6534.51 248.224   4
  -2  -8   1 11797.2 412.127   1
  -2   8   1 11748.6 276.699   5
   2  -8   1 12558.7 310.373   5
  -2   8   1 11976.3 326.962   4
  -2  -8   2 8429.97 354.556   1
  -2   8   2 7749.21 243.096   5
  -2  -8   2 8106.09 291.978   4
  -2   8   2 7938.80 257.999   4
  -2  -8   3 3958.29 247.540   1
  -2   8   3 3827.55 183.474   5
  -2   8   3 3904.36 173.663   4
  -2  -8   3 4171.35 217.931   4
   2  -8   4 24948.2 736.164   2
  -2  -8   4 24470.2 615.392   1
  -2   8   4 23721.5 481.303   5
  -2   8   4 23539.5 409.290   4
  -2  -8   4 23784.4 431.244   5
   2  -8   5 240.308 91.1698   2
  -2  -8   5 291.653 79.8258   1
  -2   8   5 311.337 63.5927   5
  -2  -8   5 269.386 65.2295   4
  -2  -8   5 258.127 47.9913   5
  -2   8   5 253.069 43.9895   4
   2  -8   6 11021.7 514.521   2
  -2  -8   6 10364.2 381.880   2
  -2  -8   6 10930.0 425.605   1
  -2   8   6 11645.3 375.646   5
  -2  -8   6 10335.1 243.661   5
  -2   8   6 10645.5 249.053   4
  -2  -8   6 10828.3 372.141   4
   2  -8   7 3.13318 53.3122   2
  -2  -8   7 26.4240 43.7975   2
  -2  -8   7 5.46421 50.4474   1
  -2   8   7 74.4198 44.4624   5
  -2  -8   7 20.4052 20.9179   5
  -2  -8   7 44.7793 45.8662   4
  -2   8   7 8.33035 17.6591   4
  -2  -8   8 3894.08 258.966   2
  -2  -8   8 4485.25 287.977   1
  -2  -8   8 4290.44 151.884   5
  -2   8   8 4376.21 133.519   4
  -2  -8   8 4586.67 255.004   4
  -2  -8   9 2082.48 199.566   2
  -2  -8   9 2011.55 107.747   5
  -2  -8   9 1997.08 175.958   4
  -2   8   9 2080.63 77.8108   4
  -2  -8  10 1978.19 203.133   2
  -2  -8  10 2212.86 120.033   5
  -2  -8  10 2304.42 192.446   4
  -2  -8  11 1718.16 199.547   2
  -2  -8  11 1772.06 113.925   5
  -2  -8  11 1901.27 182.425   4
  -2  -8  12 1748.47 213.619   2
  -2  -8  12 2296.55 202.208   4
  -2  -8  13 2735.11 398.994   3
  -2  -8  13 2384.82 213.079   4
  -2  -8  14 1302.73 292.803   3
   2  -8  14 1261.54 277.074   3
  -2  -8  14 1118.37 156.043   4
  -2  -8  15 1210.28 307.221   3
   2  -8  15 1196.24 286.604   3
   2  -8  16 889.503 243.142   3
  -2  -8  16 562.613 210.733   3
   2  -8  17 279.378 181.492   3
  -2   9 -17 197.750 136.397   2
  -2   9 -16 52.9830 101.399   2
   2  -9 -15 31.5351 79.1454   5
  -2  -9 -15-27.0710 83.2228   5
  -2   9 -15 98.6401 82.9449   2
  -2  -9 -14 433.495 113.583   5
   2  -9 -14 413.902 138.967   5
  -2   9 -14 268.248 130.189   2
  -2  -9 -13 1145.73 168.428   5
   2  -9 -13 1293.63 199.091   5
   2   9 -13 1072.03 191.903   2
  -2   9 -13 933.821 201.702   2
  -2  -9 -12 396.380 102.150   5
   2  -9 -12 495.094 132.081   5
   2   9 -12 633.918 144.743   2
  -2   9 -12 514.095 155.060   2
  -2   9 -11 4333.86 395.352   2
   2   9 -11 4209.30 327.233   2
   2  -9 -11 3770.73 304.260   5
  -2  -9 -11 3956.33 284.489   5
   2  -9 -11 3803.20 158.053   1
  -2   9 -10 864.353 186.146   2
   2  -9 -10 1121.84 167.144   5
  -2  -9 -10 1144.40 151.953   5
  -2  -9 -10 798.709 113.757   1
   2   9 -10 941.496 149.632   2
  -2   9  -9 207.551 102.444   2
   2  -9  -9 394.058 111.769   5
  -2  -9  -9 291.915 82.9702   5
   2   9  -9 356.876 105.828   2
  -2  -9  -9 161.842 57.0889   1
  -2   9  -8 31.4442 74.4057   2
  -2  -9  -8 46.9431 45.5591   1
   2  -9  -8 29.9989 67.1089   5
  -2  -9  -8-65.1369 71.8036   5
  -2   9  -7 396.780 118.703   2
  -2  -9  -7 686.659 111.801   1
   2  -9  -7 584.209 114.455   5
  -2  -9  -7 438.610 93.1418   5
  -2  -9  -7 545.658 54.8262   4
  -2   9  -6 3429.77 308.632   2
  -2  -9  -6 3943.02 257.794   1
   2  -9  -6 4062.64 255.155   5
  -2  -9  -6 3470.84 217.761   5
  -2  -9  -6 3591.45 147.119   4
  -2   9  -5 2341.42 252.740   2
   2   9  -5 2227.37 187.254   2
  -2  -9  -5 1984.49 189.512   1
  -2  -9  -5 1991.51 159.036   5
   2  -9  -5 2710.21 200.636   5
  -2  -9  -5 2026.96 119.135   4
  -2   9  -5 2371.86 182.264   4
  -2   9  -4 200.338 96.3951   2
   2   9  -4 263.973 69.0364   2
  -2  -9  -4 298.669 79.4721   1
   2  -9  -4 333.305 82.0680   5
  -2  -9  -4 222.300 59.2013   5
  -2  -9  -4 272.595 51.0776   4
  -2   9  -4 237.601 64.1579   4
  -2   9  -3 597.231 132.303   2
   2   9  -3 575.746 96.6004   2
  -2  -9  -3 475.316 95.6769   1
  -2   9  -3 543.129 33.4564   5
  -2  -9  -3 511.438 77.7171   5
   2  -9  -3 606.275 92.2602   5
  -2   9  -3 559.811 90.6528   4
   2   9  -2 786.825 113.054   2
  -2   9  -2 841.888 147.723   2
  -2  -9  -2 853.475 121.497   1
  -2  -9  -2 865.365 94.0802   5
  -2   9  -2 836.298 55.0382   5
   2  -9  -2 601.646 86.4996   5
  -2   9  -2 787.242 100.306   4
   2   9  -1 436.530 87.4484   2
  -2   9  -1 426.781 116.731   2
  -2  -9  -1 601.464 101.757   1
  -2  -9  -1 524.317 73.1678   5
  -2   9  -1 521.467 52.6825   5
  -2   9  -1 519.762 81.2037   4
   2  -9  -1 555.608 79.2783   5
  -2   9   0 624.692 128.372   2
  -2  -9   0 484.948 93.3630   1
  -2  -9   0 527.132 68.4166   5
  -2   9   0 646.387 63.8209   5
   2  -9   0 557.574 76.5609   5
  -2  -9   0 711.001 91.3642   4
  -2   9   0 633.682 82.9300   4
  -2   9   1 433.837 117.852   2
  -2  -9   1 596.866 99.0174   1
  -2  -9   1 479.939 61.9192   5
  -2   9   1 453.516 58.1198   5
   2  -9   1 470.791 68.1492   5
  -2  -9   1 532.838 79.7882   4
  -2   9   1 584.884 79.1987   4
  -2  -9   2 891.972 126.443   1
  -2   9   2 706.238 77.9855   5
  -2  -9   2 738.862 97.8615   4
  -2   9   2 834.272 89.1996   4
  -2  -9   3 414.977 91.1830   1
  -2   9   3 614.909 79.1471   5
  -2  -9   3 544.926 84.6416   4
  -2   9   3 519.229 70.6869   4
  -2  -9   4 213.141 71.4316   1
  -2   9   4 290.039 60.6549   5
  -2  -9   4 257.953 49.0102   5
  -2   9   4 242.151 48.4384   4
  -2  -9   4 226.440 64.1119   4
   2  -9   5 2079.91 230.236   2
  -2  -9   5 2229.28 201.073   1
  -2  -9   5 2517.04 128.446   5
  -2   9   5 2462.01 170.448   5
  -2  -9   5 2014.28 166.982   4
  -2   9   5 2239.98 129.248   4
   2  -9   6 4056.24 327.503   2
  -2   9   6 4099.64 231.764   5
  -2  -9   6 3656.94 135.422   5
  -2  -9   6 3799.11 230.367   4
  -2   9   6 3735.15 158.892   4
  -2  -9   7 602.486 104.121   2
  -2   9   7 683.994 103.985   5
  -2  -9   7 671.940 55.5971   5
  -2  -9   7 514.389 97.1654   4
  -2   9   7 599.568 62.4163   4
  -2  -9   8 14.6460 48.6845   2
  -2  -9   8-18.6409 18.5916   5
  -2   9   8 21.7927 21.5253   4
  -2  -9   8-8.49329 48.3103   4
  -2  -9   9 270.371 83.3609   2
  -2  -9   9 294.388 40.4836   5
  -2   9   9 248.186 32.9627   4
  -2  -9   9 309.964 85.1635   4
  -2  -9  10 796.897 136.336   2
  -2  -9  10 868.216 70.0330   5
  -2  -9  10 995.563 136.549   4
  -2  -9  11 4073.88 308.603   2
  -2  -9  11 4466.77 283.976   4
  -2  -9  12 336.677 95.6215   4
  -2  -9  13 1081.18 153.409   4
  -2  -9  14 495.087 202.934   3
   2  -9  15 418.157 196.954   3
  -2  -9  15 152.894 137.004   3
   2  -9  16 216.915 132.642   3
  -2  10 -16 154.057 111.671   2
  -2 -10 -15 336.182 123.239   5
   2 -10 -15 202.458 114.857   5
  -2  10 -15 190.625 142.376   2
  -2 -10 -14 874.835 154.632   5
   2 -10 -14 847.791 171.927   5
  -2  10 -14 708.081 195.692   2
  -2 -10 -13 1486.43 196.294   5
   2 -10 -13 1591.56 223.045   5
   2  10 -13 1713.31 231.538   2
  -2  10 -13 1152.34 228.904   2
   2  10 -12 2701.52 276.128   2
  -2  10 -12 2430.41 314.826   2
   2 -10 -12 2811.84 278.005   5
  -2 -10 -12 2888.01 255.829   5
  -2 -10 -11 46.2088 66.3691   5
   2 -10 -11 118.350 89.0109   5
  -2  10 -11 101.546 92.1048   2
   2  10 -11 97.9186 74.8894   2
  -2  10 -10 2355.44 294.700   2
   2  10 -10 2242.61 235.947   2
   2 -10 -10 2790.61 260.522   5
  -2 -10 -10 2608.99 227.939   5
   2 -10 -10 2415.66 154.493   1
  -2 -10 -10 2397.07 207.264   1
  -2  10  -9 6188.39 456.352   2
   2  10  -9 6837.40 392.859   2
   2 -10  -9 6864.43 386.822   5
  -2 -10  -9 6232.54 335.601   5
  -2 -10  -9 6108.92 334.949   1
  -2  10  -8 4317.04 377.025   2
   2  10  -8 4572.82 311.389   2
   2 -10  -8 4536.60 304.125   5
  -2 -10  -8 4622.07 280.386   5
  -2 -10  -8 4574.62 294.481   1
  -2  10  -7 1827.87 245.935   2
  -2 -10  -7 1839.92 187.258   1
  -2 -10  -7 2008.72 178.718   5
   2 -10  -7 1904.20 193.391   5
  -2  10  -6 16974.8 699.207   2
  -2 -10  -6 17587.3 566.397   1
  -2 -10  -6 18129.5 502.362   5
   2 -10  -6 18510.1 557.591   5
  -2 -10  -6 16969.3 343.631   4
  -2  10  -5 8687.40 494.481   2
  -2 -10  -5 9393.26 412.704   1
  -2 -10  -5 9600.32 350.988   5
   2 -10  -5 9669.22 386.104   5
  -2 -10  -5 9104.37 264.028   4
  -2  10  -4 3040.85 290.063   2
  -2 -10  -4 3355.15 249.574   1
   2 -10  -4 3608.62 228.319   5
  -2 -10  -4 3736.59 211.491   5
  -2  10  -3 94.9801 80.9520   2
  -2 -10  -3 298.688 86.1699   1
  -2 -10  -3 353.428 71.7119   5
   2 -10  -3 230.519 65.2706   5
  -2  10  -3 217.027 61.4109   4
  -2  10  -2 3567.78 305.743   2
  -2 -10  -2 3607.99 254.969   1
  -2  10  -2 3291.13 112.630   5
  -2 -10  -2 3588.97 189.530   5
   2 -10  -2 3506.37 205.476   5
  -2  10  -2 3769.72 221.512   4
  -2 -10  -2 3617.93 188.891   4
  -2  10  -1 937.416 158.979   2
  -2 -10  -1 559.166 104.066   1
  -2  10  -1 882.498 69.0919   5
  -2 -10  -1 768.858 88.3854   5
   2 -10  -1 797.959 101.051   5
  -2  10  -1 955.233 111.443   4
  -2 -10  -1 783.356 94.7800   4
  -2  10   0 11718.3 539.196   2
  -2 -10   0 11278.4 450.125   1
  -2 -10   0 11231.1 299.310   5
  -2  10   0 10744.1 260.921   5
   2 -10   0 11204.1 334.407   5
  -2 -10   0 11143.9 350.053   4
  -2  10   0 11296.7 362.362   4
  -2  10   1 754.597 147.829   2
  -2 -10   1 868.183 129.089   1
  -2  10   1 764.392 77.9953   5
  -2 -10   1 882.075 82.9113   5
  -2  10   1 927.946 103.648   4
  -2 -10   1 882.740 108.024   4
   2 -10   1 766.983 87.8448   5
  -2 -10   2 3762.40 259.719   1
  -2 -10   2 3326.61 147.889   5
  -2  10   2 3111.22 166.116   5
  -2  10   2 2996.88 178.559   4
  -2 -10   2 3320.74 205.919   4
  -2  10   3 161.574 50.3514   5
  -2 -10   3 135.999 35.8154   5
  -2 -10   3 216.915 64.9743   4
  -2  10   3 204.728 52.6384   4
  -2  10   4 3478.47 201.594   5
  -2 -10   4 3620.08 169.534   5
  -2 -10   4 3562.05 222.499   4
  -2  10   4 3490.94 177.276   4
  -2 -10   5 9071.10 229.074   5
  -2  10   5 9740.29 349.906   5
  -2  10   5 9057.34 274.105   4
  -2 -10   5 9028.48 359.899   4
  -2 -10   6 17690.7 260.410   5
  -2  10   6 17931.4 499.059   5
  -2  10   6 17163.4 358.884   4
  -2 -10   6 17886.8 516.668   4
  -2 -10   7 1871.81 75.3159   5
  -2  10   7 1879.59 115.349   4
  -2 -10   7 2028.63 180.394   4
  -2 -10   8 4394.75 111.104   5
  -2  10   8 4583.04 163.715   4
  -2 -10   8 4405.29 271.817   4
  -2 -10   9 6292.67 365.466   2
  -2 -10   9 6462.14 139.720   5
  -2  10   9 6745.33 176.620   4
  -2 -10   9 6557.40 338.295   4
  -2 -10  10 2294.29 229.711   2
  -2 -10  10 2561.99 219.081   4
  -2 -10  11 100.806 69.4980   4
  -2 -10  12 2396.67 222.209   4
  -2 -10  13 1715.72 194.400   4
  -2 -10  14 1108.08 296.134   3
  -2 -10  15 505.386 227.968   3
   2 -10  16 592.394 220.109   3
  -2  11 -16 242.666 148.273   2
  -2  11 -15 153.640 113.662   2
  -2 -11 -14 281.423 105.720   5
   2 -11 -14 303.549 128.234   5
   2  11 -14 206.675 98.4275   2
  -2  11 -14 21.4464 90.6727   2
  -2 -11 -13 563.277 132.360   5
   2 -11 -13 299.825 110.276   5
   2  11 -13 449.507 130.340   2
  -2  11 -13 407.710 151.696   2
  -2 -11 -12 116.578 78.2547   5
   2 -11 -12 112.457 91.5331   5
   2  11 -12-2.46030 68.9071   2
  -2  11 -12 42.6911 101.871   2
  -2  11 -11 85.2137 88.3776   2
  -2 -11 -11 113.132 74.3781   5
   2 -11 -11 101.347 71.5189   5
   2  11 -11-24.1279 82.9503   2
  -2  11 -10 162.183 114.900   2
  -2 -11 -10 241.638 92.6499   5
   2 -11 -10 109.588 66.8331   5
   2  11 -10 217.616 98.7506   2
   2  11  -9 1833.19 213.970   2
  -2  11  -9 1706.60 255.737   2
   2 -11  -9 1947.75 215.038   5
  -2 -11  -9 1834.31 187.583   5
  -2 -11  -9 1910.15 204.511   1
   2  11  -8-13.3032 52.2726   2
  -2  11  -8-110.272 123.626   2
   2 -11  -8 136.580 83.9369   5
  -2 -11  -8 16.5847 63.8019   5
  -2 -11  -8 15.2032 52.9062   1
   2  11  -7 3308.64 269.917   2
  -2  11  -7 3501.35 347.659   2
   2 -11  -7 3406.05 260.839   5
  -2 -11  -7 3479.25 239.640   5
  -2 -11  -7 3419.53 263.893   1
  -2  11  -6 333.648 107.402   2
   2  11  -6 329.390 87.1763   2
   2 -11  -6 273.805 89.0269   5
  -2 -11  -6 340.804 78.6039   5
  -2 -11  -6 485.391 109.458   1
  -2  11  -5 81.1363 89.5374   2
   2 -11  -5 168.455 69.7063   5
  -2 -11  -5 46.3543 52.3547   5
  -2 -11  -5 40.6992 57.2820   1
  -2  11  -4 1845.31 239.726   2
  -2 -11  -4 1714.76 189.158   1
  -2 -11  -4 1753.65 149.431   5
   2 -11  -4 1474.72 155.565   5
  -2  11  -3-43.6683 86.5738   2
  -2 -11  -3 30.0708 48.8880   1
   2 -11  -3-10.3283 64.4366   5
  -2 -11  -3 2.78848 40.9009   5
  -2 -11  -3-25.5836 35.7370   4
  -2  11  -2 2769.30 281.524   2
  -2 -11  -2 2857.27 237.431   1
  -2 -11  -2 2666.04 168.305   5
   2 -11  -2 2774.42 191.224   5
  -2 -11  -2 2767.20 176.580   4
  -2  11  -1 2335.00 259.358   2
   2  11  -1 2490.85 223.841   2
   2 -11  -1 2280.91 166.523   5
  -2 -11  -1 2404.93 152.232   5
  -2  11  -1 2255.75 115.458   5
  -2  11  -1 2347.02 179.436   4
  -2 -11  -1 2293.68 165.986   4
   2  11   0-29.3916 52.9446   2
  -2  11   0 183.537 103.657   2
  -2 -11   0 121.232 45.8978   5
  -2  11   0 71.9038 28.6440   5
   2 -11   0 171.342 53.7037   5
  -2 -11   0 187.445 57.3718   4
  -2  11   0 162.865 54.7887   4
  -2  11   1 2613.54 280.919   2
  -2  11   1 2312.80 139.608   5
  -2 -11   1 2524.80 138.404   5
  -2  11   1 2550.72 179.723   4
  -2 -11   1 2472.17 182.514   4
   2 -11   1 2222.06 146.380   5
  -2  11   2 2663.75 160.662   5
  -2 -11   2 2856.52 136.863   5
  -2  11   2 2772.87 179.563   4
  -2 -11   2 2963.89 203.238   4
  -2 -11   3 20.8398 21.3746   5
  -2  11   3 21.0200 35.0013   5
  -2  11   3 9.30566 34.5252   4
  -2 -11   3 5.02242 42.3536   4
  -2  11   4 1674.44 145.332   5
  -2 -11   4 1715.99 88.3132   5
  -2  11   4 1804.07 137.453   4
  -2 -11   4 1753.44 117.340   5
  -2 -11   4 1720.55 165.634   4
  -2  11   5 118.501 50.7823   5
  -2 -11   5 111.593 28.0407   5
  -2 -11   5 145.697 26.4765   5
  -2  11   5 179.705 49.0721   4
  -2 -11   5 136.487 57.1934   4
  -2 -11   6 353.699 28.8335   5
  -2 -11   6 344.024 30.0555   5
  -2  11   6 311.416 56.9133   4
  -2 -11   6 380.830 87.3774   4
  -2  11   7 3282.28 162.465   4
  -2 -11   7 3250.37 237.245   4
  -2  11   8 8.76782 24.1157   4
  -2 -11   8 63.5937 54.5155   4
  -2 -11   9 1910.65 194.543   4
  -2 -11  10 251.198 83.4870   4
  -2 -11  11 69.2217 52.9813   4
  -2 -11  12 134.753 80.6462   4
  -2  12 -15 693.361 203.093   2
   2 -12 -14 1000.25 191.086   5
  -2  12 -14 1507.60 285.658   2
  -2 -12 -13 91.9011 81.3048   5
   2 -12 -13 242.832 114.353   5
   2  12 -13 51.9590 69.1703   2
  -2  12 -13 3.18942 77.2648   2
   2 -12 -12 757.635 156.042   5
  -2 -12 -12 909.150 160.893   5
   2  12 -12 877.322 172.676   2
  -2  12 -12 656.435 185.114   2
  -2  12 -11 66.1323 101.483   2
  -2 -12 -11 94.5515 76.4642   5
   2 -12 -11 70.3256 64.8930   5
   2  12 -11 12.1456 64.5225   2
  -2  12 -10 108.763 109.887   2
  -2 -12 -10 75.2141 65.3192   5
   2 -12 -10 59.1446 63.6688   5
   2  12 -10-91.9927 73.0890   2
  -2  12  -9-29.6420 71.1076   2
  -2 -12  -9 186.141 83.1390   5
   2 -12  -9 158.717 82.1403   5
   2  12  -9 207.448 84.1111   2
   2  12  -8 1008.06 162.298   2
  -2  12  -8 580.790 145.293   2
  -2 -12  -8 829.434 134.026   5
   2 -12  -8 664.828 137.124   5
  -2 -12  -8 802.759 140.480   1
  -2  12  -7 292.427 120.354   2
   2  12  -7 246.232 87.0125   2
   2 -12  -7 453.747 108.152   5
  -2 -12  -7 247.089 71.6197   5
  -2 -12  -7 351.805 97.6182   1
   2  12  -6 1953.58 214.758   2
  -2  12  -6 1954.20 262.919   2
  -2 -12  -6 1707.10 168.933   5
   2 -12  -6 2070.00 200.668   5
  -2 -12  -6 1469.96 183.484   1
  -2  12  -5 101.820 96.2995   2
   2  12  -5 94.0191 64.0932   2
   2 -12  -5 81.7549 63.3006   5
  -2 -12  -5 123.451 62.1624   5
  -2  12  -4 5607.42 421.903   2
   2  12  -4 5726.73 348.565   2
  -2 -12  -4 5528.86 273.531   5
   2 -12  -4 5456.27 303.198   5
  -2 -12  -4 5516.06 244.981   4
   2  12  -3 622.847 123.639   2
  -2  12  -3 720.915 164.980   2
   2 -12  -3 579.314 99.7201   5
  -2 -12  -3 643.237 94.9744   5
  -2 -12  -3 601.432 89.5020   4
   2  12  -2 4513.25 310.779   2
  -2  12  -2 3955.22 349.116   2
  -2 -12  -2 4584.48 224.180   5
   2 -12  -2 4148.22 241.652   5
  -2 -12  -2 4278.49 227.811   4
   2  12  -1 12839.7 525.420   2
  -2  12  -1 13509.3 638.795   2
  -2 -12  -1 13369.9 363.677   5
   2 -12  -1 13569.4 416.818   5
  -2 -12  -1 13584.7 414.864   4
   2  12   0 1997.77 218.330   2
  -2  12   0 2369.41 278.713   2
   2 -12   0 2073.23 157.544   5
  -2 -12   0 2329.88 146.243   5
  -2  12   0 2077.32 130.587   5
  -2 -12   0 2042.69 176.346   4
  -2  12   1 14386.2 669.673   2
  -2 -12   1 13518.0 319.695   5
  -2  12   1 12495.9 337.740   5
   2 -12   1 13658.2 363.134   5
  -2  12   1 13209.8 424.857   4
  -2 -12   1 13333.2 432.077   4
  -2  12   2 4751.58 397.321   2
  -2 -12   2 4656.36 173.482   5
  -2  12   2 4365.17 213.597   5
  -2  12   2 4819.58 250.556   4
  -2 -12   2 4861.87 270.304   4
  -2 -12   3 738.746 65.5692   5
  -2  12   3 617.999 90.5243   5
  -2  12   3 679.365 98.0626   4
  -2 -12   3 751.451 117.655   4
  -2  12   4 5167.33 260.305   5
  -2 -12   4 5385.41 144.806   5
  -2 -12   4 5548.52 197.836   5
  -2  12   4 5564.64 254.286   4
  -2 -12   4 5539.90 301.685   4
  -2  12   5 63.1653 48.6309   5
  -2 -12   5 112.056 23.1554   5
  -2 -12   5 113.099 19.4945   5
  -2  12   5 122.911 47.7035   4
  -2 -12   5 129.869 71.0659   4
  -2  12   6 1862.02 140.011   4
  -2 -12   6 1813.64 186.077   4
  -2  12   7 302.904 60.0621   4
  -2 -12   7 353.622 93.1115   4
  -2 -12   8 711.970 123.078   4
  -2 -12   9 301.771 92.6919   4
  -2 -12  10 134.911 71.2908   4
  -2 -12  11 116.271 67.1996   4
  -2  13 -14 791.307 220.207   2
   2 -13 -13-12.7715 62.7886   5
  -2 -13 -13-46.7436 85.3940   5
  -2  13 -13-81.4865 93.8877   2
   2 -13 -12 608.568 155.891   5
  -2 -13 -12 813.155 148.448   5
   2  13 -12 761.360 155.929   2
  -2  13 -12 794.000 206.479   2
  -2  13 -11-79.4569 108.760   2
   2 -13 -11 10.6094 73.1893   5
  -2 -13 -11 137.442 91.1161   5
   2  13 -11 88.7833 78.9420   2
  -2  13 -10 26.4585 89.9639   2
   2 -13 -10 38.2570 63.6050   5
  -2 -13 -10 58.3976 68.8449   5
   2  13 -10-10.0285 61.7598   2
   2  13  -9 124.434 74.5457   2
  -2  13  -9 226.752 122.947   2
  -2 -13  -9 165.405 73.0292   5
   2 -13  -9 110.282 83.5163   5
  -2  13  -8 1083.26 212.390   2
   2  13  -8 1132.19 179.264   2
  -2 -13  -8 1000.17 145.705   5
   2 -13  -8 935.048 158.733   5
   2  13  -7 311.748 98.5017   2
  -2  13  -7 300.855 141.640   2
  -2 -13  -7 482.084 104.197   5
   2 -13  -7 357.409 101.277   5
   2  13  -6 157.111 78.8223   2
  -2  13  -6 98.9504 87.1156   2
  -2 -13  -6 278.548 78.6543   5
   2 -13  -6 177.098 80.7251   5
  -2  13  -5 104.469 86.9407   2
   2  13  -5 108.318 74.5132   2
   2 -13  -5 157.197 67.6279   5
  -2 -13  -5 201.211 63.3787   5
  -2  13  -4 239.342 126.929   2
   2  13  -4 97.7493 75.7172   2
   2 -13  -4 76.0944 55.9144   5
  -2 -13  -4 257.810 68.8213   5
  -2  13  -3 8406.84 532.108   2
   2  13  -3 8784.30 460.701   2
  -2 -13  -3 9170.88 340.245   5
   2 -13  -3 8451.17 369.557   5
  -2 -13  -3 8677.28 333.432   4
   2  13  -2 1162.45 171.337   2
  -2  13  -2 1247.39 215.981   2
  -2 -13  -2 1318.98 128.234   5
   2 -13  -2 1204.70 137.295   5
  -2 -13  -2 1506.82 147.875   4
   2  13  -1 2749.88 260.790   2
  -2  13  -1 3236.98 330.444   2
  -2 -13  -1 2915.91 173.495   5
   2 -13  -1 2990.49 204.486   5
  -2 -13  -1 2768.26 200.106   4
  -2  13   0-34.3527 88.1451   2
   2  13   0-74.0112 73.1874   2
  -2 -13   0-16.7020 40.5518   5
   2 -13   0 39.4171 36.4237   5
  -2 -13   0 5.26513 47.3590   4
  -2  13   1 2621.67 308.381   2
   2  13   1 2807.47 274.171   2
  -2 -13   1 2841.70 150.491   5
   2 -13   1 2810.75 166.649   5
  -2 -13   1 2772.16 212.062   4
  -2  13   2 1596.94 246.074   2
  -2  13   2 1253.85 123.153   5
  -2 -13   2 1274.60 94.2531   5
  -2 -13   2 1445.43 160.475   4
  -2 -13   3 8384.33 206.130   5
  -2  13   3 8117.04 323.521   5
  -2  13   3 8466.27 345.060   4
  -2 -13   3 8675.41 384.158   4
  -2  13   4 144.222 54.4278   5
  -2 -13   4 208.717 30.2267   5
  -2  13   4 150.614 50.8559   4
  -2 -13   4 150.481 73.4125   4
  -2  13   5 165.218 52.6180   4
  -2 -13   5 219.490 72.0446   4
  -2 -13   6 158.620 75.5141   4
  -2 -13   7 346.222 100.874   4
  -2 -13   8 943.459 146.090   4
  -2 -13   9 150.099 73.1386   4
  -2  14 -13-345.441 149.772   2
  -2 -14 -12 1625.20 218.404   5
   2 -14 -12 1281.06 226.048   5
  -2  14 -12 930.666 224.382   2
  -2  14 -11 191.376 111.890   2
  -2 -14 -11 192.734 92.4984   5
   2 -14 -11 125.253 86.4481   5
  -2  14 -10 60.5879 70.7685   2
  -2 -14 -10 58.7218 65.1071   5
   2 -14 -10 161.906 100.896   5
   2  14 -10 84.4738 72.7150   2
  -2  14  -9-52.8146 81.3049   2
   2  14  -9 109.714 89.5478   2
  -2 -14  -9-9.98876 55.9888   5
   2 -14  -9-98.6917 85.3174   5
   2  14  -8 175.068 79.2536   2
  -2 -14  -8 154.602 75.9695   5
   2 -14  -8 285.242 97.5296   5
   2  14  -7 185.076 101.854   2
  -2  14  -7 254.634 123.026   2
  -2 -14  -7 245.567 86.8954   5
   2 -14  -7 231.214 93.0704   5
  -2  14  -6 1248.57 230.143   2
   2  14  -6 1680.00 221.666   2
  -2 -14  -6 1400.96 160.219   5
   2 -14  -6 1408.19 181.058   5
   2  14  -5 3230.38 296.160   2
  -2  14  -5 3456.42 369.676   2
  -2 -14  -5 3051.35 223.855   5
   2 -14  -5 2451.78 226.751   5
  -2  14  -4 3683.29 373.436   2
   2  14  -4 3682.11 309.996   2
  -2 -14  -4 3356.57 224.918   5
   2 -14  -4 3096.23 243.138   5
   2  14  -3 66.7113 72.5471   2
  -2  14  -3 92.3136 84.6740   2
  -2 -14  -3 132.677 56.5798   5
   2 -14  -3 68.4100 51.4796   5
   2  14  -2 1200.90 182.418   2
  -2  14  -2 1107.35 216.449   2
   2 -14  -2 1562.71 159.588   5
  -2 -14  -2 1203.52 125.538   5
   2  14  -1-60.5913 76.9911   2
  -2  14  -1-70.3076 109.355   2
  -2 -14  -1 45.7648 47.5058   5
  -2 -14  -1 65.8293 50.5650   4
   2 -14  -1 52.4153 53.7868   5
  -2  14   0 65.2615 92.2331   2
   2  14   0 3.76147 59.4650   2
  -2 -14   0 95.3826 36.8625   5
   2 -14   0 53.2671 39.3205   5
  -2 -14   0 57.8907 51.1952   4
   2  14   1 9.74467 60.3123   2
  -2  14   1-36.4169 87.1787   2
  -2 -14   1 89.4045 38.4180   5
   2 -14   1-46.5961 42.8195   5
  -2 -14   1 36.8003 57.0808   4
  -2  14   2 1271.44 225.249   2
  -2 -14   2 1410.12 97.4951   5
  -2 -14   2 1153.80 148.783   4
  -2  14   3 130.582 96.8213   2
  -2 -14   3 102.589 54.4776   4
  -2 -14   4 3243.01 256.208   4
  -2 -14   5 3268.70 260.818   4
  -2 -14   6 1442.51 179.320   4
  -2 -14   7 298.174 96.3146   4
  -2  15 -12 49.2031 91.4901   2
  -2  15 -11 175.128 116.506   2
  -2 -15 -11 53.3001 79.1965   5
   2 -15 -11 154.072 86.3957   5
  -2  15 -10-159.297 119.344   2
  -2 -15 -10 195.200 95.0632   5
   2 -15 -10-12.7966 79.3003   5
  -2  15  -9 43.6434 88.3404   2
  -2 -15  -9 73.3870 72.1866   5
   2 -15  -9-1.18890 74.3279   5
   2  15  -8 1070.77 187.946   2
  -2  15  -8 1110.54 224.159   2
  -2 -15  -8 1246.93 170.516   5
   2 -15  -8 1051.17 171.047   5
  -2  15  -7 1736.98 274.573   2
   2  15  -7 1759.63 235.697   2
  -2 -15  -7 1988.50 203.686   5
   2 -15  -7 1797.76 216.737   5
   2  15  -6 181.874 91.7512   2
  -2  15  -6-46.1161 95.5328   2
  -2 -15  -6 87.9974 68.9298   5
   2 -15  -6-31.2173 65.6310   5
   2  15  -5 1498.35 213.541   2
  -2  15  -5 1232.80 231.225   2
   2 -15  -5 936.323 147.119   5
  -2 -15  -5 1251.48 149.696   5
  -2  15  -4 374.740 144.790   2
   2  15  -4 131.992 68.3481   2
  -2 -15  -4 255.186 72.9351   5
   2 -15  -4 146.704 65.5581   5
   2  15  -3 198.326 87.5159   2
  -2  15  -3 247.159 113.980   2
  -2 -15  -3 330.060 77.4120   5
   2 -15  -3 121.197 57.6200   5
   2  15  -2 712.538 154.422   2
  -2  15  -2 842.529 202.337   2
  -2 -15  -2 737.310 99.4831   5
   2 -15  -2 860.891 126.080   5
  -2  15  -1 173.985 117.978   2
   2  15  -1 219.363 95.4806   2
  -2 -15  -1 258.933 62.6174   5
   2 -15  -1 249.184 75.1575   5
  -2  15   0 536.877 160.574   2
   2  15   0 318.028 116.498   2
  -2 -15   0 259.766 56.2365   5
   2  15   1 345.332 126.156   2
  -2  15   1-63.9064 96.7686   2
   2  15   2 1008.60 189.761   2
  -2  15   2 1224.95 236.964   2
  -2  15   3 220.593 113.142   2
  -2  15   4 283.747 130.747   2
  -2  16 -10 180.827 98.8462   2
   2 -16 -10-84.1276 82.5063   5
  -2 -16 -10 100.408 81.2990   5
  -2  16  -9 401.832 168.285   2
  -2 -16  -9 411.917 113.390   5
   2 -16  -9 86.5970 86.4576   5
  -2  16  -8-0.65629 95.0073   2
  -2 -16  -8 127.682 59.3488   5
   2 -16  -8 69.5409 82.7121   5
   2  16  -7 484.709 140.028   2
  -2  16  -7 262.455 133.101   2
   2 -16  -7 162.676 84.3633   5
  -2 -16  -7 246.579 88.7089   5
   2  16  -6 1231.69 206.417   2
  -2  16  -6 1137.88 227.586   2
  -2 -16  -6 1318.10 162.852   5
   2 -16  -6 878.427 154.065   5
   2  16  -5 263.702 105.830   2
  -2  16  -5 46.1544 74.9630   2
  -2 -16  -5 52.1100 49.6964   5
   2 -16  -5 148.461 77.7922   5
  -2  16  -4 73.0058 103.131   2
   2  16  -4-106.812 83.8059   2
  -2 -16  -4 72.8931 48.5194   5
   2 -16  -4 60.5299 52.9258   5
   2  16  -3 712.887 159.345   2
  -2  16  -3 746.022 192.008   2
  -2 -16  -3 694.101 105.725   5
  -2  16  -2 256.281 116.023   2
   2  16  -2 341.173 115.880   2
  -2 -16  -2 303.652 73.4763   5
   2  16  -1 51.3947 70.5528   2
  -2  16  -1 114.567 83.6357   2
   2  16   0 1184.26 206.820   2
  -2  16   0 1241.09 238.387   2
  -2  16   1-68.7736 99.4600   2
   2  16   1 18.7885 71.8089   2
   2  16   2 196.111 105.268   2
  -2  16   2 477.522 164.802   2
   2  16   3 598.954 151.482   2
  -2  16   3 991.987 229.370   2
  -2  16   4 49.5194 86.5020   2
  -2  16   5 155.123 139.024   2
  -2 -17  -9 235.544 106.905   5
   2 -17  -9-28.7453 70.1554   5
  -2  17  -8 157.337 112.496   2
  -2 -17  -8 37.6886 65.0992   5
   2 -17  -8 39.1649 71.1705   5
  -2  17  -7 76.5627 106.135   2
  -2 -17  -7 58.9601 66.3694   5
  -2  17  -6 402.144 156.512   2
  -2 -17  -6 530.177 114.773   5
  -2  17  -5-105.989 100.565   2
   2  17  -5-18.7267 67.0134   2
   2  17  -4 332.272 123.629   2
  -2  17  -4 772.956 210.481   2
   2  17  -3 82.5499 92.3762   2
  -2  17  -3-59.0122 74.5746   2
   2  17  -2 265.492 105.639   2
  -2  17  -2 71.8334 92.0729   2
  -2  17  -1-75.8289 107.940   2
   2  17  -1 112.869 73.1717   2
   2  17   0 181.967 99.8710   2
  -2  17   0 108.072 104.349   2
   2  17   1-28.2288 81.9040   2
  -2  17   1-19.1419 74.9563   2
  -2  17   2 637.623 183.922   2
   2  17   2 468.616 161.088   2
   2  17   3-37.7429 71.8756   2
  -2  17   3 81.6334 95.7098   2
  -2  17   4 528.264 175.904   2
  -2  17   5 338.768 151.587   2
  -2  18  -4-70.6500 106.941   2
  -2  18  -3 642.893 197.774   2
   2  18  -2 817.834 175.361   2
  -2  18  -2 722.805 211.095   2
   2  18  -1 194.356 101.032   2
  -2  18  -1 126.235 105.815   2
   2  18   0 175.587 110.733   2
  -2  18   0 99.1607 100.291   2
   2  18   1 144.327 103.129   2
  -2  18   1 118.959 112.486   2
   2  18   2 809.757 198.605   2
   2  18   3 704.691 191.985   2
   2  18   4 475.375 173.283   2
   2  19   1 267.785 126.082   2
   2  19   2 415.178 144.162   2
   2  19   3 239.612 132.856   2
   2  19   4-84.3441 95.1972   2
  -3   0 -20 5.90864 66.0674   5
  -3   0 -19 25.2869 57.8760   5
   3   0 -19 414.266 135.054   5
  -3   0 -18 54.7203 77.3221   5
   3   0 -18 8.25866 94.1428   5
  -3   0 -17-37.0771 68.7896   5
   3   0 -17-81.6285 97.7709   5
  -3   0 -16-27.5408 61.0140   5
   3   0 -16-59.8335 78.7890   5
  -3   0 -15-1.25885 52.5230   5
   3   0 -15-122.848 103.664   5
  -3   0 -14 10.2024 48.9543   5
  -3   0 -14 3.26185 36.0213   4
   3   0 -14-94.5189 84.5367   5
  -3   0 -13 78.8911 59.1279   5
   3   0 -13-61.8472 76.7394   5
  -3   0 -13-5.16213 27.7645   4
  -3   0 -12-7.22368 47.5374   5
   3   0 -12-72.0232 82.5022   5
  -3   0 -12 22.9570 26.6843   4
  -3   0 -11 55.7763 45.7390   5
   3   0 -11-14.7328 89.1390   5
  -3   0 -11-17.4660 29.3640   4
   3   0 -10 11.1475 26.4643   1
  -3   0 -10 22.1701 42.4995   5
   3   0 -10-51.4834 72.4670   5
  -3   0  -9-3.90569 58.6111   2
   3   0  -9-1.90026 28.7046   1
  -3   0  -9-44.1087 49.2255   5
   3   0  -9-34.3444 55.2657   5
   3   0  -8-29.3003 34.8669   1
   3   0  -8-4.34316 56.2460   3
   3   0  -8-14.1954 56.0370   5
   3   0  -7-16.5307 41.8533   1
   3   0  -7-15.8466 69.7473   3
   3   0  -6-5.74411 35.5798   1
   3   0  -6-40.9042 64.8416   3
   3   0  -5 7.37188 37.6967   1
  -3   0  -5 25.2641 50.1672   2
   3   0  -5 0.24562 53.5359   3
  -3   0  -4 40.0090 68.1040   2
   3   0  -4-20.8170 41.8368   1
   3   0  -4-48.0777 46.2256   3
  -3   0  -3-4.72472 53.1255   2
   3   0  -3-22.0305 54.8038   1
   3   0  -3-1.18909 43.5571   3
   3   0  -2-7.21970 53.5000   1
  -3   0  -2 19.6157 40.4651   2
   3   0  -2 20.9207 40.5349   3
   3   0  -1 6.63339 49.0986   1
  -3   0  -1 6.63422 30.7086   2
   3   0  -1 7.35386 29.5660   3
  -3   0   0 15.7579 30.5991   2
   3   0   0-1.25418 21.3939   2
   3   0   0-9.50589 19.4191   3
   3   0   1 17.5770 26.5501   2
  -3   0   1 2.00011 22.1714   2
  -3   0   1-42.8600 38.7529   5
   3   0   2-9.43222 28.7989   2
  -3   0   2-35.1454 44.2268   5
   3   0   3-13.9051 34.0988   2
  -3   0   3 55.6169 42.1488   5
   3   0   3 10.8296 20.2390   3
   3   0   4-30.1446 27.8719   3
   3   0   4-23.6384 44.7437   2
  -3   0   4-56.3090 45.5490   5
   3   0   5 16.4331 47.6807   3
   3   0   5-6.68043 39.0673   2
  -3   0   5-4.76966 34.0494   5
   3   0   6 26.4518 42.1027   2
   3   0   6-20.8536 46.0466   3
  -3   0   6-8.58985 36.9841   5
   3   0   7-11.0463 50.0501   2
   3   0   7 46.4367 53.7413   3
  -3   0   7 4.87513 36.1811   5
   3   0   8 51.8499 54.3608   3
   3   0   8-12.4845 45.3704   2
  -3   0   8-2.19202 35.2406   5
   3   0   9-27.5222 51.5711   2
  -3   0   9-19.1320 29.9030   5
   3   0  10-68.4161 62.7551   2
  -3   0  10 78.5649 63.8455   2
  -3   0  10 19.7330 31.0452   5
  -3   0  10-23.3423 39.8477   4
  -3   0  11-11.3189 66.4989   2
  -3   0  11 5.16641 42.9120   5
  -3   0  11-12.9391 39.8182   4
  -3   0  12-8.81941 55.3537   2
  -3   0  12 12.8682 40.8097   4
  -3   0  13-33.6301 37.5108   4
  -3   0  14-29.6624 30.7740   4
   3   0  15-30.0458 40.3971   1
  -3   0  15-33.8852 34.5455   4
  -3   0  16-84.4403 48.6306   4
  -3   1 -20 271.510 100.865   5
   3   1 -20 387.777 131.949   5
  -3  -1 -19 953.735 169.395   5
  -3   1 -19 1024.88 169.340   5
   3   1 -19 737.521 183.559   5
   3  -1 -19 663.970 178.838   5
  -3  -1 -18 1365.76 194.772   5
  -3   1 -18 1123.37 171.437   5
   3   1 -18 997.671 193.227   5
   3  -1 -18 1255.26 220.658   5
  -3  -1 -17 811.367 145.723   5
  -3   1 -17 675.747 134.613   5
   3  -1 -17 873.615 184.349   5
   3   1 -17 1093.62 199.564   5
  -3  -1 -16 402.028 102.977   5
  -3   1 -16 395.783 94.1485   5
   3   1 -16 429.635 127.831   5
   3  -1 -16 375.864 123.072   5
   3  -1 -15 3119.23 302.155   5
  -3  -1 -15 3346.67 255.839   5
   3   1 -15 3306.41 306.041   5
  -3   1 -15 2945.00 229.546   5
  -3   1 -15 2863.36 190.288   4
  -3  -1 -14 1300.09 158.416   5
  -3   1 -14 1191.32 142.559   5
  -3  -1 -14 1064.13 99.0137   4
   3   1 -14 1177.08 181.592   5
   3  -1 -14 1094.47 186.461   5
  -3   1 -14 1207.32 118.274   4
  -3  -1 -13 103.722 54.7469   5
  -3   1 -13 145.822 62.9205   5
   3   1 -13 318.613 105.984   5
   3  -1 -13 206.411 92.5391   5
  -3  -1 -13 138.154 34.3587   4
  -3   1 -13 135.371 44.1001   4
  -3  -1 -12 6947.65 326.208   5
  -3   1 -12 6708.83 304.773   5
   3  -1 -12 6873.25 393.507   5
   3   1 -12 7180.63 398.171   5
  -3   1 -12 6605.39 256.561   4
  -3  -1 -12 6499.62 220.838   4
  -3   1 -11 17023.7 702.710   2
  -3  -1 -11 17113.4 487.224   5
  -3   1 -11 17135.5 461.627   5
   3   1 -11 15485.7 555.612   5
   3  -1 -11 15178.3 558.183   5
  -3   1 -11 15361.5 380.137   4
  -3  -1 -11 14818.5 332.673   4
  -3   1 -10 4806.47 362.104   2
   3  -1 -10 4612.87 173.175   1
   3  -1 -10 4772.19 303.844   5
  -3   1 -10 4806.41 239.902   5
   3   1 -10 4682.34 297.491   5
  -3  -1 -10 4838.24 253.843   5
   3  -1 -10 5388.81 432.774   3
   3   1  -9 11082.1 305.327   1
   3  -1  -9 9978.39 277.724   1
  -3  -1  -9 10436.2 357.194   5
   3  -1  -9 10512.3 429.622   5
   3   1  -9 10895.4 430.953   5
   3  -1  -9 10887.2 582.693   3
   3   1  -8 5550.71 219.862   1
   3  -1  -8 5085.19 204.963   1
   3  -1  -8 4815.54 279.996   5
  -3  -1  -8 5186.92 246.498   5
   3  -1  -8 5360.08 390.199   3
   3  -1  -7 11952.4 329.970   1
   3   1  -7 11361.2 325.629   1
   3  -1  -7 12103.1 554.475   3
   3  -1  -6 15658.0 391.215   1
   3   1  -6 16101.8 387.488   1
   3   1  -6 16069.5 468.746   5
   3  -1  -6 16263.0 608.071   3
  -3  -1  -5 5595.54 291.714   2
   3  -1  -5 5739.83 243.173   1
   3   1  -5 5645.08 236.396   1
   3   1  -5 5564.38 269.229   5
   3  -1  -5 5854.43 343.362   3
   3  -1  -4 2291.47 157.016   1
   3   1  -4 2502.74 161.253   1
  -3  -1  -4 1967.00 169.820   2
  -3   1  -4 1978.89 173.998   2
   3   1  -4 2117.69 164.795   5
   3  -1  -4 2287.68 201.386   3
   3   1  -3 22386.7 481.938   1
  -3   1  -3 22054.3 521.117   2
  -3  -1  -3 21633.0 488.800   2
   3  -1  -3 22035.3 561.423   3
   3   1  -2 1952.66 149.063   1
  -3  -1  -2 2187.25 141.125   2
  -3   1  -2 2246.11 157.946   2
  -3  -1  -1 49449.1 568.036   2
  -3   1  -1 49684.5 666.354   2
   3  -1   0 43723.9 580.985   2
  -3   1   0 42946.3 583.470   2
   3   1   0 42739.0 455.436   2
  -3  -1   0 42489.3 458.557   2
  -3  -1   0 44114.5 425.524   3
  -3   1   1 47764.4 591.762   2
  -3  -1   1 48750.7 426.052   2
   3  -1   1 49065.5 652.569   2
   3   1   1 49206.1 567.645   2
  -3   1   1 47040.8 688.023   5
  -3  -1   1 48488.8 584.014   3
   3  -1   2 2177.16 149.401   2
   3   1   2 2397.87 141.993   2
  -3  -1   2 2203.67 85.7791   2
  -3  -1   2 2052.91 155.821   1
   3   1   2 2174.01 163.751   1
  -3   1   2 2030.61 143.743   5
  -3  -1   2 1864.06 142.555   5
  -3  -1   2 2254.26 153.742   3
   3   1   3 20954.0 464.138   2
   3  -1   3 21653.4 505.532   2
  -3  -1   3 22370.2 508.797   1
  -3  -1   3 22201.4 479.333   5
  -3   1   3 21765.9 465.154   5
  -3  -1   3 22163.6 537.931   3
   3  -1   4 2326.17 182.232   2
   3   1   4 2297.15 173.316   2
  -3  -1   4 2744.17 179.478   1
  -3  -1   4 2606.95 165.228   5
  -3   1   4 2504.88 159.907   5
  -3  -1   4 2367.74 201.379   3
   3  -1   5 5507.29 294.920   2
   3   1   5 5762.08 294.048   2
  -3  -1   5 5952.37 268.074   1
  -3   1   5 5589.10 241.994   5
  -3  -1   5 5492.67 243.005   5
  -3  -1   5 5620.05 330.720   3
   3  -1   5 5769.67 250.591   3
   3  -1   6 15680.9 532.947   2
   3   1   6 16067.4 525.609   2
  -3  -1   6 15703.2 440.760   1
  -3   1   6 15390.6 408.200   5
  -3  -1   6 15898.5 412.249   5
   3  -1   6 16678.4 476.241   3
  -3  -1   6 16561.3 609.503   3
   3   1   7 12152.4 488.247   2
   3  -1   7 11736.5 487.533   2
  -3  -1   7 11752.0 376.421   2
  -3  -1   7 10996.9 374.670   1
  -3  -1   7 11744.1 357.708   5
  -3   1   7 11566.6 359.528   5
   3  -1   7 11894.2 447.133   3
  -3  -1   7 11944.1 560.698   3
   3  -1   8 5332.66 345.254   2
   3   1   8 5454.25 348.858   2
  -3  -1   8 4857.62 268.702   2
  -3  -1   8 4941.22 252.505   1
  -3   1   8 5053.59 246.063   5
  -3  -1   8 5074.52 239.979   5
   3  -1   8 5281.45 327.113   3
  -3  -1   8 5315.66 400.579   3
   3   1   9 10843.9 512.966   2
  -3  -1   9 10512.4 421.451   2
   3  -1   9 10918.5 518.127   2
  -3  -1   9 10639.8 374.979   1
  -3   1   9 11200.6 375.102   5
  -3  -1   9 11362.1 368.117   5
  -3  -1   9 10867.5 333.385   4
  -3  -1   9 10917.8 600.294   3
  -3  -1  10 4967.31 314.106   2
   3   1  10 5424.41 383.030   2
   3  -1  10 5098.09 376.785   2
  -3  -1  10 5067.26 263.181   1
  -3   1  10 5215.61 265.607   5
  -3  -1  10 4956.01 250.332   5
  -3   1  10 5056.19 216.546   4
  -3  -1  10 4719.81 225.640   4
  -3  -1  10 4925.15 427.323   3
  -3  -1  11 15227.7 578.843   2
  -3  -1  11 15378.3 457.979   1
  -3   1  11 15707.7 615.800   2
   3   1  11 16296.6 448.440   1
  -3  -1  11 15954.1 464.150   5
  -3  -1  11 15668.9 798.154   3
  -3   1  11 16247.9 385.430   4
  -3  -1  11 16378.6 418.609   4
   3  -1  11 16084.7 708.828   3
  -3   1  12 7304.84 443.988   2
   3   1  12 7254.00 295.274   1
  -3  -1  12 6974.21 420.402   2
   3  -1  12 7370.67 513.313   3
  -3   1  12 6791.03 250.366   4
  -3  -1  12 6729.42 272.370   4
  -3  -1  13 147.951 76.6134   2
   3   1  13 177.492 53.5532   1
  -3   1  13 188.122 48.2263   4
  -3  -1  13 206.343 53.9430   4
   3   1  14 1173.70 111.053   1
  -3   1  14 1309.16 112.142   4
  -3  -1  14 1327.84 128.123   4
  -3  -1  15 3103.89 195.427   4
  -3   1  15 3101.03 170.770   4
  -3  -1  16 413.412 77.6347   4
  -3   1  16 425.302 68.2426   4
  -3  -1  17 770.836 103.725   4
  -3   2 -20 103.431 74.7000   5
   3   2 -20-62.9165 87.8172   5
  -3  -2 -19-13.4873 66.5328   5
  -3   2 -19 49.9951 79.1727   5
   3   2 -19-77.8443 93.0300   5
  -3  -2 -18 15.8754 58.4920   5
  -3   2 -18 93.5449 55.5154   5
   3   2 -18 286.145 113.115   5
   3  -2 -18-186.848 126.181   5
  -3   2 -17 235.085 78.7880   5
  -3  -2 -17 220.871 94.2517   5
   3  -2 -17 191.928 103.157   5
   3   2 -17 160.477 93.0369   5
   3  -2 -16 132.024 112.755   5
  -3   2 -16 82.7966 62.2005   5
  -3  -2 -16 62.6943 69.6765   5
   3   2 -16 218.581 102.030   5
  -3   2 -15 717.840 120.241   5
  -3  -2 -15 593.737 117.585   5
   3  -2 -15 688.327 153.308   5
   3   2 -15 705.237 146.887   5
   3  -2 -14 575.479 143.452   5
  -3  -2 -14 602.014 116.486   5
  -3   2 -14 536.249 103.266   5
  -3  -2 -14 497.700 63.3044   4
  -3   2 -14 511.420 85.7884   4
   3   2 -14 604.962 143.543   5
  -3   2 -13 1056.75 195.335   2
  -3  -2 -13 1463.26 163.784   5
  -3   2 -13 1440.21 147.167   5
   3  -2 -13 1242.33 183.257   5
   3   2 -13 1413.97 189.825   5
  -3   2 -13 1269.56 126.216   4
  -3  -2 -13 1217.72 91.7501   4
  -3   2 -12 815.454 176.536   2
   3  -2 -12 1075.75 166.139   5
  -3  -2 -12 910.158 126.206   5
  -3   2 -12 883.367 114.521   5
   3   2 -12 1033.90 158.421   5
  -3   2 -12 957.141 106.519   4
  -3  -2 -12 885.501 76.6736   4
  -3   2 -11 88.3281 88.9515   2
   3  -2 -11 225.062 82.3043   5
  -3  -2 -11 290.785 82.5715   5
  -3   2 -11 213.079 63.2742   5
   3   2 -11 264.349 74.0729   5
  -3   2 -11 223.542 56.9892   4
  -3  -2 -11 214.035 42.4906   4
  -3   2 -10 1662.91 224.235   2
   3  -2 -10 1765.38 104.367   1
  -3  -2 -10 1718.67 159.230   5
  -3   2 -10 1640.90 139.102   5
   3   2 -10 1858.31 189.193   5
   3  -2 -10 1530.68 180.083   5
   3  -2 -10 1513.99 235.552   3
  -3   2 -10 1654.61 130.782   4
   3  -2  -9 2872.39 146.082   1
  -3  -2  -9 3059.77 200.696   5
   3   2  -9 2852.73 223.844   5
   3  -2  -9 3004.53 234.441   5
  -3  -2  -9 2812.08 243.596   3
   3  -2  -9 2843.80 307.524   3
   3  -2  -8 476.159 126.809   3
   3  -2  -8 713.955 82.2532   1
   3   2  -8 683.018 84.6153   1
  -3  -2  -8 579.286 91.2052   5
  -3  -2  -8 700.606 120.444   3
   3   2  -7 2211.40 146.203   1
   3  -2  -7 2104.92 141.874   1
  -3  -2  -7 1931.87 176.683   3
   3  -2  -7 2182.04 247.121   3
   3   2  -6 14338.2 369.695   1
   3  -2  -6 13806.9 374.103   1
   3   2  -6 14167.3 439.932   5
  -3  -2  -6 13888.2 419.395   3
   3  -2  -6 14333.9 591.735   3
   3   2  -5 10295.0 321.393   1
   3   2  -5 10238.7 364.967   5
  -3  -2  -5 10103.1 325.050   3
   3  -2  -5 10508.9 479.497   3
   3   2  -4 22091.7 466.921   1
  -3  -2  -4 21198.6 417.715   3
   3   2  -3 11738.5 345.142   1
  -3   2  -3 11264.7 386.925   2
  -3  -2  -2 6697.43 238.363   2
   3   2  -2 6264.77 259.989   1
  -3   2  -2 6781.76 280.397   2
   3  -2  -2 6756.26 277.961   5
  -3  -2  -1 13481.4 400.036   1
  -3  -2  -1 13195.1 289.922   2
  -3   2  -1 14210.0 383.589   2
  -3  -2   0 20860.5 501.249   1
  -3  -2   0 21379.7 290.556   2
  -3   2   0 21180.6 452.710   2
   3  -2   0 20092.1 441.477   2
   3   2   0 21164.1 288.884   2
  -3   2   0 20303.9 445.785   5
  -3   2   1 13712.0 353.964   2
   3  -2   1 13322.6 368.388   2
   3   2   1 12781.5 277.865   2
  -3  -2   1 13016.3 394.339   1
   3   2   1 13659.0 391.249   1
  -3   2   1 13165.1 359.738   5
   3   2   2 6566.92 234.406   2
   3  -2   2 6781.82 275.997   2
   3   2   2 6938.71 281.894   1
  -3  -2   2 6641.18 283.316   1
  -3   2   2 6420.00 252.423   5
  -3  -2   2 6230.09 259.494   5
   3   2   3 11962.4 354.032   2
   3  -2   3 11219.9 379.480   2
  -3  -2   3 12267.6 384.669   1
   3   2   3 11664.4 363.676   1
  -3   2   3 11574.9 336.433   5
  -3  -2   3 12371.3 362.898   5
  -3  -2   3 11907.6 394.970   3
  -3  -2   4 22077.7 311.860   2
   3  -2   4 21787.1 562.127   2
   3   2   4 21815.3 525.317   2
   3   2   4 21852.8 495.579   1
  -3  -2   4 21349.0 513.987   1
  -3  -2   4 21652.6 479.793   5
  -3   2   4 21290.2 463.792   5
  -3  -2   4 22113.1 595.504   3
   3   2   5 10402.9 397.514   2
   3  -2   5 10751.2 420.691   2
  -3  -2   5 10869.2 269.989   2
   3   2   5 10848.7 349.211   1
  -3  -2   5 9943.92 355.802   1
  -3  -2   5 10762.4 338.184   5
  -3   2   5 10793.0 333.965   5
  -3  -2   5 10884.6 455.286   3
  -3  -2   6 14149.5 355.951   2
   3   2   6 13995.9 493.753   2
   3  -2   6 13974.1 510.026   2
  -3  -2   6 13858.6 425.171   1
   3   2   6 14540.3 404.597   1
  -3   2   6 14013.4 387.608   5
  -3  -2   6 13743.3 385.253   5
  -3  -2   6 14055.5 558.697   3
  -3  -2   7 2095.63 154.125   2
   3   2   7 1785.22 192.891   2
   3  -2   7 1833.25 202.494   2
   3   2   7 2230.37 161.548   1
  -3  -2   7 2219.49 174.613   1
  -3  -2   7 1989.35 149.578   5
  -3   2   7 2144.21 158.852   5
   3  -2   7 1841.51 185.329   3
  -3  -2   7 2414.32 252.003   3
   3  -2   8 604.829 127.142   2
  -3  -2   8 595.013 146.839   3
   3   2   8 758.422 133.375   2
   3   2   8 646.461 88.8764   1
  -3  -2   8 576.882 92.4314   1
  -3  -2   8 532.880 89.0045   2
  -3  -2   8 647.884 88.4462   5
  -3   2   8 598.182 88.3840   5
   3  -2   8 643.126 126.389   3
  -3  -2   8 438.541 72.2533   4
   3  -2   9 3022.74 279.097   2
   3   2   9 2924.82 273.932   2
  -3  -2   9 2766.52 211.505   2
   3   2   9 2865.70 180.164   1
  -3  -2   9 2730.65 201.038   1
  -3   2   9 3089.79 201.665   5
  -3  -2   9 3154.98 191.934   5
  -3  -2   9 2857.60 180.175   4
  -3  -2   9 2574.40 295.376   3
  -3  -2  10 1694.01 254.959   3
   3  -2  10 1450.38 209.063   2
  -3  -2  10 1720.00 179.856   2
   3   2  10 1549.97 209.498   2
   3   2  10 1422.15 126.881   1
  -3  -2  10 1757.78 166.656   1
  -3   2  10 1646.82 153.238   5
  -3  -2  10 2092.51 162.590   5
   3  -2  10 1647.03 225.603   3
  -3  -2  10 1786.87 145.748   4
  -3  -2  11 169.787 99.0537   3
   3  -2  11 56.2363 78.5219   3
  -3  -2  11 298.672 80.8008   1
  -3  -2  11 193.416 68.0663   2
   3   2  11 195.872 52.8334   1
  -3  -2  11 223.178 60.9822   5
  -3   2  11 272.351 54.6578   4
  -3  -2  11 293.322 67.5615   4
  -3  -2  12 1013.77 228.499   3
   3  -2  12 702.624 173.497   3
  -3  -2  12 949.019 156.762   2
  -3  -2  12 854.217 121.244   1
   3   2  12 718.089 85.4852   1
  -3  -2  12 1044.63 123.408   5
  -3   2  12 910.908 91.6284   4
  -3  -2  12 1064.67 119.643   4
  -3  -2  13 1390.98 149.390   1
  -3  -2  13 1077.45 173.181   2
   3   2  13 1313.77 108.460   1
   3  -2  13 1262.00 239.775   3
  -3  -2  13 1087.95 255.548   3
  -3   2  13 1394.04 107.903   4
  -3  -2  13 1511.42 139.034   4
  -3  -2  14 606.486 105.089   1
   3   2  14 542.302 61.6091   1
   3  -2  14 533.210 167.779   3
  -3  -2  14 549.833 93.5098   4
  -3   2  14 664.847 76.9550   4
   3  -2  15 746.261 205.127   3
  -3  -2  15 631.099 95.9220   4
  -3   2  15 680.993 75.9919   4
  -3  -2  16-62.4286 41.7620   4
  -3  -2  17 128.528 52.0751   4
   3   3 -20 143.773 81.6793   5
  -3   3 -19 273.654 94.8325   5
   3   3 -19 303.283 122.515   5
  -3  -3 -18 448.628 124.452   5
  -3   3 -18 341.384 94.1039   5
   3   3 -18 539.642 155.930   5
   3  -3 -18 508.016 146.323   5
  -3  -3 -17 108.648 72.2204   5
   3  -3 -17 205.374 104.557   5
  -3   3 -17 121.762 67.7961   5
   3   3 -17 147.460 86.8465   5
  -3   3 -16 113.372 64.7019   5
   3  -3 -16 226.979 114.652   5
  -3  -3 -16 166.623 79.2713   5
   3   3 -16 225.799 104.604   5
   3   3 -15 2528.65 265.932   5
  -3  -3 -15 1779.50 196.154   5
  -3   3 -15 1756.88 172.582   5
   3  -3 -15 2090.25 256.575   5
  -3   3 -14 1186.18 224.009   2
  -3   3 -14 841.924 117.259   5
   3  -3 -14 1081.90 188.537   5
  -3  -3 -14 1092.03 152.811   5
   3   3 -14 847.665 155.681   5
  -3   3 -13 2742.92 323.568   2
   3   3 -13 2486.70 243.795   5
  -3  -3 -13 2402.50 211.819   5
  -3   3 -13 2232.84 176.380   5
   3  -3 -13 2441.28 252.780   5
  -3  -3 -13 2296.26 110.008   4
  -3   3 -13 2215.55 171.992   4
  -3   3 -12 7560.97 510.809   2
  -3  -3 -12 5334.20 304.768   5
  -3   3 -12 5684.12 267.017   5
   3   3 -12 7043.38 394.712   5
   3  -3 -12 5916.99 374.032   5
  -3   3 -12 4303.64 230.938   4
  -3  -3 -12 5644.37 421.912   3
  -3   3 -11 7987.60 494.193   2
   3  -3 -11 7197.61 172.622   1
  -3   3 -11 7610.47 290.938   5
  -3  -3 -11 8057.79 355.364   5
   3   3 -11 7463.03 385.722   5
   3  -3 -11 7649.78 404.415   5
  -3  -3 -11 7661.30 462.662   3
  -3   3 -11 7190.28 291.929   4
  -3   3 -10 2957.97 294.615   2
   3  -3 -10 2555.96 126.526   1
  -3  -3 -10 2722.04 201.226   5
   3  -3 -10 2574.17 230.009   5
   3   3 -10 2766.68 229.279   5
  -3  -3 -10 2397.08 250.466   3
  -3   3 -10 2812.88 179.061   4
   3  -3  -9 36839.4 534.641   1
  -3  -3  -9 36263.8 697.300   5
   3  -3  -9 35856.2 808.643   5
  -3  -3  -9 34311.4 882.946   3
   3  -3  -9 36130.5 1113.53   3
   3  -3  -8 44.5008 63.1925   3
   3  -3  -8 115.064 43.1314   1
  -3   3  -8 34.4294 37.8914   5
  -3  -3  -8 85.3280 56.9738   3
   3   3  -7 462.412 79.6829   1
   3  -3  -7 377.735 69.1681   1
   3  -3  -7 472.972 123.645   3
  -3  -3  -7 408.678 86.5536   3
   3   3  -6 2208.80 156.775   1
   3   3  -6 2550.36 198.903   5
  -3  -3  -6 1989.79 183.487   3
   3   3  -5 75.0844 47.5760   1
   3   3  -4 7091.88 271.245   1
  -3  -3  -3 20909.6 517.059   1
   3   3  -3 21297.8 475.819   1
  -3  -3  -2 955.873 116.384   1
   3  -3  -2 1232.29 124.107   5
  -3  -3  -1 26227.2 570.173   1
  -3   3  -1 27335.9 578.623   2
   3  -3  -1 27690.7 543.303   5
  -3   3  -1 27009.1 505.194   5
   3   3   0 47444.8 434.851   2
  -3   3   0 46623.5 737.042   2
  -3   3   0 46572.0 665.442   5
  -3  -3   0 45766.1 754.899   1
  -3   3   1 27345.8 552.496   2
   3  -3   1 26328.7 560.049   2
   3   3   1 25863.2 408.526   2
  -3   3   1 27167.7 505.916   5
  -3  -3   1 26535.3 575.769   1
   3   3   1 26845.6 540.216   1
   3   3   2 1023.02 97.0309   2
   3  -3   2 999.993 116.143   2
  -3  -3   2 1025.60 118.186   1
   3   3   2 1052.03 114.400   1
  -3   3   2 1132.74 109.046   5
   3  -3   3 20880.3 542.375   2
   3   3   3 20540.9 474.674   2
   3   3   3 23259.6 507.170   1
  -3  -3   3 21078.1 522.207   1
  -3   3   3 19851.6 442.773   5
  -3  -3   3 21088.1 486.477   5
   3  -3   4 7791.86 351.271   2
   3   3   4 8335.22 331.227   2
  -3  -3   4 8023.01 164.702   2
  -3  -3   4 7612.25 314.547   1
   3   3   4 7959.47 296.239   1
  -3  -3   4 7564.01 286.161   5
  -3   3   4 8198.35 285.226   5
  -3  -3   5 9.51395 20.5490   2
   3  -3   5-37.2825 62.1783   2
  -3  -3   5 15.1346 34.5550   1
   3   3   5-12.7423 41.1691   1
   3   3   5 13.7892 38.6337   2
  -3   3   5 12.8208 36.4625   5
  -3  -3   5-2.61705 32.9461   5
  -3  -3   6 2079.04 133.139   2
   3  -3   6 1994.66 204.910   2
   3   3   6 1732.30 186.524   2
   3   3   6 2253.16 166.244   1
  -3  -3   6 1834.42 165.519   1
  -3  -3   6 1870.74 147.223   5
  -3   3   6 1738.95 144.574   5
  -3  -3   6 2328.18 248.055   3
  -3  -3   7 376.300 65.7328   2
   3  -3   7 507.188 114.962   2
  -3  -3   7 432.356 82.7400   1
   3   3   7 351.727 68.2866   1
   3   3   7 298.647 79.9047   2
  -3   3   7 377.000 71.8715   5
  -3  -3   7 400.173 72.0247   5
  -3  -3   7 412.288 73.8459   4
  -3  -3   7 416.724 108.172   3
   3  -3   8 167.144 71.1417   2
   3   3   8 78.4772 70.0684   2
  -3  -3   8 85.6504 42.7220   2
   3   3   8 144.549 48.5498   1
  -3  -3   8 140.423 63.9846   1
  -3  -3   8 110.887 42.8782   5
  -3   3   8 132.762 55.9496   5
  -3  -3   8 146.766 55.5417   4
  -3  -3   8 103.417 93.6218   3
   3   3   9 34573.6 929.163   2
  -3  -3   9 35032.5 725.496   2
   3  -3   9 35610.7 955.855   2
  -3  -3   9 33994.0 737.198   1
   3   3   9 36934.6 611.222   1
  -3   3   9 32994.8 663.943   5
  -3  -3   9 32544.4 603.387   5
  -3  -3   9 34787.5 641.045   4
   3   3  10 2563.71 267.475   2
  -3  -3  10 2685.59 218.457   2
   3   3  10 2729.21 163.833   1
  -3  -3  10 2242.88 195.571   1
  -3  -3  10 2688.26 181.123   5
   3  -3  10 2711.13 290.234   3
  -3  -3  10 2851.04 325.066   3
  -3  -3  10 2265.84 166.867   4
  -3  -3  11 7722.31 396.151   2
   3   3  11 7451.42 264.730   1
  -3  -3  11 7462.74 359.762   1
  -3  -3  11 8102.58 319.360   5
  -3   3  11 8189.57 248.926   4
  -3  -3  11 7714.71 308.805   4
   3  -3  11 8584.29 536.129   3
  -3  -3  11 8611.49 595.674   3
  -3  -3  12 5154.10 348.082   2
   3   3  12 6426.92 219.917   1
  -3  -3  12 5323.29 318.161   1
  -3  -3  12 4797.53 255.948   5
   3  -3  12 8197.40 562.225   3
  -3   3  12 5471.62 202.380   4
  -3  -3  12 5610.68 270.828   4
  -3  -3  12 8173.10 616.918   3
  -3  -3  13 2245.37 204.417   1
   3   3  13 2259.99 115.243   1
  -3  -3  13 2532.63 368.820   3
  -3  -3  13 2085.00 236.211   2
  -3   3  13 2497.27 134.373   4
  -3  -3  13 2569.53 187.850   4
   3  -3  13 2528.36 336.933   3
  -3  -3  14 725.346 123.002   1
  -3  -3  14 1449.79 298.053   3
   3  -3  14 938.632 230.603   3
  -3   3  14 926.777 81.6508   4
  -3  -3  14 898.604 114.713   4
  -3  -3  15 3245.05 442.723   3
   3  -3  15 3153.19 409.376   3
   3  -3  16 197.474 138.153   3
  -3  -3  16 115.496 54.0658   4
  -3  -3  17 13.5270 39.2833   4
   3   4 -19 171.260 95.0391   5
   3  -4 -18 183.189 124.202   5
  -3  -4 -18 76.0541 90.7632   5
  -3   4 -18-16.5272 56.5483   5
   3   4 -18 150.545 97.2659   5
  -3  -4 -17 82.7910 76.2013   5
   3  -4 -17 152.317 102.217   5
  -3   4 -17 92.5776 55.6886   5
   3   4 -17 62.7083 66.8065   5
  -3  -4 -16-121.048 82.1972   5
   3  -4 -16-41.8275 96.1878   5
  -3   4 -16-32.2322 54.2569   5
   3   4 -16-67.7439 71.6902   5
  -3   4 -15 199.760 107.926   2
  -3   4 -15 162.298 61.6570   5
   3  -4 -15 114.981 85.9824   5
  -3  -4 -15 102.758 61.0834   5
   3   4 -15 86.3395 79.5796   5
  -3   4 -14 377.366 156.422   2
  -3   4 -14 195.315 62.0872   5
   3  -4 -14 147.570 95.1574   5
  -3  -4 -14 151.771 75.3145   5
   3   4 -14 103.679 75.5223   5
  -3   4 -13 3499.30 362.420   2
  -3  -4 -13 3756.84 268.317   5
   3   4 -13 4022.01 305.390   5
  -3   4 -13 3677.16 216.817   5
   3  -4 -13 3838.06 315.382   5
  -3  -4 -13 3645.83 111.675   4
  -3   4 -12 1656.82 246.540   2
  -3  -4 -12 1798.62 180.907   5
  -3   4 -12 1658.38 140.292   5
   3   4 -12 1655.51 191.143   5
   3  -4 -12 1778.40 209.971   5
  -3  -4 -12 1706.45 80.3549   4
  -3   4 -12 1839.43 160.334   4
  -3  -4 -12 1795.61 246.317   3
  -3   4 -11 3938.65 358.829   2
   3  -4 -11 3620.59 121.704   1
  -3  -4 -11 3600.22 243.370   5
   3   4 -11 3647.38 271.824   5
   3  -4 -11 3834.39 293.467   5
  -3  -4 -11 3607.84 331.414   3
  -3   4 -11 3583.98 216.695   4
   3  -4 -10 190.430 42.8482   1
  -3   4 -10 313.430 119.318   2
   3  -4 -10 175.656 77.8577   5
  -3  -4 -10 314.512 85.0514   5
   3   4 -10 201.880 77.1708   5
  -3   4 -10 253.901 64.3601   4
  -3  -4 -10 326.025 101.632   3
   3  -4  -9 2211.82 294.892   3
  -3   4  -9 2932.73 286.356   2
   3  -4  -9 2070.06 139.078   1
  -3  -4  -9 2330.32 186.846   5
   3  -4  -9 2147.82 204.457   5
  -3   4  -9 2215.70 139.959   5
  -3  -4  -9 2362.13 247.483   3
  -3   4  -9 2220.10 163.840   4
  -3  -4  -8 1026.40 157.910   3
   3  -4  -8 1025.64 189.932   3
  -3   4  -8 1364.10 187.289   2
   3  -4  -8 914.574 97.3962   1
  -3   4  -8 1185.22 100.738   5
   3   4  -7 12459.5 427.083   5
  -3  -4  -4 10301.6 374.799   1
  -3  -4  -3 1927.77 163.837   1
   3  -4  -3 1950.92 158.894   5
  -3  -4  -2 48550.2 805.170   1
   3  -4  -2 48427.4 742.985   5
  -3   4  -2 47700.7 664.223   5
  -3  -4  -1 13027.9 418.936   1
  -3   4  -1 13143.3 346.473   5
   3  -4  -1 12886.9 378.322   5
  -3   4   0 2341.95 145.897   5
  -3  -4   0 2236.20 174.790   1
   3  -4   1 12940.3 425.240   2
  -3   4   1 13074.5 419.123   2
  -3   4   1 12505.7 334.661   5
  -3  -4   1 12795.6 411.690   1
   3   4   1 12928.8 369.702   1
   3  -4   2 48011.7 830.851   2
  -3  -4   2 47608.2 793.487   1
   3   4   2 48421.7 661.780   2
   3   4   2 50209.5 724.840   1
  -3   4   2 47394.4 660.202   5
   3  -4   3 1962.64 176.721   2
  -3  -4   3 1827.20 159.938   1
   3   4   3 1927.77 146.204   1
   3   4   3 1964.26 150.243   2
  -3   4   3 2017.65 139.485   5
  -3  -4   3 2120.35 155.692   5
  -3  -4   4 10815.8 187.751   2
   3  -4   4 10921.7 428.403   2
  -3   4   4 10379.4 320.805   5
  -3  -4   4 10631.7 344.352   5
  -3  -4   4 10469.5 381.717   1
   3   4   4 10958.5 339.273   1
   3   4   4 10528.5 377.385   2
   3  -4   5 11482.0 457.724   2
  -3  -4   5 11216.2 247.363   2
   3   4   5 11180.4 420.751   2
   3   4   5 11371.2 341.225   1
  -3  -4   5 11158.5 401.461   1
  -3  -4   5 11216.2 348.447   5
  -3   4   5 11194.1 341.202   5
   3   4   6 5887.32 328.818   2
  -3  -4   6 5911.88 213.924   2
   3  -4   6 6035.27 350.373   2
  -3  -4   6 6076.31 305.119   1
   3   4   6 6190.06 249.321   1
  -3   4   6 6235.93 266.635   5
  -3  -4   6 6057.03 255.393   5
  -3  -4   6 6039.87 265.351   4
  -3  -4   7 12986.7 361.848   2
   3   4   7 13498.8 525.975   2
   3  -4   7 13988.6 556.443   2
  -3  -4   7 14070.9 466.580   1
   3   4   7 13764.4 368.554   1
  -3  -4   7 13819.9 381.216   5
  -3   4   7 13948.0 407.927   5
  -3  -4   7 12755.4 389.280   4
  -3  -4   7 14148.8 604.918   3
  -3  -4   8 1031.60 114.087   2
   3  -4   8 1449.91 196.557   2
   3   4   8 1237.68 171.896   2
   3   4   8 1129.37 106.876   1
  -3  -4   8 1288.64 147.453   1
  -3  -4   8 1250.22 117.905   5
  -3   4   8 1256.00 130.605   5
  -3  -4   8 1151.73 122.962   4
  -3  -4   8 1079.96 188.115   3
  -3  -4   9 2142.76 176.223   2
   3  -4   9 2320.95 248.030   2
   3   4   9 2366.11 250.201   2
  -3  -4   9 2506.09 209.002   1
   3   4   9 2197.12 140.964   1
  -3   4   9 2310.30 181.687   5
  -3  -4   9 2238.22 157.098   5
  -3  -4   9 2659.59 298.992   3
  -3  -4   9 2359.99 174.513   4
  -3  -4  10 181.856 53.7902   2
   3   4  10 278.671 54.6980   1
  -3  -4  10 211.256 74.6000   1
  -3  -4  10 148.713 49.0109   5
  -3  -4  10 261.427 67.8398   4
  -3  -4  10 244.722 113.364   3
  -3  -4  11 3452.77 260.655   2
  -3  -4  11 3685.63 266.833   1
   3   4  11 3563.45 159.873   1
  -3  -4  11 3709.98 212.419   5
   3  -4  11 3387.96 339.762   3
  -3  -4  11 3496.71 387.889   3
  -3  -4  11 3698.20 225.445   4
  -3  -4  12 1462.79 182.824   2
  -3  -4  12 1498.01 174.563   1
   3   4  12 1561.99 97.3134   1
  -3  -4  12 1587.94 146.328   5
  -3   4  12 1657.84 102.606   4
   3  -4  12 1686.50 263.954   3
  -3  -4  12 1472.92 147.672   4
  -3  -4  12 1804.28 300.210   3
  -3  -4  13 3488.79 300.056   2
  -3  -4  13 3414.91 266.642   1
  -3  -4  13 3526.67 222.952   5
   3  -4  13 4104.23 425.445   3
  -3  -4  13 3604.62 228.135   4
  -3   4  13 3704.24 143.263   4
  -3  -4  13 3815.35 440.597   3
  -3  -4  14 25.2821 49.0934   1
  -3  -4  14 27.7205 87.6444   3
   3  -4  14 158.410 129.145   3
  -3  -4  14 17.2159 46.3894   4
  -3   4  14 177.988 33.8598   4
  -3  -4  15-84.2213 118.420   3
   3  -4  15 40.9717 102.486   3
  -3  -4  15 101.933 51.5172   4
   3  -4  16 53.2490 106.546   3
  -3  -4  16 69.4262 96.5686   3
  -3  -4  16-15.4616 49.3977   4
  -3  -4  17 38.0712 135.731   3
  -3  -4  17-52.5033 51.2969   4
   3  -4  18-269.763 175.723   3
   3   5 -18 113.862 91.7886   5
   3  -5 -17 286.671 115.636   5
  -3   5 -17 186.189 67.5372   5
  -3  -5 -17 91.9395 56.8568   5
   3   5 -17-1.69801 59.4723   5
  -3   5 -16 189.907 107.439   2
   3  -5 -16 73.4422 66.9944   5
  -3  -5 -16 383.428 105.478   5
  -3   5 -16 344.559 84.5049   5
   3   5 -16 497.419 131.925   5
  -3   5 -15 1383.81 258.609   2
  -3  -5 -15 1735.80 203.283   5
   3  -5 -15 1406.51 214.492   5
  -3   5 -15 1461.33 149.399   5
   3   5 -15 1469.68 204.964   5
  -3   5 -14-131.287 115.337   2
  -3   5 -14 7.88664 39.0663   5
   3  -5 -14 56.0635 73.1227   5
  -3  -5 -14-15.8343 70.5547   5
   3   5 -14-53.4125 65.2544   5
  -3   5 -13 1055.61 216.614   2
   3  -5 -13 1097.72 174.573   5
  -3   5 -13 1163.37 120.666   5
  -3  -5 -13 1131.14 160.370   5
   3   5 -13 1159.35 170.766   5
  -3   5 -12 3414.43 354.104   2
  -3  -5 -12 3161.14 245.641   5
  -3   5 -12 3289.25 186.594   5
   3  -5 -12 3036.28 275.443   5
  -3  -5 -12 2888.30 324.537   3
  -3  -5 -12 2969.40 71.3673   4
   3   5 -12 2899.87 248.857   5
  -3   5 -11 4432.21 384.799   2
   3  -5 -11 4573.31 150.689   1
  -3  -5 -11 4770.81 287.997   5
   3  -5 -11 4657.81 326.975   5
  -3  -5 -11 4060.28 370.677   3
   3   5 -11 4380.44 294.372   5
  -3   5 -10 2006.88 250.410   2
   3  -5 -10 1659.07 116.694   1
  -3  -5 -10 2017.00 182.195   5
   3  -5 -10 2096.31 216.581   5
  -3  -5 -10 2388.32 271.784   3
  -3   5 -10 2193.10 172.493   4
  -3   5  -9 8323.56 478.017   2
   3  -5  -9 8911.67 295.830   1
  -3  -5  -9 9217.36 371.640   5
  -3   5  -9 8939.32 263.594   5
   3  -5  -9 8935.69 417.878   5
  -3   5  -9 8758.65 334.257   4
  -3  -5  -9 7976.67 469.759   3
  -3   5  -8 9791.92 497.345   2
  -3  -5  -8 10766.0 387.340   5
   3  -5  -8 10320.2 432.744   5
  -3   5  -8 10383.4 273.513   5
  -3   5  -8 10951.9 363.851   4
   3  -5  -7 1865.97 179.540   5
  -3   5  -7 1951.29 119.368   5
   3  -5  -6 16426.8 505.401   5
  -3  -5  -6 16291.0 487.486   1
   3  -5  -5 6292.14 305.074   5
  -3  -5  -5 6728.87 313.836   1
   3   5  -5 6470.79 198.355   2
   3   5  -4 10235.5 211.188   2
  -3  -5  -4 10441.0 390.957   1
   3  -5  -4 9952.83 369.706   5
   3   5  -3 5534.04 136.153   2
  -3  -5  -3 5551.67 283.271   1
   3  -5  -3 5416.02 265.677   5
  -3   5  -3 5506.91 218.958   5
   3   5  -2 870.412 55.5388   2
  -3  -5  -2 796.769 110.038   1
   3  -5  -2 786.944 107.967   5
  -3   5  -2 771.069 84.6381   5
  -3  -5  -1 27938.4 624.416   1
  -3   5  -1 28505.7 487.631   5
   3  -5  -1 30052.5 582.903   5
  -3  -5   0 15967.6 472.078   1
  -3   5   0 15184.1 357.632   5
   3  -5   0 15623.2 411.145   5
  -3   5   1 29230.2 501.318   5
   3   5   1 29557.0 560.383   1
  -3  -5   1 29914.9 650.618   1
   3  -5   2 723.781 116.033   2
  -3   5   2 778.115 86.0588   5
   3   5   2 734.938 95.7078   1
  -3  -5   2 561.256 101.195   1
   3  -5   3 5523.90 308.783   2
   3   5   3 5892.93 250.786   1
  -3  -5   3 5632.54 288.827   1
  -3   5   3 5611.88 230.155   5
   3  -5   4 9951.46 430.928   2
  -3  -5   4 10308.4 395.767   1
   3   5   4 10353.1 330.517   1
  -3   5   4 9850.19 313.933   5
  -3  -5   4 10157.5 337.402   5
   3  -5   5 6851.51 369.228   2
  -3  -5   5 6400.49 196.057   2
  -3  -5   5 6982.58 278.062   5
  -3   5   5 6576.13 267.547   5
  -3  -5   5 6833.67 329.246   1
   3   5   5 7303.80 273.987   1
  -3  -5   6 16053.1 357.990   2
   3  -5   6 17260.7 610.460   2
   3   5   6 16423.0 559.339   2
  -3  -5   6 16347.2 518.399   1
   3   5   6 17031.3 408.105   1
  -3   5   6 17351.7 450.274   5
  -3  -5   6 16118.7 415.641   5
   3  -5   7 2419.14 240.291   2
  -3  -5   7 1921.95 141.703   2
   3   5   7 1810.97 201.628   2
  -3  -5   7 2257.95 197.602   1
   3   5   7 1870.84 137.021   1
  -3  -5   7 1870.99 141.127   5
  -3   5   7 2044.49 162.720   5
  -3  -5   7 1762.20 152.981   4
   3  -5   8 11300.8 530.172   2
  -3  -5   8 10251.0 356.411   2
  -3  -5   8 10984.8 443.741   1
   3   5   8 10401.2 502.267   2
   3   5   8 10768.4 308.952   1
  -3  -5   8 10689.8 331.485   5
  -3   5   8 11014.1 384.028   5
  -3  -5   8 10778.0 368.264   4
   3   5   9 8894.84 480.912   2
  -3  -5   9 7958.15 339.766   2
  -3  -5   9 8471.80 398.851   1
   3   5   9 8979.69 271.684   1
  -3  -5   9 8433.77 297.537   5
  -3  -5   9 9462.56 349.394   4
  -3  -5   9 8743.03 542.376   3
  -3  -5  10 1956.61 182.868   2
   3   5  10 2131.74 128.320   1
  -3  -5  10 1767.50 191.571   1
  -3  -5  10 2029.06 151.421   5
  -3  -5  10 1937.25 277.803   3
  -3  -5  10 1950.67 167.518   4
  -3  -5  11 4188.05 286.662   2
   3   5  11 5468.78 189.126   1
  -3  -5  11 4985.91 322.815   1
  -3  -5  11 4436.66 226.193   5
  -3  -5  11 4328.32 427.253   3
  -3  -5  11 4629.18 257.758   4
  -3  -5  12 3275.43 270.566   2
  -3  -5  12 3021.92 260.173   1
  -3  -5  12 2823.41 188.172   5
   3  -5  12 2739.95 335.973   3
  -3  -5  12 3275.38 390.000   3
  -3   5  12 3192.63 127.750   4
  -3  -5  12 2928.73 210.810   4
  -3  -5  13 899.437 155.735   2
  -3  -5  13 1161.67 167.792   1
  -3  -5  13 1025.27 118.425   5
  -3  -5  13 964.208 124.127   4
  -3   5  13 945.008 60.9268   4
   3  -5  13 836.428 198.210   3
  -3  -5  13 909.630 240.294   3
  -3  -5  14 68.2403 115.734   3
  -3  -5  14-16.8093 51.3671   4
   3  -5  14-58.4902 121.742   3
  -3  -5  15 969.080 251.690   3
   3  -5  15 1195.08 272.002   3
  -3  -5  15 1250.55 151.811   4
   3  -5  16 161.697 161.745   3
  -3  -5  16 375.959 182.575   3
  -3  -5  16 348.093 83.9055   4
  -3  -5  17 404.127 203.073   3
   3  -5  17 230.325 178.448   3
  -3  -5  17 81.2313 55.8635   4
   3  -5  18 326.254 170.395   3
   3  -5  19-641.848 252.882   3
  -3   6 -17 292.696 149.134   2
  -3  -6 -17 608.890 139.572   5
   3  -6 -17 462.189 155.092   5
   3   6 -17 454.611 125.679   5
  -3   6 -16 570.049 172.972   2
  -3  -6 -16 338.711 113.893   5
   3  -6 -16 487.267 149.433   5
  -3   6 -16 392.832 81.2761   5
   3   6 -16 334.284 114.082   5
  -3   6 -15 823.304 202.916   2
   3  -6 -15 727.632 161.817   5
  -3   6 -15 457.639 80.1969   5
  -3  -6 -15 529.476 126.658   5
   3   6 -15 744.204 149.334   5
  -3   6 -14 149.629 113.741   2
   3  -6 -14 234.202 105.973   5
  -3   6 -14 114.966 51.9447   5
  -3  -6 -14 94.0797 70.8962   5
   3   6 -14 216.159 96.1012   5
  -3   6 -13 2005.81 285.318   2
  -3  -6 -13 1966.31 204.777   5
  -3   6 -13 1845.90 142.415   5
   3  -6 -13 1939.87 235.482   5
   3   6 -13 1831.81 205.713   5
  -3   6 -12 1617.92 251.038   2
  -3  -6 -12 1111.55 157.719   5
   3  -6 -12 1168.43 189.922   5
   3   6 -12 1549.84 186.417   5
  -3  -6 -11 594.608 156.916   3
  -3   6 -11 284.151 109.637   2
   3  -6 -11 472.115 60.9255   1
  -3  -6 -11 501.317 104.792   5
   3  -6 -11 455.938 123.818   5
   3   6 -11 380.184 92.6804   5
  -3  -6 -10 835.163 183.060   3
   3  -6 -10 676.665 87.0992   1
  -3   6 -10 659.316 151.402   2
  -3   6 -10 716.657 75.7444   5
  -3  -6 -10 561.925 105.034   5
   3  -6 -10 748.975 141.204   5
  -3   6  -9 152.060 90.8843   2
  -3  -6  -9 292.381 81.9499   5
  -3   6  -9 255.057 48.0304   5
   3  -6  -9 337.992 98.4709   5
  -3   6  -9 312.273 69.6168   4
  -3   6  -8-5.38956 74.7357   2
   3  -6  -8-103.249 87.3731   5
  -3   6  -8 54.8839 26.1345   5
  -3  -6  -8-7.92013 51.5488   5
  -3   6  -8 62.2120 44.0184   4
  -3   6  -7 330.732 101.039   2
  -3  -6  -7 432.605 89.3389   1
   3   6  -7 404.260 71.0909   2
  -3   6  -7 370.349 50.9347   5
  -3  -6  -7 362.905 75.6829   5
   3  -6  -7 434.159 99.2376   5
  -3   6  -7 379.886 74.6547   4
   3   6  -6 4286.89 198.140   2
   3  -6  -6 3958.26 259.374   5
  -3  -6  -6 4329.30 245.340   5
  -3  -6  -6 3999.63 255.647   1
   3   6  -5 1869.03 117.630   2
  -3  -6  -5 2334.10 193.865   1
  -3  -6  -5 2054.81 164.132   5
   3  -6  -5 1939.94 174.082   5
   3   6  -4 5398.11 180.734   2
  -3  -6  -4 5670.53 300.774   1
   3  -6  -4 5590.50 281.460   5
  -3   6  -4 5331.92 206.429   5
   3   6  -3 4813.24 163.173   2
  -3   6  -3 5285.46 201.054   5
   3  -6  -3 5292.64 266.698   5
  -3  -6  -3 5089.94 283.030   1
   3   6  -2 8352.12 215.667   2
  -3  -6  -2 8455.04 361.157   1
   3  -6  -2 8386.56 322.186   5
  -3   6  -2 8306.80 250.458   5
  -3  -6  -1 4234.45 254.401   1
   3  -6  -1 4209.73 223.386   5
  -3   6  -1 4277.52 180.490   5
  -3  -6   0 14119.4 467.549   1
  -3   6   0 14272.0 334.313   5
   3  -6   0 15108.5 410.595   5
  -3   6   1 4190.98 186.656   5
   3   6   1 4103.62 215.487   1
  -3  -6   1 4558.85 264.953   1
   3  -6   2 8724.46 396.185   2
  -3   6   2 8478.66 273.789   5
   3   6   2 8294.53 302.318   1
  -3  -6   2 8646.40 366.100   1
   3  -6   3 5187.97 316.383   2
  -3  -6   3 5045.66 285.928   1
   3   6   3 5429.94 242.857   1
  -3   6   3 4737.80 213.984   5
   3  -6   4 5750.37 342.883   2
   3   6   4 5545.81 243.571   1
  -3  -6   4 5685.65 306.360   1
  -3   6   4 5723.34 242.716   5
  -3  -6   4 5039.48 242.509   5
   3  -6   5 2178.64 221.455   2
   3   6   5 2321.85 155.580   1
  -3  -6   5 1903.39 184.275   1
  -3  -6   5 2007.05 151.334   5
  -3   6   5 2093.73 153.668   5
   3  -6   6 4050.76 305.787   2
  -3  -6   6 3965.30 185.892   2
  -3  -6   6 3880.02 267.100   1
   3   6   6 4369.34 210.632   1
  -3  -6   6 3716.56 202.895   5
  -3   6   6 3850.53 216.509   5
  -3  -6   6 4087.25 230.550   4
   3  -6   7 245.400 83.8661   2
  -3  -6   7 369.263 67.2612   2
  -3  -6   7 320.977 80.7193   1
   3   6   7 348.248 63.3272   1
  -3   6   7 404.251 77.9357   5
  -3  -6   7 484.030 74.5908   5
  -3  -6   7 432.939 85.0126   4
   3  -6   8 37.1169 72.3335   2
  -3  -6   8 49.1963 36.8813   2
   3   6   8 129.823 71.7041   2
   3   6   8 87.9576 36.9907   1
  -3  -6   8 38.1390 53.5365   1
  -3   6   8 47.3069 41.0343   5
  -3  -6   8 87.2382 41.6628   5
  -3  -6   8 71.2438 57.3021   4
  -3  -6   9 231.968 65.1276   2
   3   6   9 316.003 57.0896   1
  -3  -6   9 390.681 101.762   1
  -3  -6   9 286.227 61.7967   5
  -3  -6   9 191.704 66.5156   4
  -3  -6  10 606.962 103.169   2
  -3  -6  10 701.209 129.657   1
  -3  -6  10 716.422 89.3664   5
  -3  -6  10 647.219 165.171   3
  -3  -6  10 836.524 116.258   4
  -3  -6  11 439.769 98.3420   2
  -3  -6  11 482.320 113.189   1
  -3  -6  11 473.708 74.5865   5
  -3  -6  11 374.364 83.7607   4
  -3  -6  11 536.614 159.948   3
  -3  -6  12 1287.69 170.212   2
  -3  -6  12 1089.34 169.308   1
  -3  -6  12 802.733 98.7697   5
  -3  -6  12 1632.79 283.534   3
  -3   6  12 1007.37 60.9893   4
  -3  -6  12 1151.51 140.125   4
  -3  -6  13 1811.03 212.984   2
  -3  -6  13 1771.03 217.832   1
  -3  -6  13 1727.76 149.051   5
   3  -6  13 1962.84 310.285   3
  -3  -6  13 1839.71 322.262   3
  -3  -6  13 2186.05 194.272   4
  -3  -6  14-6.20137 119.330   3
  -3  -6  14 138.983 67.9984   4
   3  -6  14 282.093 155.165   3
  -3  -6  15 892.822 260.727   3
   3  -6  15 594.755 192.847   3
  -3  -6  15 529.331 104.146   4
  -3  -6  16 191.651 164.968   3
   3  -6  16 516.149 205.568   3
  -3  -6  16 372.978 91.7438   4
  -3  -6  17 368.878 198.938   3
   3  -6  17 266.441 180.197   3
  -3  -6  17 553.350 112.643   4
   3  -6  18-19.4122 106.424   3
  -3   7 -17 146.469 107.766   2
  -3   7 -16 584.831 184.646   2
  -3  -7 -16 450.197 126.141   5
   3  -7 -16 332.481 137.143   5
  -3   7 -15 1274.19 250.874   2
   3  -7 -15 1396.60 222.474   5
  -3  -7 -15 1734.87 216.719   5
   3   7 -15 1210.25 180.702   5
   3  -7 -14 1312.35 213.312   5
  -3   7 -14 1051.12 110.545   5
  -3  -7 -14 1182.18 170.110   5
  -3   7 -14 909.380 212.672   2
  -3  -7 -13 1346.26 177.753   5
   3  -7 -13 1345.00 205.743   5
  -3   7 -13 1132.96 227.335   2
  -3  -7 -12 1966.68 202.200   5
  -3   7 -12 1512.99 113.830   5
   3  -7 -12 1898.05 230.830   5
  -3   7 -12 1431.74 240.203   2
  -3  -7 -11 1052.86 206.927   3
   3  -7 -11 1191.30 104.468   1
  -3   7 -11 951.796 188.717   2
  -3  -7 -11 1334.85 161.364   5
  -3   7 -11 1279.57 99.7993   5
   3  -7 -11 1208.30 180.270   5
  -3   7 -10 812.564 176.853   2
  -3   7 -10 745.184 72.4521   5
  -3  -7 -10 817.277 130.457   5
   3  -7 -10 985.112 157.751   5
  -3  -7 -10 732.968 41.7771   4
  -3   7  -9 4626.10 377.759   2
   3   7  -9 4567.60 268.162   2
  -3  -7  -9 5256.90 296.080   5
  -3   7  -9 4838.81 163.987   5
   3  -7  -9 5204.23 333.948   5
  -3  -7  -9 4732.44 140.342   4
   3   7  -8 3014.32 203.549   2
  -3   7  -8 2662.97 277.412   2
  -3  -7  -8 3213.01 234.761   1
  -3  -7  -8 3211.83 224.510   5
  -3   7  -8 3074.24 124.259   5
   3  -7  -8 3410.18 262.628   5
  -3  -7  -8 2983.34 129.013   4
  -3   7  -7 13526.9 597.502   2
   3   7  -7 13788.9 400.939   2
  -3  -7  -7 13419.9 481.051   1
  -3  -7  -7 13827.3 445.461   5
   3  -7  -7 13299.8 492.060   5
  -3   7  -7 13224.2 249.367   5
  -3   7  -7 13944.6 433.799   4
   3   7  -6 6370.19 254.557   2
  -3   7  -6 6628.13 408.997   2
  -3  -7  -6 6613.82 339.843   1
   3  -7  -6 6422.35 331.256   5
  -3  -7  -6 5922.24 284.767   5
  -3   7  -6 6183.85 214.196   5
  -3   7  -6 6437.46 288.751   4
   3   7  -5 9880.62 296.893   2
  -3   7  -5 9260.34 471.770   2
   3  -7  -5 10265.7 403.514   5
  -3   7  -5 10116.0 263.242   5
  -3  -7  -5 10698.1 372.227   5
  -3  -7  -5 10558.3 428.007   1
   3   7  -4 7176.49 242.025   2
   3  -7  -4 6786.90 320.312   5
  -3  -7  -4 6925.30 296.189   5
  -3   7  -4 6679.62 208.168   5
  -3  -7  -4 6714.23 339.015   1
   3   7  -3 6011.48 214.156   2
  -3   7  -3 5859.01 193.110   5
   3  -7  -3 5820.38 285.929   5
  -3  -7  -3 6033.01 320.041   1
   3   7  -2 16896.0 361.159   2
  -3  -7  -2 17535.3 542.269   1
   3  -7  -2 17509.1 475.804   5
  -3   7  -2 17030.3 336.795   5
  -3  -7  -1 6704.67 334.561   1
  -3   7  -1 6743.77 216.216   5
   3  -7  -1 6680.44 285.338   5
  -3  -7   0 37258.7 784.009   1
  -3   7   0 35323.5 511.361   5
   3  -7   0 35753.1 638.271   5
   3   7   1 7093.21 289.883   1
  -3  -7   1 7001.33 343.432   1
  -3   7   1 6879.78 237.840   5
  -3  -7   2 17348.1 545.451   1
   3   7   2 17881.7 456.242   1
  -3   7   2 17580.6 394.970   5
  -3  -7   2 16646.7 441.369   4
   3  -7   3 5751.39 348.698   2
   3   7   3 6141.49 263.162   1
  -3  -7   3 5878.31 322.953   1
  -3   7   3 5757.42 237.594   5
   3  -7   4 7277.37 401.132   2
   3   7   4 7138.97 279.923   1
  -3  -7   4 7530.26 368.212   1
  -3   7   4 7107.52 273.008   5
  -3  -7   4 6811.27 285.663   5
   3  -7   5 10177.1 487.661   2
  -3  -7   5 10696.6 441.977   1
   3   7   5 10289.0 335.806   1
  -3   7   5 10948.0 355.303   5
  -3  -7   5 10070.8 335.897   5
  -3  -7   6 6404.60 247.355   2
   3  -7   6 6885.22 413.984   2
   3   7   6 6965.94 272.530   1
  -3  -7   6 6636.73 357.662   1
  -3  -7   6 6209.94 256.280   5
  -3   7   6 6436.11 282.685   5
  -3  -7   6 6085.57 286.275   4
  -3  -7   7 12852.3 381.434   2
   3  -7   7 14316.1 609.925   2
  -3  -7   7 13817.4 522.038   1
  -3   7   7 14304.2 438.576   5
  -3  -7   7 13434.7 362.901   5
  -3  -7   7 14415.4 446.018   4
  -3  -7   8 2952.24 194.737   2
  -3  -7   8 3092.61 258.785   1
  -3  -7   8 2904.39 166.007   5
  -3  -7   8 3038.11 212.387   4
  -3  -7   9 4758.49 263.885   2
  -3  -7   9 5369.97 342.610   1
  -3  -7   9 4743.04 210.525   5
  -3  -7   9 4921.08 269.817   4
  -3  -7  10 792.563 118.284   2
  -3  -7  10 660.289 83.3059   5
  -3  -7  10 790.428 115.430   4
  -3  -7  11 1059.93 147.234   2
  -3  -7  11 1200.53 110.773   5
  -3  -7  11 1300.45 254.368   3
  -3  -7  11 1297.16 149.716   4
  -3  -7  12 1656.69 192.991   2
  -3  -7  12 1644.43 135.121   5
  -3   7  12 1528.67 51.3347   4
  -3  -7  12 1773.72 297.826   3
  -3  -7  12 1605.10 168.074   4
  -3  -7  13 1262.51 180.225   2
  -3  -7  13 1291.81 273.035   3
  -3  -7  13 1182.11 153.445   4
   3  -7  14 886.240 223.632   3
  -3  -7  14 1027.53 252.422   3
  -3  -7  14 1197.44 155.911   4
  -3  -7  15 1514.99 331.819   3
  -3  -7  15 1433.14 171.121   4
   3  -7  15 931.155 237.198   3
  -3  -7  16 689.172 232.201   3
   3  -7  16 291.786 181.661   3
  -3  -7  16 442.530 110.208   4
   3  -7  17 331.832 175.550   3
   3  -7  18 322.661 190.109   3
  -3   8 -16 99.4888 111.937   2
  -3  -8 -16 254.046 105.144   5
   3  -8 -16 120.019 99.3640   5
  -3   8 -15 862.126 211.025   2
   3  -8 -15 636.392 167.773   5
  -3  -8 -15 1057.75 173.202   5
  -3   8 -14 536.071 178.481   2
   3  -8 -14 542.373 144.707   5
  -3  -8 -14 514.246 122.316   5
  -3   8 -13 655.323 186.124   2
  -3   8 -13 800.841 86.4098   5
   3  -8 -13 700.867 161.748   5
  -3  -8 -13 750.114 139.304   5
  -3   8 -12 144.436 100.603   2
   3  -8 -12 78.2703 27.6656   1
  -3   8 -12 76.1674 31.4472   5
   3  -8 -12 123.097 83.2752   5
  -3  -8 -12 80.1414 69.0818   5
  -3   8 -11 1121.04 212.148   2
  -3   8 -11 1253.52 89.5577   5
  -3  -8 -11 1343.78 169.262   5
   3  -8 -11 1228.72 186.351   5
  -3   8 -10 901.000 184.501   2
  -3   8 -10 1003.26 71.9231   5
  -3  -8 -10 1044.65 148.050   5
   3  -8 -10 1032.75 167.304   5
  -3  -8 -10 894.865 39.9121   4
  -3   8  -9 488.835 138.308   2
  -3  -8  -9 622.214 109.779   1
  -3   8  -9 583.643 49.8056   5
  -3  -8  -9 695.469 119.202   5
   3  -8  -9 768.153 138.252   5
  -3  -8  -9 742.714 55.2672   4
  -3   8  -8 3929.08 351.512   2
   3   8  -8 3721.06 237.155   2
  -3  -8  -8 4013.16 276.163   1
  -3  -8  -8 4067.05 258.632   5
  -3   8  -8 4292.46 122.045   5
   3  -8  -8 3755.59 283.073   5
  -3  -8  -8 3985.46 145.525   4
  -3   8  -8 3954.07 157.872   5
  -3   8  -7 751.803 160.487   2
   3   8  -7 1079.02 125.265   2
  -3  -8  -7 1055.69 149.512   1
  -3   8  -7 1112.22 60.1141   5
  -3  -8  -7 1056.47 134.385   5
  -3   8  -7 1105.34 77.5677   5
   3  -8  -7 976.201 150.586   5
  -3  -8  -7 1061.78 83.6524   4
  -3   8  -6 294.454 121.408   2
   3   8  -6 179.652 56.4431   2
  -3  -8  -6 167.292 71.9050   1
  -3   8  -6 183.729 28.9157   5
   3  -8  -6 30.3338 66.1432   5
  -3  -8  -6 201.056 67.5130   5
  -3   8  -6 243.025 39.4789   5
  -3  -8  -6 251.575 51.7365   4
   3   8  -5 529.591 80.5912   2
  -3   8  -5 408.820 116.286   2
  -3  -8  -5 388.043 98.1029   1
   3  -8  -5 638.585 112.647   5
  -3  -8  -5 584.220 99.3093   5
  -3   8  -5 575.496 53.4826   5
  -3  -8  -5 479.906 68.2161   4
  -3   8  -5 677.143 102.172   4
  -3   8  -4 4599.97 343.371   2
   3   8  -4 4357.34 209.855   2
  -3  -8  -4 4558.67 294.195   1
   3  -8  -4 4447.78 262.478   5
  -3  -8  -4 4711.66 244.800   5
  -3   8  -4 4589.38 147.986   5
  -3  -8  -4 4727.63 207.471   4
  -3   8  -4 4960.68 253.716   4
  -3   8  -3 16521.7 621.542   2
   3   8  -3 16462.5 396.668   2
  -3  -8  -3 16496.9 447.030   5
  -3   8  -3 16435.8 292.768   5
   3  -8  -3 16736.1 492.761   5
  -3  -8  -3 17136.2 561.121   1
   3   8  -2 3034.80 174.633   2
  -3  -8  -2 2952.83 233.121   1
  -3   8  -2 2830.17 130.148   5
   3  -8  -2 3205.42 209.238   5
   3   8  -1 577.930 81.0402   2
  -3  -8  -1 698.480 119.980   1
  -3   8  -1 575.044 62.9730   5
   3  -8  -1 563.809 91.9977   5
  -3  -8   0 123.856 69.7690   1
  -3   8   0 10.2836 29.4457   5
   3  -8   0 11.6946 36.1044   5
  -3  -8   0 41.0679 41.5579   4
  -3  -8   1 508.826 97.0283   1
  -3   8   1 517.284 68.4494   5
  -3  -8   1 397.568 77.4560   4
  -3  -8   2 2838.11 233.230   1
  -3   8   2 2887.58 163.142   5
  -3  -8   2 3107.74 198.666   4
  -3  -8   3 18676.7 593.170   1
  -3   8   3 17127.9 412.394   5
  -3  -8   3 16683.6 456.656   4
   3  -8   4 4992.43 346.496   2
  -3  -8   4 4465.92 295.615   1
  -3   8   4 4511.01 222.915   5
  -3  -8   4 4242.60 237.311   4
  -3  -8   4 4376.61 228.380   5
   3  -8   5 475.007 122.757   2
  -3  -8   5 488.079 110.964   1
  -3   8   5 583.394 88.9234   5
  -3  -8   5 440.240 75.5381   5
  -3  -8   5 478.732 88.5273   4
   3  -8   6 253.984 96.8210   2
  -3  -8   6 140.022 69.4103   1
  -3   8   6 210.486 59.9602   5
  -3  -8   6 163.148 48.2765   5
  -3  -8   6 163.232 70.1765   4
  -3  -8   7 1012.76 114.920   2
  -3   8   7 1257.86 136.517   5
  -3  -8   7 1097.18 103.283   5
  -3  -8   7 1085.56 134.543   4
  -3  -8   8 3767.00 229.299   2
  -3  -8   8 3778.82 182.488   5
  -3  -8   8 3626.99 237.674   4
  -3  -8   9 607.673 100.664   2
  -3  -8   9 763.606 84.9570   5
  -3  -8   9 598.127 107.441   4
  -3  -8  10 873.679 126.411   2
  -3  -8  10 964.055 95.5559   5
  -3  -8  10 1223.61 148.022   4
  -3  -8  11 977.188 139.445   2
  -3  -8  11 1105.71 102.442   5
  -3  -8  11 1157.16 146.660   4
  -3  -8  12 5.98121 43.9679   2
  -3  -8  12-117.497 110.384   3
  -3  -8  12 31.5187 55.5350   4
  -3  -8  13 885.677 242.884   3
  -3  -8  13 968.713 143.373   4
   3  -8  14 469.872 195.446   3
  -3  -8  14 501.078 112.283   4
  -3  -8  14 234.461 160.255   3
   3  -8  15 659.433 221.671   3
  -3  -8  15 1097.18 277.458   3
  -3  -8  15 873.624 140.048   4
   3  -8  16 211.071 136.057   3
  -3  -8  16 367.293 105.127   4
  -3  -8  16 18.1281 102.714   3
   3  -8  17 194.403 138.913   3
  -3   9 -16 252.728 157.779   2
  -3   9 -15 1215.59 263.897   2
  -3  -9 -15 1477.55 208.593   5
   3  -9 -15 1056.37 201.821   5
  -3   9 -14 781.896 197.894   2
   3  -9 -14 1078.73 201.652   5
  -3  -9 -14 876.883 156.780   5
  -3   9 -13 526.327 170.637   2
   3  -9 -13 494.709 138.977   5
  -3  -9 -13 412.001 106.457   5
  -3   9 -12 955.370 207.755   2
   3  -9 -12 806.598 168.194   5
  -3  -9 -12 882.233 145.671   5
   3   9 -11 450.253 116.624   2
  -3   9 -11 569.993 169.524   2
  -3   9 -11 501.895 46.0303   5
  -3  -9 -11 518.083 113.469   5
   3  -9 -11 238.703 107.305   5
  -3   9 -10 141.396 99.5682   2
  -3   9 -10 249.225 28.3366   5
  -3  -9 -10 237.366 85.0158   5
   3  -9 -10 212.241 113.010   5
  -3   9 -10 212.681 30.2695   5
  -3   9  -9 10720.0 603.968   2
  -3  -9  -9 9885.49 449.048   1
  -3  -9  -9 11026.2 444.215   5
   3  -9  -9 10722.9 500.042   5
  -3  -9  -9 10629.8 206.487   4
  -3   9  -8 2670.31 301.617   2
   3   9  -8 2824.43 214.674   2
  -3  -9  -8 2552.09 231.788   1
   3  -9  -8 2938.75 259.911   5
  -3  -9  -8 2882.06 223.390   5
  -3  -9  -8 2678.17 121.674   4
   3   9  -7 10780.4 394.938   2
  -3   9  -7 10739.0 576.163   2
  -3  -9  -7 10265.4 462.106   1
  -3  -9  -7 11624.3 426.892   5
   3  -9  -7 10688.8 464.650   5
  -3  -9  -7 10893.2 268.673   4
   3   9  -6 12613.1 413.386   2
  -3   9  -6 12412.9 603.973   2
  -3  -9  -6 12655.6 514.800   1
  -3  -9  -6 11985.9 421.505   5
   3  -9  -6 12147.8 476.133   5
  -3  -9  -6 12098.3 305.115   4
   3   9  -5 6825.53 295.576   2
  -3   9  -5 7179.33 451.643   2
  -3   9  -5 7351.62 132.548   5
   3  -9  -5 6725.71 346.059   5
  -3  -9  -5 7042.73 310.706   5
  -3  -9  -5 6843.65 374.028   1
   3   9  -4 1566.42 139.698   2
  -3   9  -4 1521.10 208.782   2
  -3  -9  -4 1812.90 195.998   1
   3  -9  -4 1710.37 172.749   5
  -3   9  -4 1570.50 75.1931   5
  -3  -9  -4 1814.62 157.703   5
  -3   9  -3 15025.7 624.822   2
   3   9  -3 13772.4 408.397   2
  -3  -9  -3 13900.2 526.594   1
  -3  -9  -3 14693.3 425.691   5
   3  -9  -3 14463.5 471.888   5
  -3   9  -3 13394.7 247.580   5
  -3   9  -3 13881.4 430.919   4
   3   9  -2 1495.92 136.519   2
  -3   9  -2 1300.55 184.956   2
  -3  -9  -2 1436.64 171.226   1
  -3  -9  -2 1409.25 132.523   5
  -3   9  -2 1395.97 88.9910   5
   3  -9  -2 1360.29 141.679   5
  -3   9  -2 1598.16 145.854   4
  -3   9  -1 218.376 87.8296   2
   3   9  -1 621.403 94.0314   2
  -3  -9  -1 363.645 92.9975   1
  -3   9  -1 367.911 51.5834   5
  -3  -9  -1 437.179 78.6817   4
   3  -9  -1 445.905 86.3144   5
  -3   9   0 4649.23 344.211   2
  -3  -9   0 4982.39 316.385   1
  -3   9   0 4271.09 178.194   5
   3  -9   0 4740.54 245.634   5
  -3  -9   0 4479.05 234.729   4
  -3   9   1 403.577 109.947   2
  -3  -9   1 529.872 108.541   1
  -3   9   1 555.774 71.4132   5
  -3  -9   1 507.357 88.7068   4
  -3   9   2 1254.46 190.336   2
  -3  -9   2 1388.29 172.794   1
  -3   9   2 1210.28 107.705   5
  -3  -9   2 1413.21 140.968   4
  -3  -9   3 13788.3 533.862   1
  -3   9   3 13411.5 371.558   5
  -3  -9   3 14269.3 436.654   4
  -3   9   4 1593.93 137.664   5
  -3  -9   4 1509.16 139.758   5
  -3  -9   4 1501.90 149.331   4
  -3  -9   5 6295.93 267.807   5
  -3   9   5 6939.50 296.842   5
  -3  -9   5 6682.47 314.261   4
  -3  -9   6 12034.6 348.557   5
  -3   9   6 13119.8 423.306   5
  -3  -9   6 12719.8 436.917   4
  -3  -9   7 11202.8 313.221   5
  -3  -9   7 10532.3 405.751   4
  -3  -9   8 2868.35 150.986   5
  -3  -9   8 2653.88 209.214   4
  -3  -9   9 10034.3 404.594   2
  -3  -9   9 10067.2 277.962   5
  -3  -9   9 10512.4 421.087   4
  -3   9   9 10597.4 249.252   4
  -3  -9  10 235.903 74.7370   2
  -3  -9  10 290.795 52.1882   5
  -3  -9  10 268.457 81.7949   4
  -3   9  10 298.848 39.2549   4
  -3  -9  11 308.070 84.2080   2
  -3  -9  11 474.651 102.982   4
  -3  -9  12 969.077 142.623   4
  -3  -9  13 476.225 176.866   3
  -3  -9  13 357.633 93.9876   4
  -3  -9  14 844.546 258.661   3
  -3  -9  14 977.321 149.484   4
  -3  -9  15 904.919 279.498   3
   3  -9  15 1262.22 287.384   3
  -3  -9  15 1382.21 180.942   4
  -3  -9  16 94.6781 68.4731   4
   3  -9  16-202.825 155.979   3
  -3  10 -15 249.553 155.010   2
  -3 -10 -14 32.1500 75.0948   5
   3 -10 -14-44.9249 117.125   5
  -3  10 -14 5.96045 111.340   2
   3 -10 -13 225.172 107.579   5
  -3 -10 -13 461.690 123.452   5
  -3  10 -13 524.090 165.865   2
  -3 -10 -12 576.506 128.555   5
   3 -10 -12 485.460 132.597   5
  -3  10 -12 511.142 163.599   2
  -3 -10 -11 239.857 81.2783   5
   3 -10 -11 246.639 95.7789   5
   3  10 -11 124.664 68.6993   2
  -3  10 -11 463.336 160.421   2
  -3  10 -10 652.938 167.505   2
  -3 -10 -10 751.945 137.049   5
   3 -10 -10 703.682 147.406   5
   3  10 -10 1062.42 153.759   2
  -3 -10 -10 770.967 137.071   1
  -3  10  -9 788.883 181.407   2
  -3 -10  -9 795.510 140.056   1
   3 -10  -9 1156.97 178.357   5
  -3 -10  -9 991.936 144.204   5
  -3  10  -8 368.328 136.599   2
  -3 -10  -8 158.658 70.2820   1
   3 -10  -8 196.642 82.9233   5
  -3 -10  -8 433.887 99.3461   5
  -3 -10  -8 294.640 47.5550   4
  -3  10  -7 1121.76 195.742   2
   3  10  -7 1216.37 145.843   2
  -3 -10  -7 1173.41 169.343   1
  -3 -10  -7 1122.54 138.997   5
   3 -10  -7 1016.28 155.506   5
  -3 -10  -7 1184.83 94.7052   4
   3  10  -6 43.4974 38.9600   2
  -3  10  -6-70.1610 108.875   2
  -3 -10  -6 113.002 64.4542   1
   3 -10  -6-22.9020 77.9475   5
  -3 -10  -6 66.4468 62.9690   5
  -3  10  -5 1088.55 193.037   2
   3  10  -5 1198.74 135.304   2
  -3 -10  -5 1386.57 179.554   1
  -3 -10  -5 1323.34 141.504   5
   3 -10  -5 1232.58 157.521   5
  -3  10  -4 602.015 146.510   2
   3  10  -4 601.967 102.939   2
  -3 -10  -4 613.228 124.877   1
  -3  10  -4 613.837 38.9155   5
  -3 -10  -4 585.811 98.8150   5
   3 -10  -4 561.473 103.307   5
  -3  10  -3 566.871 138.878   2
   3  10  -3 707.776 106.123   2
  -3 -10  -3 632.685 130.358   1
  -3  10  -3 616.139 50.2016   5
  -3 -10  -3 673.903 97.2749   5
   3 -10  -3 749.258 120.256   5
  -3 -10  -3 593.937 83.8831   4
   3  10  -2 1007.09 124.851   2
  -3  10  -2 999.879 174.630   2
  -3 -10  -2 1158.90 163.997   1
  -3 -10  -2 1101.71 121.221   5
  -3  10  -2 912.354 70.7094   5
   3 -10  -2 905.997 124.508   5
  -3 -10  -2 895.347 104.134   4
  -3  10  -2 1017.89 122.145   4
   3  10  -1 2198.91 183.025   2
  -3  10  -1 1873.52 229.316   2
  -3 -10  -1 2078.09 217.278   1
   3 -10  -1 2011.37 170.401   5
  -3  10  -1 1844.68 109.796   5
  -3 -10  -1 1869.39 147.727   5
  -3 -10  -1 1958.54 157.322   4
  -3  10  -1 1820.84 157.004   4
  -3  10   0 2432.99 265.870   2
  -3  10   0 1961.10 122.944   5
   3 -10   0 1991.92 165.268   5
  -3 -10   0 1743.98 151.113   4
  -3  10   0 2115.87 165.276   4
  -3  10   1 1740.62 223.285   2
  -3  10   1 1804.13 125.313   5
  -3 -10   1 1797.48 157.394   4
  -3  10   1 2172.69 164.011   4
  -3  10   2 1059.38 186.778   2
  -3  10   2 1012.57 102.752   5
  -3 -10   2 1119.59 132.323   4
  -3  10   2 1066.15 114.511   4
  -3  10   3 682.471 91.2231   5
  -3  10   3 563.224 82.3803   4
  -3 -10   3 496.915 93.4220   4
  -3  10   4 661.566 93.0362   5
  -3 -10   4 489.941 81.7334   5
  -3 -10   4 700.355 110.804   4
  -3  10   4 611.477 82.0737   4
  -3  10   5 1284.83 134.946   5
  -3 -10   5 1269.76 121.312   5
  -3 -10   5 1182.41 139.353   4
  -3  10   5 1443.24 121.855   4
  -3 -10   6 53.9312 60.7824   4
  -3  10   6 30.6516 29.5135   4
  -3 -10   6 11.2264 40.7536   5
  -3 -10   7 1270.52 103.113   5
  -3 -10   7 1125.34 140.325   4
  -3  10   7 1159.30 101.028   4
  -3 -10   8 250.728 47.1142   5
  -3 -10   8 219.423 75.1642   4
  -3  10   8 294.595 51.5757   4
  -3 -10   9 922.880 80.2132   5
  -3 -10   9 1097.28 147.809   4
  -3  10   9 1072.26 83.6906   4
  -3 -10  10 946.485 146.044   4
  -3 -10  11 138.069 63.7854   4
  -3 -10  12 462.868 108.428   4
  -3 -10  13 361.542 102.406   4
  -3 -10  14-29.8919 137.729   3
  -3 -10  14-42.1500 57.9145   4
  -3 -10  15 205.613 82.5042   4
   3 -10  16 36.3517 121.507   3
  -3  11 -15 1233.97 263.682   2
  -3 -11 -14 534.480 132.796   5
   3 -11 -14 619.109 170.274   5
  -3  11 -14 579.544 174.188   2
  -3 -11 -13 199.494 91.9799   5
   3 -11 -13 4.20704 84.4307   5
  -3  11 -13 101.007 98.5460   2
   3 -11 -12 15.6814 92.8277   5
  -3 -11 -12-7.89810 55.5779   5
   3  11 -12 26.0478 63.1963   2
  -3  11 -12-43.4349 75.0622   2
  -3  11 -11 350.921 148.046   2
   3 -11 -11 468.212 140.930   5
  -3 -11 -11 450.170 108.615   5
   3  11 -11 474.642 115.525   2
  -3  11 -10 163.494 115.883   2
   3 -11 -10 96.7208 74.2757   5
  -3 -11 -10 280.384 87.5657   5
   3  11 -10 185.965 76.5831   2
   3  11  -9 2602.64 233.483   2
  -3  11  -9 2092.62 290.287   2
  -3 -11  -9 2498.75 251.407   1
  -3 -11  -9 2641.68 229.756   5
   3 -11  -9 2281.66 246.322   5
  -3  11  -8 117.324 102.005   2
  -3 -11  -8 183.530 90.2287   1
  -3 -11  -8 125.969 56.9852   5
   3 -11  -8 96.2599 74.8964   5
  -3 -11  -8 154.467 37.1791   4
  -3  11  -7 791.363 175.984   2
   3 -11  -7 1087.24 167.236   5
  -3 -11  -7 945.162 131.735   5
  -3 -11  -7 673.324 138.504   1
  -3  11  -6 2154.75 277.230   2
  -3 -11  -6 2290.77 241.136   1
  -3 -11  -6 2541.42 203.365   5
   3 -11  -6 2172.28 218.565   5
  -3  11  -5 1497.03 229.529   2
  -3 -11  -5 1785.89 214.470   1
  -3 -11  -5 1284.60 145.243   5
  -3 -11  -5 1375.13 118.204   4
   3 -11  -5 1395.09 167.340   5
  -3  11  -4 1579.41 229.505   2
   3 -11  -4 1656.30 178.357   5
  -3 -11  -4 1708.93 159.086   5
  -3 -11  -4 1631.00 133.650   4
  -3  11  -3 5139.77 401.116   2
  -3 -11  -3 5159.32 261.216   5
  -3  11  -3 4993.86 132.845   5
   3 -11  -3 4850.78 291.786   5
  -3 -11  -3 4929.77 236.915   4
  -3  11  -2 5338.10 401.500   2
  -3 -11  -2 5168.30 250.403   5
   3 -11  -2 5327.48 293.642   5
  -3  11  -2 5111.21 161.531   5
  -3 -11  -2 5285.98 250.689   4
  -3  11  -1 6359.98 439.254   2
  -3  11  -1 6400.22 203.568   5
   3 -11  -1 6431.06 309.718   5
  -3 -11  -1 6941.44 281.186   5
  -3 -11  -1 6091.29 278.440   4
  -3  11   0 6996.18 459.110   2
  -3  11   0 5941.24 215.715   5
  -3 -11   0 6498.77 263.999   5
   3 -11   0 6041.78 287.528   5
  -3 -11   0 6407.24 292.219   4
  -3  11   0 7049.35 312.199   4
  -3  11   1 6988.23 466.685   2
  -3  11   1 6668.44 244.298   5
  -3 -11   1 6810.20 260.868   5
  -3 -11   1 6725.35 309.714   4
  -3  11   1 6954.35 301.617   4
  -3  11   2 5254.09 412.915   2
  -3  11   2 5036.25 227.973   5
  -3 -11   2 4605.24 261.301   4
  -3  11   2 5437.44 261.533   4
  -3  11   3 5003.30 239.756   5
  -3 -11   3 4858.10 275.456   4
  -3  11   3 5073.88 246.945   4
  -3  11   4 1719.25 150.727   5
  -3 -11   4 1652.01 144.562   5
  -3 -11   4 1596.06 162.680   4
  -3  11   4 1502.58 131.004   4
  -3  11   5 1530.44 150.797   5
  -3 -11   5 1394.88 124.446   5
  -3 -11   5 1331.98 153.576   4
  -3  11   5 1286.49 121.344   4
  -3 -11   6 2334.52 141.539   5
  -3 -11   6 2407.44 205.300   4
  -3  11   6 2354.26 153.555   4
  -3 -11   7 955.884 82.5205   5
  -3 -11   7 959.198 136.581   4
  -3  11   7 959.114 95.9519   4
  -3 -11   8 159.453 69.1982   4
  -3 -11   9 2468.33 220.358   4
  -3 -11  10 272.416 82.2824   4
  -3 -11  11 600.771 116.423   4
  -3 -11  12 26.3255 64.6818   4
  -3 -11  13 82.9579 72.7821   4
  -3 -11  14 959.021 295.351   3
  -3 -11  14 815.956 145.773   4
  -3  12 -14 18.0456 92.3431   2
  -3 -12 -13-11.8637 72.9996   5
   3 -12 -13-60.9288 99.0962   5
  -3  12 -13-94.9012 109.082   2
  -3 -12 -12 368.664 118.078   5
   3 -12 -12 53.6320 82.8103   5
  -3  12 -12 218.952 129.274   2
  -3  12 -11 1051.04 228.281   2
   3 -12 -11 1125.74 196.539   5
  -3 -12 -11 1258.43 174.395   5
   3  12 -11 1144.95 175.609   2
  -3  12 -10 102.988 83.3250   2
   3 -12 -10 39.8299 84.3935   5
  -3 -12 -10 49.9982 52.9922   5
   3  12 -10 152.372 80.0571   2
  -3  12  -9 417.238 154.655   2
   3 -12  -9 476.077 127.610   5
  -3 -12  -9 472.578 107.452   5
   3  12  -9 616.229 126.321   2
  -3  12  -8 742.573 188.203   2
   3 -12  -8 637.419 135.502   5
  -3 -12  -8 703.998 124.158   5
   3  12  -8 701.228 125.186   2
  -3  12  -7 486.857 154.193   2
   3  12  -7 361.094 90.0969   2
   3 -12  -7 316.890 105.408   5
  -3 -12  -7 307.969 85.6852   5
  -3  12  -6 1534.95 239.769   2
  -3 -12  -6 1516.35 163.191   5
  -3 -12  -6 1284.23 114.150   4
   3 -12  -6 1327.84 177.824   5
  -3  12  -5 1707.42 253.604   2
   3 -12  -5 2174.69 216.063   5
  -3 -12  -5 1956.17 180.005   5
  -3 -12  -5 1904.97 142.969   4
  -3  12  -4 978.721 198.598   2
  -3 -12  -4 989.987 128.786   5
   3 -12  -4 1042.61 157.093   5
  -3 -12  -4 1020.02 112.627   4
  -3  12  -3 328.664 120.178   2
  -3 -12  -3 428.339 84.8566   5
   3 -12  -3 614.556 120.598   5
  -3 -12  -3 429.360 76.2238   4
  -3  12  -2-75.0637 97.7034   2
  -3  12  -2-1.54477 18.5790   5
  -3 -12  -2 5.78079 38.9932   5
   3 -12  -2 62.2430 69.2018   5
  -3 -12  -2-22.2725 45.0275   4
   3  12  -1 1972.33 197.299   2
  -3  12  -1 2132.74 272.745   2
   3 -12  -1 1912.26 174.266   5
  -3  12  -1 1985.74 116.884   5
  -3 -12  -1 1993.46 157.476   5
  -3 -12  -1 1946.14 164.741   4
   3  12   0 1142.64 163.547   2
  -3  12   0 1389.76 231.436   2
  -3 -12   0 945.170 105.848   5
  -3  12   0 937.337 89.3182   5
  -3 -12   0 1071.97 132.083   4
   3 -12   0 1270.81 141.077   5
  -3  12   1 2156.52 276.929   2
  -3  12   1 1653.97 126.953   5
  -3 -12   1 2133.30 145.433   5
  -3 -12   1 1851.59 170.647   4
  -3  12   2-101.768 113.948   2
  -3 -12   2-30.8888 41.2273   5
  -3  12   2-27.8899 41.2369   5
  -3 -12   2-18.6524 51.1632   4
  -3  12   2 32.9525 42.0617   4
  -3  12   3 432.745 141.126   2
  -3 -12   3 389.618 60.6981   5
  -3  12   3 276.703 63.2585   5
  -3 -12   3 316.022 80.2085   4
  -3  12   3 359.944 72.4294   4
  -3  12   4 873.204 112.415   5
  -3 -12   4 868.045 84.4213   5
  -3 -12   4 930.212 106.675   5
  -3 -12   4 868.696 127.918   4
  -3  12   4 1036.17 115.626   4
  -3 -12   5 1980.14 142.183   5
  -3 -12   5 2101.36 197.327   4
  -3  12   5 1951.10 151.329   4
  -3  12   6 1367.43 122.794   4
  -3 -12   6 1504.17 170.745   4
  -3 -12   7 415.182 97.5574   4
  -3 -12   8 676.369 119.288   4
  -3 -12   9 460.814 104.606   4
  -3 -12  10 9.44925 51.2813   4
  -3 -12  11 1161.07 163.943   4
  -3 -12  12-15.3111 61.7638   4
  -3 -12  13 80.1247 68.9536   4
  -3  13 -13 44.9708 91.6223   2
  -3 -13 -12 4.35317 81.0564   5
   3 -13 -12-64.1447 94.9271   5
  -3  13 -12-127.326 104.826   2
  -3  13 -11-32.9592 96.1818   2
   3 -13 -11-22.0529 75.3081   5
  -3 -13 -11 95.1417 81.0276   5
   3 -13 -10-20.5672 81.2976   5
  -3 -13 -10 58.9849 56.2442   5
   3 -13  -9 125.240 88.2234   5
  -3 -13  -9 226.439 86.7618   5
   3  13  -9 177.495 68.5319   2
  -3  13  -8 736.650 180.274   2
   3  13  -8 859.609 150.624   2
   3 -13  -8 952.541 175.122   5
  -3 -13  -8 748.991 130.727   5
   3  13  -7 2622.42 241.424   2
  -3  13  -7 2616.90 329.572   2
  -3 -13  -7 2558.84 221.695   5
   3 -13  -7 2688.84 261.165   5
   3  13  -6 184.652 77.1186   2
  -3  13  -6 294.558 111.734   2
  -3 -13  -6 148.218 68.5782   5
   3 -13  -6 185.503 86.9331   5
  -3 -13  -6 230.600 60.8089   4
  -3  13  -5 5203.49 447.867   2
   3  13  -5 5217.61 334.869   2
  -3 -13  -5 5281.51 293.575   5
   3 -13  -5 5207.77 339.298   5
  -3 -13  -5 5508.52 252.290   4
  -3  13  -4 333.338 133.560   2
   3  13  -4 222.331 88.7196   2
  -3 -13  -4 285.551 82.4057   5
   3 -13  -4 509.649 110.755   5
  -3 -13  -4 337.494 77.7374   4
   3  13  -3 886.199 140.958   2
  -3  13  -3 979.709 201.229   2
  -3 -13  -3 1059.25 125.706   5
  -3 -13  -3 1053.85 121.472   4
   3 -13  -3 1014.83 145.540   5
   3  13  -2 3249.77 264.509   2
  -3  13  -2 3591.77 362.115   2
  -3 -13  -2 3446.31 213.256   5
   3 -13  -2 3450.28 247.930   5
  -3 -13  -2 3394.05 220.069   4
   3  13  -1 608.256 117.074   2
  -3  13  -1 546.823 165.045   2
  -3 -13  -1 682.806 95.1010   5
  -3  13  -1 653.869 71.4054   5
   3 -13  -1 722.980 112.695   5
  -3 -13  -1 609.356 104.789   4
   3  13   0 123.945 81.3979   2
  -3  13   0 100.162 99.1584   2
  -3  13   0 111.602 37.9287   5
  -3 -13   0 132.545 49.4885   5
  -3 -13   0 156.838 65.5601   4
   3 -13   0 102.694 49.1468   5
  -3  13   1 366.232 131.282   2
  -3  13   1 687.578 86.6250   5
  -3 -13   1 652.803 84.1756   5
  -3 -13   1 548.766 102.512   4
  -3  13   2 3578.52 374.610   2
  -3  13   2 3492.34 202.017   5
  -3 -13   2 3624.53 178.779   5
  -3 -13   2 3206.72 236.150   4
  -3  13   3 948.399 203.004   2
  -3 -13   3 960.237 89.4795   5
  -3  13   3 798.751 107.132   5
  -3 -13   3 989.444 139.397   4
  -3 -13   4 312.224 53.1587   5
  -3  13   4 270.676 74.3643   5
  -3  13   4 334.710 74.2656   4
  -3 -13   4 282.884 85.2958   4
  -3 -13   5 4918.72 163.765   5
  -3  13   5 5602.25 268.036   4
  -3 -13   5 5139.31 311.792   4
  -3 -13   6 359.758 104.307   4
  -3 -13   7 2543.09 233.411   4
  -3 -13   8 774.650 137.389   4
  -3 -13   9 64.2482 62.3145   4
  -3 -13  10 125.641 73.3443   4
  -3 -13  11-39.1876 55.5243   4
   3 -14 -12 266.073 133.016   5
  -3  14 -12 591.121 195.804   2
  -3  14 -11 640.360 181.229   2
  -3 -14 -11 819.418 148.987   5
   3 -14 -11 643.793 163.034   5
  -3  14 -10-179.318 125.342   2
  -3 -14 -10 50.6230 65.2311   5
   3 -14 -10 18.6829 80.4957   5
  -3  14  -9 380.930 154.984   2
   3 -14  -9 709.483 166.547   5
  -3 -14  -9 689.081 130.450   5
  -3  14  -8 190.811 109.968   2
  -3 -14  -8 79.8757 56.9629   5
   3 -14  -8 144.754 86.1340   5
   3  14  -7 528.070 120.710   2
  -3  14  -7 806.310 197.564   2
  -3 -14  -7 549.206 111.000   5
   3 -14  -7 513.323 130.331   5
   3  14  -6 753.933 141.228   2
  -3  14  -6 991.790 216.675   2
  -3 -14  -6 1069.45 144.483   5
   3 -14  -6 761.978 145.126   5
  -3  14  -5 502.298 156.394   2
   3  14  -5 611.383 128.310   2
  -3 -14  -5 549.225 106.890   5
   3 -14  -5 566.319 124.931   5
  -3 -14  -5 661.343 100.718   4
  -3  14  -4 912.364 198.628   2
   3  14  -4 1049.81 160.004   2
  -3 -14  -4 1036.12 131.827   5
   3 -14  -4 1181.01 166.486   5
  -3 -14  -4 982.488 122.643   4
  -3  14  -3 2315.75 307.998   2
   3  14  -3 2051.96 220.424   2
   3 -14  -3 1898.97 196.648   5
  -3 -14  -3 1619.02 156.135   5
  -3 -14  -3 1804.36 165.233   4
   3  14  -2 431.322 111.838   2
  -3  14  -2 495.862 155.513   2
  -3 -14  -2 523.844 88.1422   5
   3 -14  -2 517.867 101.814   5
  -3 -14  -2 507.273 94.3597   4
   3  14  -1-25.2321 54.5164   2
  -3  14  -1 177.992 109.322   2
  -3 -14  -1 43.6990 42.8431   5
   3 -14  -1 83.6760 50.1631   5
  -3 -14  -1 158.114 71.0722   4
   3  14   0 1007.62 165.006   2
  -3  14   0 1222.06 227.335   2
  -3 -14   0 1027.63 108.773   5
   3 -14   0 1019.03 123.506   5
  -3 -14   0 967.749 131.395   4
   3  14   1 19.6364 56.6710   2
  -3  14   1 143.014 108.428   2
  -3 -14   1 80.5654 41.6541   5
  -3 -14   1 71.4511 63.0782   4
  -3  14   2 442.025 149.907   2
  -3 -14   2 458.948 67.1773   5
  -3 -14   2 373.935 97.8269   4
  -3  14   3 1754.06 283.178   2
  -3 -14   3 1964.92 123.287   5
  -3 -14   3 1920.63 195.390   4
  -3  14   4 1318.58 252.431   2
  -3 -14   4 1072.13 151.750   4
  -3 -14   5 615.809 124.488   4
  -3 -14   6 669.966 123.921   4
  -3 -14   7 482.537 117.867   4
  -3 -14   8 156.633 78.6809   4
  -3 -14   9 805.370 151.274   4
  -3 -14  10 160.625 71.1816   4
   3 -15 -11-88.9266 92.1137   5
  -3  15 -10 227.186 130.104   2
  -3 -15 -10 491.013 126.698   5
   3 -15 -10 178.279 84.4552   5
  -3  15  -9 294.781 135.591   2
  -3 -15  -9 352.970 108.668   5
   3 -15  -9 319.880 123.749   5
  -3  15  -8 348.582 137.422   2
  -3 -15  -8 311.549 99.7591   5
   3 -15  -8 365.430 119.412   5
  -3  15  -7 601.948 174.146   2
  -3 -15  -7 521.446 111.100   5
   3 -15  -7 588.362 142.439   5
  -3  15  -6 538.976 165.427   2
  -3 -15  -6 462.590 100.695   5
   3 -15  -6 657.906 137.500   5
  -3  15  -5 1309.70 245.246   2
   3  15  -5 1551.84 204.647   2
  -3 -15  -5 1543.69 169.820   5
   3 -15  -5 1393.23 188.201   5
  -3  15  -4 530.079 169.515   2
   3  15  -4 454.953 115.156   2
  -3 -15  -4 406.005 90.3616   5
   3 -15  -4 732.490 144.955   5
   3  15  -3 976.039 163.988   2
  -3  15  -3 636.200 172.206   2
  -3 -15  -3 884.861 123.050   5
   3 -15  -3 1000.34 147.716   5
  -3 -15  -3 760.482 117.465   4
  -3  15  -2 1014.82 208.359   2
   3  15  -2 1314.05 191.362   2
  -3 -15  -2 1077.90 125.283   5
   3 -15  -2 931.145 138.865   5
  -3 -15  -2 1064.42 139.097   4
   3  15  -1 208.937 91.4227   2
  -3  15  -1 68.4105 82.5199   2
  -3 -15  -1 68.5593 41.6422   5
  -3 -15  -1 251.942 81.6901   4
   3  15   0 462.582 120.674   2
  -3  15   0 358.464 137.355   2
  -3 -15   0 476.850 78.6561   5
  -3 -15   0 361.170 92.5464   4
   3  15   1 231.231 95.3015   2
  -3  15   1 160.650 119.455   2
  -3 -15   1 263.215 86.7401   4
   3  15   2 1006.66 185.382   2
  -3  15   2 1192.55 234.734   2
  -3 -15   2 998.490 146.822   4
  -3  15   3 784.421 208.941   2
  -3 -15   3 1014.24 153.087   4
  -3  15   4 740.258 202.047   2
  -3 -15   4 613.137 122.120   4
  -3  15   5 1749.10 301.628   2
  -3 -15   5 1345.24 175.708   4
  -3 -15   6 382.890 113.016   4
  -3 -15   7 561.994 125.604   4
  -3 -15   8 512.071 120.759   4
   3 -16 -10 306.011 128.447   5
  -3 -16  -9 788.498 150.082   5
   3 -16  -9 663.023 165.763   5
  -3  16  -8 546.035 196.787   2
  -3 -16  -8 475.395 115.015   5
   3 -16  -8 450.913 136.904   5
  -3  16  -7 28.5931 72.7278   2
  -3 -16  -7 55.7049 53.0741   5
   3 -16  -7 94.6378 67.1594   5
  -3  16  -6 187.343 122.363   2
  -3 -16  -6 179.787 76.6886   5
   3 -16  -6 253.652 103.368   5
  -3  16  -5 180.692 110.323   2
  -3 -16  -5 94.2235 63.7634   5
   3 -16  -5 145.768 80.1392   5
  -3  16  -4-95.0564 93.4918   2
  -3 -16  -4 161.198 65.1268   5
  -3  16  -3 283.612 141.601   2
   3  16  -3 225.728 102.986   2
  -3 -16  -3 184.138 66.4824   5
   3  16  -2 18.1285 73.2696   2
  -3  16  -2 150.887 100.816   2
  -3 -16  -2 87.6315 47.8098   5
   3  16  -1 237.587 96.2214   2
  -3  16  -1 305.850 150.307   2
  -3 -16  -1 227.450 73.0520   4
   3  16   0 299.723 108.588   2
  -3  16   0 337.838 142.429   2
  -3 -16   0 131.888 73.7944   4
   3  16   1 111.709 82.2866   2
  -3  16   1 147.828 108.953   2
  -3 -16   1 241.359 85.0086   4
   3  16   2 8.22258 59.0915   2
  -3 -16   2-19.8423 54.8489   4
  -3  16   3 43.0092 118.970   2
  -3 -16   3 205.471 82.2741   4
  -3  16   4 229.789 167.045   2
  -3 -16   4 57.1668 59.8417   4
  -3  16   5 56.1507 89.8842   2
  -3 -16   5 91.1899 80.5423   4
  -3  16   6 341.797 155.208   2
  -3 -16   6 306.222 98.3219   4
  -3 -17  -9-23.0735 72.4377   5
  -3 -17  -8 20.1470 59.4299   5
  -3 -17  -7 145.044 73.5740   5
  -3 -17  -6 412.692 100.203   5
  -3  17  -5 611.968 187.720   2
  -3  17  -4 244.306 127.447   2
  -3  17  -3 170.525 126.347   2
  -3  17  -2 79.0286 123.391   2
   3  17  -1 349.478 116.241   2
  -3  17  -1 202.588 131.859   2
   3  17   0 52.1546 70.9144   2
  -3  17   0 348.629 147.420   2
   3  17   1 160.183 97.9642   2
  -3  17   1 131.005 155.169   2
   3  17   2 47.1959 72.2274   2
  -3  17   2 180.096 108.594   2
   3  17   3-74.4502 81.0419   2
  -3  17   3-88.6436 93.6517   2
   3  18   2 163.866 101.779   2
   3  18   3 492.768 148.617   2
   3  18   4 375.912 139.297   2
  -4   0 -19-41.1083 76.2755   5
   4   0 -19 183.548 118.175   5
  -4   0 -18 1563.51 204.308   5
   4   0 -18 1461.12 248.734   5
   4   0 -17 6863.33 500.309   5
  -4   0 -17 6581.13 384.555   5
  -4   0 -16 1517.62 182.218   5
   4   0 -16 1632.16 244.885   5
  -4   0 -15 1222.34 164.725   5
   4   0 -15 1153.92 201.769   5
  -4   0 -14 3023.46 236.876   5
   4   0 -14 2711.95 288.660   5
  -4   0 -14 2781.40 176.325   4
  -4   0 -13 1580.79 166.304   5
   4   0 -13 1910.62 236.167   5
  -4   0 -13 1666.87 136.199   4
  -4   0 -12 10283.2 403.786   5
   4   0 -12 10154.0 510.189   5
   4   0 -11 2028.12 145.087   1
  -4   0 -11 2200.23 185.844   5
   4   0 -11 1921.71 221.438   5
  -4   0 -10 907.837 178.174   2
   4   0 -10 1052.04 109.566   1
  -4   0 -10 904.967 117.783   5
   4   0 -10 961.782 154.404   5
   4   0  -9 3573.85 204.214   1
  -4   0  -9 3471.16 310.213   2
   4   0  -9 3681.06 281.760   5
  -4   0  -9 3533.08 223.188   5
  -4   0  -8 6457.77 394.985   2
   4   0  -8 6301.53 275.397   1
   4   0  -8 6452.34 357.595   5
   4   0  -8 6856.07 443.636   3
  -4   0  -7 3066.50 261.955   2
   4   0  -7 2995.60 195.361   1
   4   0  -7 3029.14 241.386   5
   4   0  -7 3262.41 291.728   3
   4   0  -6 14100.1 430.917   1
  -4   0  -6 14456.0 530.308   2
   4   0  -6 13935.4 563.139   3
   4   0  -5 9972.45 368.968   1
  -4   0  -5 9385.74 402.514   2
   4   0  -5 9313.07 429.235   3
   4   0  -4 9392.94 366.414   1
  -4   0  -4 10367.4 393.465   2
   4   0  -4 9833.13 406.289   3
   4   0  -3 439.857 88.6116   1
  -4   0  -3 589.965 97.7727   2
   4   0  -3 548.888 94.9384   3
   4   0  -2 34637.3 718.474   1
  -4   0  -2 34472.0 624.630   2
   4   0  -2 33506.7 613.861   3
  -4   0  -1 17735.7 418.105   2
   4   0  -1 17467.9 373.973   3
   4   0   0 11552.2 312.780   2
  -4   0   0 12017.2 323.424   2
   4   0   0 11581.6 244.651   3
   4   0   1 18225.5 415.989   2
  -4   0   1 17980.7 370.561   2
  -4   0   1 17505.8 495.756   5
   4   0   2 34345.2 620.108   2
  -4   0   2 34216.9 497.602   2
  -4   0   2 33928.4 685.927   5
   4   0   3 705.200 99.9649   2
  -4   0   3 632.622 99.6735   5
   4   0   4 10019.0 387.638   2
  -4   0   4 10375.0 377.950   5
   4   0   5 9345.98 399.910   2
  -4   0   5 9435.99 362.300   5
   4   0   6 14126.0 523.212   2
  -4   0   6 14354.0 445.164   5
   4   0   7 3300.37 268.206   2
  -4   0   7 3330.89 217.847   5
   4   0   8 5979.61 377.510   2
  -4   0   8 6250.07 297.647   5
   4   0   9 3848.15 318.607   2
  -4   0   9 3709.06 231.970   5
  -4   0  10 1101.51 150.465   2
  -4   0  10 1198.39 137.051   5
  -4   0  11 2095.27 222.804   2
  -4   0  11 1821.71 155.350   4
  -4   0  12 9567.94 488.617   2
  -4   0  12 10572.6 366.449   4
  -4   0  13 1848.42 233.740   2
  -4   0  13 1967.64 161.956   4
  -4   0  14 3010.98 198.180   4
   4   0  15 989.820 136.913   1
  -4   0  15 1129.82 122.546   4
  -4   0  16 1403.24 137.224   4
  -4   1 -20 133.332 81.1439   5
  -4  -1 -19-18.8029 57.4734   5
  -4   1 -19 82.9391 77.3536   5
   4   1 -19 136.909 109.103   5
  -4  -1 -18 196.184 92.8521   5
  -4   1 -18 214.560 87.8033   5
   4   1 -18 67.8479 87.2159   5
   4  -1 -18-110.226 84.9417   5
  -4   1 -17 146.396 77.0425   5
  -4  -1 -17 108.360 73.1612   5
   4  -1 -17 279.703 125.732   5
  -4  -1 -16 9.54843 57.1005   5
  -4   1 -16-20.1059 63.2211   5
   4  -1 -16-88.8864 122.495   5
   4   1 -16-11.5192 73.5849   5
  -4  -1 -15 1417.74 176.437   5
  -4   1 -15 1053.71 147.423   5
   4   1 -15 1300.77 211.796   5
   4  -1 -15 1343.59 214.093   5
  -4  -1 -14 400.584 103.281   5
  -4   1 -14 367.938 88.1348   5
   4  -1 -14 629.687 153.366   5
   4   1 -14 597.916 147.257   5
  -4   1 -14 412.614 76.2930   4
  -4  -1 -14 432.638 68.7021   4
  -4  -1 -13 889.640 137.315   5
  -4   1 -13 933.970 130.534   5
   4  -1 -13 1121.12 187.510   5
   4   1 -13 827.137 165.958   5
  -4   1 -13 729.585 98.0691   4
  -4  -1 -13 802.152 91.4760   4
   4  -1 -12 837.493 87.5532   1
  -4   1 -12 617.865 166.061   2
  -4  -1 -12 838.054 127.395   5
  -4   1 -12 832.069 120.849   5
   4  -1 -12 896.584 164.676   5
   4   1 -12 1054.66 178.413   5
  -4   1 -12 798.683 100.541   4
  -4   1 -11 248.856 134.161   2
   4  -1 -11 199.537 58.9456   1
  -4   1 -11 184.458 65.8639   5
  -4  -1 -11 148.457 69.4301   5
   4  -1 -11 213.765 97.9283   5
   4   1 -11 212.371 102.804   5
  -4   1 -10 540.670 148.349   2
   4  -1 -10 349.531 69.5569   1
  -4   1 -10 315.464 73.4417   5
  -4  -1 -10 215.234 71.8540   5
   4  -1 -10 387.170 116.174   5
   4   1 -10 466.364 114.477   5
  -4   1  -9 655.153 139.313   2
   4  -1  -9 729.242 95.8924   1
  -4   1  -9 806.483 105.571   5
  -4  -1  -9 850.883 116.119   5
   4   1  -9 902.148 149.222   5
   4  -1  -9 732.428 136.459   5
   4  -1  -9 678.021 151.178   3
  -4   1  -8 3585.88 300.667   2
  -4  -1  -8 3562.60 290.782   2
   4  -1  -8 3638.12 212.250   1
   4  -1  -8 3542.61 271.718   5
   4   1  -8 3761.78 275.271   5
   4  -1  -8 3795.14 338.228   3
   4   1  -7 4279.71 233.644   1
   4  -1  -7 4028.69 230.724   1
  -4  -1  -7 4404.16 308.535   2
  -4   1  -7 4279.73 312.614   2
   4  -1  -7 4114.77 336.522   3
   4   1  -7 3656.56 262.912   5
   4  -1  -6 3100.75 207.139   1
   4   1  -6 3440.51 212.024   1
  -4   1  -6 3779.97 272.799   2
  -4  -1  -6 3645.99 265.301   2
   4  -1  -6 3641.20 298.447   3
   4  -1  -5 3200.80 213.411   1
   4   1  -5 3328.69 214.187   1
  -4   1  -5 3216.52 242.698   2
  -4  -1  -5 3041.47 230.695   2
   4  -1  -5 3438.24 272.855   3
   4  -1  -4 3252.55 220.947   1
   4   1  -4 3267.58 215.099   1
  -4  -1  -4 3498.37 228.812   2
  -4   1  -4 3798.88 246.004   2
   4  -1  -4 3605.26 262.457   3
   4   1  -3 4151.35 246.597   1
  -4   1  -3 3976.38 241.391   2
  -4  -1  -3 3991.65 223.078   2
   4  -1  -3 3883.17 254.788   3
  -4   1  -2 3625.43 217.832   2
  -4  -1  -2 3834.35 200.203   2
   4  -1  -2 3658.25 224.430   3
  -4   1  -1 31170.4 590.556   2
  -4  -1  -1 31154.7 514.683   2
  -4  -1   0 54.4682 32.7679   2
  -4   1   0 45.3967 40.2768   2
   4  -1   0 52.8818 40.1136   2
   4   1   0 81.6594 32.2994   2
   4  -1   1 30076.1 570.115   2
  -4   1   1 31293.0 541.646   2
   4   1   1 29879.0 504.062   2
  -4  -1   1 30990.3 429.526   2
  -4   1   1 30924.3 647.252   5
  -4  -1   2 4022.89 142.686   2
   4  -1   2 3780.08 215.613   2
   4   1   2 3574.93 192.460   2
  -4   1   2 3633.45 185.816   2
  -4   1   2 3969.40 233.528   5
  -4  -1   2 3665.63 229.154   5
  -4  -1   2 3616.88 211.392   3
   4   1   3 4056.52 224.665   2
   4  -1   3 3850.31 233.218   2
  -4  -1   3 4055.76 145.285   2
   4   1   3 3959.39 254.525   1
  -4   1   3 3687.32 227.045   5
  -4  -1   3 3950.63 245.196   3
  -4  -1   3 3908.11 233.190   5
   4   1   4 3507.38 226.078   2
   4  -1   4 3624.37 239.858   2
  -4  -1   4 3495.92 220.701   5
  -4   1   4 3232.87 209.219   5
  -4  -1   4 3389.47 250.569   3
   4   1   5 3285.93 232.342   2
   4  -1   5 3342.21 243.557   2
  -4  -1   5 3176.21 211.980   5
  -4   1   5 3207.77 209.693   5
   4  -1   5 3090.27 171.449   3
  -4  -1   5 3330.03 268.570   3
   4  -1   6 3683.23 270.180   2
   4   1   6 3387.94 254.631   2
  -4   1   6 3347.97 214.863   5
  -4  -1   6 3813.40 232.512   5
   4  -1   6 3153.80 198.640   3
  -4  -1   6 3396.32 292.639   3
   4  -1   7 4424.42 315.301   2
   4   1   7 4248.56 302.278   2
  -4   1   7 4357.78 245.910   5
  -4  -1   7 4048.97 240.007   5
  -4  -1   7 4017.71 344.467   3
   4  -1   7 4109.42 251.751   3
   4   1   8 3819.30 301.944   2
   4  -1   8 3590.50 296.887   2
  -4  -1   8 3428.41 219.361   2
  -4   1   8 3782.39 233.395   5
  -4  -1   8 4052.23 240.099   5
  -4  -1   8 4043.22 362.664   3
   4  -1   8 3674.29 263.816   3
   4  -1   9 847.024 151.694   3
   4  -1   9 776.114 143.631   2
   4   1   9 1111.63 170.256   2
  -4  -1   9 657.104 109.433   2
  -4  -1   9 851.273 114.107   5
  -4   1   9 907.438 121.556   5
   4   1  10 289.961 84.7182   1
  -4  -1  10 286.198 82.9530   2
  -4  -1  10 331.325 79.1767   5
  -4  -1  11 242.082 88.5201   2
   4   1  11 147.706 61.6086   1
   4  -1  11 80.7077 70.3068   3
  -4  -1  11 142.610 56.8772   4
  -4  -1  12 784.433 147.142   2
   4   1  12 664.061 116.235   1
  -4   1  12 1094.11 182.362   2
  -4   1  12 768.748 103.106   4
  -4  -1  12 781.243 110.856   4
  -4  -1  13 839.052 156.458   2
   4   1  13 855.844 125.107   1
  -4  -1  13 907.420 116.876   4
  -4   1  13 981.321 112.547   4
   4   1  14 502.159 93.5002   1
  -4   1  14 562.118 88.8764   4
  -4  -1  14 558.834 97.3572   4
  -4   1  15 1317.38 126.095   4
  -4  -1  15 1344.19 138.698   4
  -4  -1  16-10.7440 41.3395   4
  -4   2 -19 95.2483 72.3416   5
   4   2 -19 157.044 123.744   5
  -4  -2 -18 680.977 146.881   5
  -4   2 -18 496.601 123.494   5
   4  -2 -18 631.053 178.147   5
   4   2 -18 780.381 191.112   5
  -4   2 -17 955.741 148.147   5
  -4  -2 -17 881.195 159.625   5
   4  -2 -17 1347.23 231.767   5
   4   2 -17 1039.35 206.166   5
  -4  -2 -16 233.268 79.8590   5
  -4   2 -16 126.981 68.9482   5
   4  -2 -16 434.092 137.922   5
   4   2 -16 187.200 97.6310   5
  -4  -2 -15 1072.78 155.130   5
  -4   2 -15 801.822 126.203   5
   4  -2 -15 1143.44 203.909   5
   4   2 -15 794.938 169.167   5
  -4  -2 -14 2214.46 210.733   5
  -4   2 -14 2080.31 188.942   5
   4  -2 -14 2169.25 262.064   5
   4   2 -14 1991.99 249.929   5
  -4   2 -13 3933.00 391.490   2
  -4  -2 -13 3921.65 273.034   5
  -4   2 -13 3603.57 237.710   5
   4   2 -13 3501.74 313.900   5
   4  -2 -13 3673.47 329.993   5
  -4   2 -13 3597.42 218.727   4
  -4  -2 -13 3542.57 173.153   4
   4  -2 -12 8070.94 245.227   1
  -4   2 -12 9535.31 580.948   2
  -4  -2 -12 8732.87 389.222   5
  -4   2 -12 7700.57 333.350   5
   4   2 -12 8607.97 467.454   5
   4  -2 -12 8642.78 477.427   5
  -4   2 -12 8171.65 322.602   4
  -4   2 -11 5476.17 425.277   2
  -4   2 -11 4916.50 257.909   5
   4   2 -11 4929.03 345.033   5
  -4  -2 -11 4959.09 286.168   5
   4  -2 -11 4982.67 355.303   5
   4  -2 -11 4655.07 211.012   1
  -4   2 -10 2301.07 267.301   2
   4  -2 -10 2667.54 166.841   1
   4   2 -10 2541.61 243.666   5
   4  -2 -10 2824.97 262.482   5
  -4   2 -10 2670.36 188.452   5
  -4  -2 -10 2642.93 204.253   5
  -4   2  -9 4700.83 363.913   2
   4  -2  -9 4332.73 224.026   1
   4  -2  -9 4422.47 309.562   5
  -4   2  -9 4331.38 234.735   5
  -4  -2  -9 4523.17 263.373   5
   4  -2  -9 4608.98 399.340   3
   4   2  -9 4638.86 312.859   5
  -4   2  -8 1972.63 225.920   2
   4  -2  -8 2011.51 162.945   1
   4  -2  -8 2280.05 220.230   5
   4   2  -8 2095.62 206.532   5
   4  -2  -8 2076.18 262.145   3
   4  -2  -7 1269.07 136.664   1
   4   2  -7 1323.82 160.040   5
   4  -2  -7 1515.97 216.012   3
   4  -2  -6 1364.83 142.117   1
   4  -2  -6 1529.50 203.796   3
  -4  -2  -5 11138.7 425.360   2
   4  -2  -5 10582.1 392.471   1
  -4  -2  -5 10264.3 282.446   3
   4  -2  -5 10806.5 503.073   3
  -4  -2  -4 16906.0 488.407   2
  -4   2  -4 16587.0 530.003   2
  -4  -2  -4 16158.0 283.511   3
   4  -2  -4 15828.6 568.187   3
  -4  -2  -3 2634.72 182.753   2
   4   2  -3 2623.09 194.328   1
  -4   2  -3 2397.88 198.724   2
  -4  -2  -2 38044.9 612.938   2
  -4   2  -2 38916.3 737.614   2
  -4  -2  -1 779.521 85.3735   2
  -4   2  -1 858.683 111.697   2
  -4  -2  -1 710.231 50.5477   3
  -4  -2   0 26105.6 386.074   2
   4   2   0 26591.3 383.114   2
  -4   2   0 26477.1 558.830   2
   4  -2   0 26431.7 554.266   2
  -4   2   0 26266.4 592.447   5
  -4  -2   0 26148.3 398.519   3
  -4  -2   1 729.176 113.134   1
  -4  -2   1 733.193 54.8162   2
   4  -2   1 681.046 97.2595   2
  -4   2   1 696.636 96.2436   2
   4   2   1 787.917 80.8572   2
  -4   2   1 647.307 96.3768   5
  -4  -2   1 624.872 80.4210   3
   4   2   2 38135.2 612.265   2
  -4  -2   2 39682.5 319.551   2
   4  -2   2 38956.4 727.449   2
  -4   2   2 37688.9 651.704   2
  -4  -2   2 39156.2 793.301   1
   4   2   2 38761.2 762.818   1
  -4   2   2 38239.2 710.916   5
  -4  -2   2 39456.5 684.436   3
  -4  -2   2 36990.0 730.111   5
  -4  -2   3 2694.52 83.2991   2
   4  -2   3 2535.04 196.550   2
   4   2   3 2670.23 179.476   2
   4   2   3 2546.42 201.498   1
  -4  -2   3 2592.43 207.868   1
  -4   2   3 2657.37 189.647   5
  -4  -2   3 2751.79 201.611   5
  -4  -2   3 2592.59 196.385   3
   4  -2   4 16475.4 526.193   2
   4   2   4 16993.1 485.553   2
  -4  -2   4 16464.9 520.103   1
   4   2   4 16839.5 506.424   1
  -4  -2   4 16956.9 487.927   5
  -4   2   4 16537.7 468.888   5
  -4  -2   4 17173.4 549.511   3
   4  -2   5 10808.0 447.625   2
   4   2   5 10308.1 412.264   2
   4   2   5 10105.7 393.096   1
  -4  -2   5 10579.7 422.550   1
  -4  -2   5 10148.5 248.526   2
  -4   2   5 10867.6 380.329   5
  -4  -2   5 10845.5 392.913   5
  -4  -2   5 10947.4 478.127   3
  -4  -2   6 1252.18 178.310   3
   4  -2   6 1400.33 172.585   2
  -4  -2   6 1328.80 107.160   2
   4   2   6 1413.54 166.647   2
  -4  -2   6 1062.43 138.891   1
   4   2   6 1105.22 134.628   1
  -4   2   6 1166.12 128.509   5
  -4  -2   6 1033.61 122.554   5
  -4  -2   7 1300.52 117.999   2
   4  -2   7 1570.24 191.394   2
  -4  -2   7 1153.66 186.669   3
   4   2   7 1146.85 157.683   2
  -4  -2   7 1310.85 156.938   1
   4   2   7 1232.33 138.469   1
  -4   2   7 1377.11 141.723   5
  -4  -2   7 1234.84 134.915   5
   4  -2   7 1328.55 153.968   3
  -4  -2   8 2210.48 168.735   2
   4  -2   8 2209.17 236.453   2
   4   2   8 1930.50 216.895   2
  -4  -2   8 1967.02 193.339   1
   4   2   8 1699.66 165.594   1
  -4  -2   8 2125.29 175.465   5
  -4   2   8 2316.61 181.092   5
   4  -2   8 1898.84 198.029   3
  -4  -2   8 2352.20 273.488   3
  -4  -2   9 4442.34 259.085   2
   4   2   9 4405.10 341.969   2
   4  -2   9 4833.88 365.428   2
  -4  -2   9 4603.60 292.099   1
   4   2   9 4416.39 260.918   1
  -4  -2   9 5084.40 271.044   5
  -4   2   9 4699.14 265.366   5
  -4  -2   9 4759.30 411.855   3
  -4  -2  10 2148.65 200.634   2
  -4  -2  10 2260.42 206.136   1
   4   2  10 2516.00 199.847   1
  -4  -2  10 2352.99 189.815   5
  -4  -2  10 2522.77 188.949   4
  -4  -2  10 2475.77 325.582   3
  -4  -2  11 4787.22 314.404   2
   4   2  11 4654.83 267.659   1
  -4  -2  11 4868.05 306.965   1
  -4  -2  11 4895.35 276.242   5
  -4  -2  11 4470.82 252.094   4
   4  -2  11 4613.78 379.799   3
  -4  -2  11 5238.72 479.632   3
  -4  -2  12 8077.23 395.962   1
   4   2  12 8144.99 346.872   1
  -4  -2  12 8151.39 431.240   2
  -4  -2  12 8518.10 638.831   3
  -4   2  12 8769.14 315.527   4
  -4  -2  12 8420.54 345.364   4
   4  -2  12 9097.92 565.838   3
   4   2  13 3780.33 232.141   1
  -4  -2  13 3401.53 298.742   2
  -4   2  13 4221.21 216.048   4
  -4  -2  13 3944.69 239.698   4
   4  -2  13 3860.93 402.838   3
   4   2  14 2264.89 170.101   1
   4  -2  14 1819.69 290.754   3
  -4   2  14 2189.35 155.454   4
  -4  -2  14 2359.24 186.999   4
  -4   2  15 1153.48 111.802   4
  -4  -2  15 1065.86 129.375   4
  -4  -2  16 143.433 55.4774   4
  -4  -2  17 1005.76 126.771   4
  -4   3 -19 176.623 92.8895   5
   4   3 -19-24.6187 84.4894   5
  -4  -3 -18 222.655 100.064   5
  -4   3 -18 170.318 81.7275   5
   4  -3 -18 126.152 113.948   5
   4   3 -18 30.3970 80.8109   5
  -4   3 -17 15.5935 51.8136   5
  -4  -3 -17 20.3362 71.0435   5
   4  -3 -17 89.5672 66.7442   5
   4   3 -17-131.265 96.6798   5
  -4   3 -16 109.263 59.9661   5
  -4  -3 -16-48.2871 67.0745   5
   4   3 -16 40.0683 72.5857   5
   4  -3 -16 163.507 114.117   5
  -4  -3 -15 280.912 92.3580   5
  -4   3 -15 324.666 85.8263   5
   4  -3 -15 167.631 102.251   5
   4   3 -15 211.761 92.1277   5
  -4   3 -14 255.314 143.514   2
  -4  -3 -14 483.262 112.304   5
  -4   3 -14 339.796 85.3079   5
   4  -3 -14 118.202 77.7478   5
   4   3 -14 309.443 111.471   5
  -4   3 -13 138.225 100.874   2
  -4  -3 -13 106.472 70.2288   5
  -4   3 -13 24.9390 50.2008   5
   4  -3 -13-41.4206 99.9153   5
   4   3 -13-0.36934 72.8577   5
  -4  -3 -13 43.5057 27.7995   4
  -4   3 -12 673.998 161.981   2
   4  -3 -12 912.995 84.5088   1
  -4   3 -12 875.173 117.194   5
  -4  -3 -12 1003.67 141.293   5
   4  -3 -12 755.333 150.967   5
   4   3 -12 889.945 159.798   5
  -4   3 -12 876.629 112.505   4
  -4   3 -11 3793.54 357.963   2
   4  -3 -11 4270.65 198.100   1
  -4   3 -11 4229.29 231.853   5
  -4  -3 -11 4235.80 271.298   5
   4  -3 -11 4154.83 328.418   5
   4   3 -11 4268.99 317.748   5
  -4   3 -10 984.423 182.468   2
   4  -3 -10 977.431 107.466   1
  -4   3 -10 780.422 98.2313   5
  -4  -3 -10 744.677 113.265   5
   4  -3 -10 822.349 148.743   5
   4   3 -10 1065.07 163.978   5
  -4  -3 -10 585.969 121.722   3
  -4   3  -9 2592.01 275.009   2
   4  -3  -9 2283.27 173.725   1
   4  -3  -9 2733.19 250.374   5
  -4  -3  -9 2543.74 202.585   5
   4   3  -9 2577.02 236.196   5
  -4  -3  -9 2553.09 222.036   3
   4  -3  -9 2690.59 314.687   3
   4  -3  -8 210.662 100.945   3
  -4   3  -8 225.245 103.619   2
   4  -3  -8 257.975 69.1119   1
  -4  -3  -8 205.229 58.2007   5
   4   3  -8 218.211 71.7733   5
   4  -3  -8 391.072 110.049   5
  -4  -3  -8 311.161 80.8836   3
   4  -3  -7 4255.05 245.170   1
  -4   3  -7 4233.82 318.590   2
  -4  -3  -7 3921.52 240.817   3
   4  -3  -7 4093.55 359.700   3
   4  -3  -6 22493.8 794.189   3
  -4  -3  -6 20348.8 499.889   3
  -4  -3  -5-6.32368 38.5954   3
  -4   3  -3 1206.40 149.105   2
  -4   3  -2 9343.20 383.470   2
   4  -3  -2 9661.56 381.839   5
  -4  -3  -1 45040.9 866.439   1
  -4   3  -1 46953.9 822.809   2
  -4   3  -1 47089.1 777.438   5
  -4  -3   0 20.5640 53.3156   1
   4   3   0-3.45641 20.6506   2
  -4   3   0 1.47042 55.3973   2
  -4   3   0 43.4933 48.7110   5
  -4   3   1 46062.6 777.115   2
   4  -3   1 44843.2 793.549   2
   4   3   1 44958.2 566.814   2
  -4   3   1 45752.8 765.719   5
  -4  -3   1 44403.6 859.575   1
  -4   3   2 9782.21 359.686   2
   4  -3   2 9485.52 377.520   2
   4   3   2 8866.55 291.684   2
   4   3   2 9277.86 367.885   1
  -4  -3   2 9482.94 398.520   1
  -4   3   2 10237.6 362.178   5
   4   3   3 1382.63 130.200   2
   4  -3   3 1245.58 144.774   2
  -4  -3   3 1003.30 139.285   1
   4   3   3 1398.64 149.385   1
  -4   3   3 1035.57 120.904   5
  -4  -3   3 1028.73 127.369   5
   4  -3   4 898.620 131.309   2
  -4  -3   4 1061.55 141.952   1
   4   3   4 888.280 123.469   1
   4   3   4 827.326 110.057   2
  -4   3   4 1005.81 117.433   5
  -4  -3   4 1112.55 132.296   5
  -4  -3   4 923.662 136.656   3
   4  -3   5 1.32277 59.0277   2
  -4  -3   5 26.3588 14.8002   2
   4   3   5 37.1342 55.6902   2
  -4  -3   5-50.6054 53.3547   1
   4   3   5 35.9938 48.0182   1
  -4   3   5 35.1696 40.6034   5
  -4  -3   5 49.1603 56.6477   5
  -4  -3   5 9.91841 48.3445   3
   4   3   6 20853.5 631.455   2
   4  -3   6 21326.4 677.916   2
  -4  -3   6 21208.2 366.406   2
  -4  -3   6 21862.6 625.706   1
   4   3   6 21115.9 554.604   1
  -4  -3   6 21255.8 550.701   5
  -4   3   6 22559.2 547.752   5
  -4  -3   6 21938.6 723.530   3
   4   3   7 4021.75 294.986   2
   4  -3   7 4182.13 314.974   2
  -4  -3   7 4329.00 194.515   2
   4   3   7 4289.02 250.692   1
  -4  -3   7 4130.92 278.777   1
  -4   3   7 5141.17 265.452   5
  -4  -3   7 4068.66 241.145   5
  -4  -3   7 3976.84 333.522   3
   4  -3   8 284.162 93.7938   2
   4   3   8 295.523 92.5515   2
  -4  -3   8 328.517 67.3046   2
  -4  -3   8 197.313 66.8044   1
   4   3   8 266.181 69.9524   1
  -4   3   8 292.683 70.4628   5
  -4  -3   8 226.238 65.5219   5
  -4  -3   8 314.559 113.098   3
  -4  -3   9 2444.89 184.260   2
   4   3   9 2647.64 269.794   2
  -4  -3   9 2420.57 220.607   1
   4   3   9 2109.83 176.188   1
  -4  -3   9 2497.44 189.657   5
  -4  -3   9 2284.59 181.879   4
  -4  -3   9 2833.77 319.330   3
  -4  -3  10 910.592 128.037   2
  -4  -3  10 1083.09 224.531   3
  -4  -3  10 895.081 142.091   1
   4   3  10 856.844 114.266   1
  -4  -3  10 955.365 120.606   5
  -4  -3  10 953.431 123.779   4
   4  -3  10 910.757 173.298   3
  -4  -3  11 4458.18 295.109   2
  -4  -3  11 4210.28 295.443   1
   4   3  11 4627.29 251.691   1
  -4  -3  11 4357.98 254.932   5
   4  -3  11 4441.19 378.173   3
  -4  -3  11 4323.28 254.125   4
  -4  -3  11 4713.26 457.909   3
  -4  -3  12 780.328 136.786   1
   4   3  12 961.172 112.676   1
  -4  -3  12 1037.08 154.263   2
  -4  -3  12 942.797 234.252   3
   4  -3  12 796.162 183.484   3
  -4  -3  12 889.994 123.899   4
   4   3  13 29.2270 38.0490   1
  -4  -3  13-144.958 72.0273   1
  -4  -3  13-55.6221 115.045   3
  -4  -3  13 54.3666 60.2199   2
   4  -3  13-35.0018 93.8494   3
  -4  -3  13-13.4076 44.0608   4
  -4   3  13 3.98984 33.3320   4
   4   3  14 291.488 56.3549   1
   4  -3  14 250.183 134.180   3
  -4  -3  14 670.711 214.573   3
  -4   3  14 313.081 60.1095   4
  -4  -3  14 267.031 75.5771   4
   4  -3  15 332.628 148.707   3
  -4  -3  15 280.627 83.7099   4
   4  -3  16 176.228 92.8846   3
  -4  -3  16-25.5329 40.5745   4
  -4  -3  17-1.88177 37.0517   4
   4   4 -19-332.134 134.991   5
  -4   4 -18 606.326 123.498   5
   4   4 -18 617.048 161.827   5
  -4   4 -17 711.248 119.735   5
  -4  -4 -17 595.034 135.289   5
   4  -4 -17 773.619 185.710   5
   4   4 -17 328.364 126.966   5
  -4   4 -16 1259.37 153.030   5
  -4  -4 -16 1173.32 177.827   5
   4  -4 -16 1204.69 219.067   5
   4   4 -16 1503.77 225.684   5
  -4   4 -15 671.144 188.358   2
  -4  -4 -15 583.963 126.256   5
  -4   4 -15 495.461 95.7928   5
   4   4 -15 454.234 132.006   5
   4  -4 -15 473.181 138.449   5
  -4   4 -14 475.742 179.074   2
  -4  -4 -14 502.055 122.114   5
  -4   4 -14 143.951 62.9818   5
   4   4 -14 260.227 106.591   5
   4  -4 -14 315.322 120.620   5
  -4   4 -13 4235.67 411.300   2
  -4  -4 -13 4190.70 292.129   5
  -4   4 -13 4107.73 239.027   5
   4  -4 -13 4052.46 349.518   5
   4   4 -13 3731.22 324.305   5
  -4   4 -12 5007.31 436.970   2
   4  -4 -12 3518.87 159.672   1
  -4   4 -12 3687.59 218.045   5
   4  -4 -12 3444.81 319.428   5
  -4  -4 -12 3510.65 261.976   5
  -4  -4 -12 3187.50 313.051   3
   4   4 -12 4255.49 329.965   5
  -4   4 -11 3846.68 364.428   2
   4  -4 -11 3861.85 194.413   1
  -4  -4 -11 4001.45 269.172   5
  -4   4 -11 3678.66 212.757   5
   4  -4 -11 3827.31 315.137   5
  -4  -4 -11 3537.35 309.957   3
   4   4 -11 3730.78 299.427   5
  -4   4 -10 1412.06 212.059   2
   4  -4 -10 1279.09 126.904   1
  -4  -4 -10 1288.40 155.807   5
  -4   4 -10 1314.87 122.398   5
   4  -4 -10 1362.15 190.100   5
  -4  -4 -10 1323.30 183.152   3
   4   4 -10 1264.40 172.022   5
  -4   4  -9 645.713 145.544   2
   4  -4  -9 686.980 103.418   1
  -4  -4  -9 575.819 106.186   5
   4  -4  -9 583.975 129.390   5
  -4  -4  -9 646.126 126.533   3
   4   4  -9 547.439 110.769   5
  -4   4  -8 11644.0 551.968   2
   4   4  -8 11753.3 395.116   1
   4  -4  -8 10790.2 391.414   1
   4  -4  -8 11324.2 489.159   5
  -4  -4  -8 10842.2 413.153   5
  -4  -4  -8 10414.3 455.080   3
   4  -4  -8 12132.5 660.301   3
  -4   4  -7 9967.07 493.893   2
   4   4  -7 10491.5 372.354   1
   4  -4  -7 10181.8 450.396   5
  -4  -4  -7 9865.31 418.697   3
   4   4  -6 5248.37 266.952   1
   4  -4  -4 8780.02 387.375   5
  -4  -4  -3 26122.5 677.584   1
   4  -4  -3 25987.1 645.700   5
  -4  -4  -2 4958.68 298.412   1
  -4   4  -2 4759.91 247.870   5
   4  -4  -2 4837.52 273.489   5
  -4  -4  -1 13520.3 484.803   1
  -4   4  -1 12780.7 458.942   2
  -4   4  -1 13037.5 407.420   5
  -4   4   0 15654.1 498.603   2
   4   4   0 15428.8 275.928   2
  -4   4   0 15019.9 435.506   5
  -4  -4   0 15383.0 517.411   1
   4  -4   1 13905.6 471.491   2
   4   4   1 13534.0 316.350   2
  -4   4   1 13960.6 464.647   2
  -4   4   1 13707.4 415.071   5
  -4  -4   1 13097.4 479.932   1
  -4   4   2 4950.92 278.385   2
   4   4   2 4701.97 216.480   2
   4  -4   2 5259.86 299.385   2
  -4  -4   2 4516.92 282.901   1
   4   4   2 4665.21 261.373   1
  -4   4   2 4696.70 243.898   5
   4  -4   3 26137.5 687.967   2
   4   4   3 25510.3 560.345   2
  -4  -4   3 25961.2 681.482   1
   4   4   3 26720.3 610.568   1
  -4   4   3 26574.5 576.862   5
  -4  -4   3 25560.0 616.561   5
   4   4   4 7673.16 334.670   2
   4  -4   4 8247.79 402.304   2
  -4  -4   4 7815.86 379.001   1
   4   4   4 8301.48 347.190   1
  -4   4   4 7907.74 320.525   5
  -4  -4   4 8142.95 346.229   5
   4   4   5 2262.87 198.430   2
   4  -4   5 2468.74 227.155   2
  -4  -4   5 1918.34 191.218   1
   4   4   5 2369.56 187.200   1
  -4   4   5 2431.48 181.442   5
  -4  -4   5 2102.96 176.164   5
   4   4   6 5229.23 319.366   2
   4  -4   6 5291.42 344.082   2
  -4  -4   6 5069.95 163.347   2
  -4  -4   6 5612.36 328.565   1
   4   4   6 5542.15 277.395   1
  -4   4   6 5251.27 267.556   5
  -4  -4   6 5053.99 271.482   5
  -4  -4   6 5121.95 357.707   3
   4  -4   7 10134.2 497.442   2
   4   4   7 9750.36 464.684   2
  -4  -4   7 10117.2 281.550   2
  -4  -4   7 11025.6 467.218   1
   4   4   7 10386.6 379.902   1
  -4  -4   7 10043.8 377.363   5
  -4   4   7 10625.9 385.084   5
  -4  -4   7 10637.6 546.523   3
  -4  -4   8 10993.6 336.228   2
   4  -4   8 10643.9 527.703   2
   4   4   8 10786.9 512.762   2
  -4  -4   8 10926.9 481.709   1
   4   4   8 10688.4 382.116   1
  -4  -4   8 10584.5 385.357   5
  -4   4   8 11068.7 401.993   5
  -4  -4   8 11514.3 599.831   3
  -4  -4   8 10865.1 398.198   4
  -4  -4   9 663.732 95.8256   2
   4   4   9 210.177 80.8706   2
   4   4   9 651.704 101.989   1
  -4  -4   9 472.579 106.489   1
  -4  -4   9 676.996 103.360   5
  -4  -4   9 669.832 109.452   4
  -4  -4   9 515.132 139.714   3
  -4  -4  10 1186.85 137.189   2
  -4  -4  10 1346.18 178.682   1
   4   4  10 1326.22 132.146   1
  -4  -4  10 1276.74 138.683   5
   4  -4  10 1317.74 204.193   3
  -4  -4  10 1371.76 146.820   4
  -4  -4  10 1198.48 225.162   3
  -4  -4  11 3767.80 263.765   2
  -4  -4  11 3361.53 280.442   1
   4   4  11 3447.70 204.197   1
  -4  -4  11 3972.23 240.015   5
  -4  -4  11 3612.06 238.234   4
  -4  -4  11 4100.15 426.991   3
   4  -4  11 3679.16 353.083   3
  -4  -4  12 3259.93 279.139   1
   4   4  12 4136.49 213.208   1
  -4  -4  12 3588.85 276.043   2
   4  -4  12 5672.85 462.279   3
  -4  -4  12 3510.87 237.867   4
  -4  -4  12 6076.34 548.312   3
  -4  -4  13 3401.82 286.262   1
   4   4  13 4322.42 202.994   1
  -4  -4  13 3978.54 307.747   2
   4  -4  13 4159.73 417.676   3
  -4  -4  13 4156.58 261.284   4
  -4   4  13 3916.46 191.559   4
  -4  -4  13 4145.95 471.438   3
   4  -4  14 210.056 130.099   3
  -4  -4  14 230.650 164.030   3
  -4   4  14 296.704 53.7767   4
  -4  -4  14 407.054 98.4767   4
  -4  -4  15 332.315 133.840   3
   4  -4  15 396.332 160.276   3
  -4  -4  15 404.168 89.3851   4
   4  -4  16 1800.77 328.170   3
  -4  -4  16 1899.20 354.447   3
  -4  -4  16 1306.24 157.163   4
   4  -4  17 597.768 206.504   3
  -4  -4  17 576.913 111.294   4
  -4  -4  18 686.313 123.071   4
   4   5 -18 220.817 114.408   5
  -4  -5 -17 53.2572 63.6723   5
   4  -5 -17-59.9569 97.1228   5
   4   5 -17 69.8632 94.9076   5
  -4   5 -16 654.530 204.065   2
  -4   5 -16 667.534 110.626   5
  -4  -5 -16 773.633 151.029   5
   4   5 -16 393.648 133.114   5
   4  -5 -16 434.828 159.790   5
  -4   5 -15-6.32307 75.6452   2
  -4   5 -15 176.988 60.9127   5
  -4  -5 -15 112.980 60.5233   5
   4   5 -15 101.373 77.3489   5
   4  -5 -15 129.009 89.4781   5
  -4   5 -14 562.216 163.068   2
  -4  -5 -14 610.931 124.282   5
  -4   5 -14 529.120 92.1576   5
   4   5 -14 657.345 151.863   5
   4  -5 -14 703.974 165.343   5
  -4   5 -13 29.2276 79.3358   2
   4  -5 -13 0.52412 14.9579   1
  -4  -5 -13 101.435 65.9053   5
  -4   5 -13-27.9715 42.5042   5
   4   5 -13-88.7691 87.4837   5
   4  -5 -13 22.6577 77.3647   5
   4  -5 -12 77.6081 29.3963   1
  -4   5 -12 66.0910 75.5599   2
  -4  -5 -12 36.3105 63.5300   5
  -4   5 -12 171.634 56.9965   5
  -4  -5 -12 74.7713 96.3057   3
   4   5 -12-69.4063 87.9648   5
   4  -5 -12-74.7916 97.8521   5
  -4   5 -11-32.7749 124.362   2
   4  -5 -11-0.85440 38.5626   1
  -4  -5 -11 44.4071 63.5790   5
  -4   5 -11 85.3969 45.7870   5
   4   5 -11-23.7064 74.4641   5
  -4  -5 -11-44.2907 60.8480   3
   4  -5 -11-113.320 115.731   5
  -4   5 -10 782.943 165.154   2
   4  -5 -10 503.026 87.5613   1
  -4  -5 -10 661.648 114.431   5
  -4  -5 -10 442.019 118.096   3
   4  -5 -10 624.404 134.193   5
   4  -5  -9 1433.87 145.533   1
  -4   5  -9 1614.36 224.582   2
  -4  -5  -9 1482.48 160.434   5
   4  -5  -9 1505.64 195.827   5
  -4  -5  -9 1491.39 198.893   3
  -4   5  -8 2692.43 278.067   2
   4  -5  -8 2794.44 252.391   5
  -4  -5  -8 2618.90 211.670   5
  -4  -5  -8 2837.52 256.677   3
  -4   5  -7 1768.54 218.581   2
   4   5  -7 2106.60 176.267   1
   4  -5  -7 2002.52 207.668   5
  -4  -5  -7 1948.23 199.423   5
   4   5  -6 944.983 120.910   1
  -4   5  -6 1028.64 163.565   2
   4  -5  -6 786.422 131.563   5
   4   5  -5 6553.70 301.570   1
   4  -5  -5 6609.08 346.668   5
  -4  -5  -4 726.025 121.733   1
   4   5  -4 739.541 110.116   1
   4  -5  -4 747.908 124.898   5
  -4  -5  -3 1046.53 145.169   1
  -4   5  -3 1031.20 114.590   5
   4  -5  -3 937.538 131.012   5
  -4  -5  -2 4192.04 280.250   1
   4  -5  -2 4407.58 264.892   5
  -4   5  -2 4351.36 230.701   5
   4   5  -1 19012.3 235.271   2
  -4   5  -1 18895.4 476.559   5
  -4  -5  -1 19164.7 589.706   1
   4   5   0 1388.28 91.6331   2
  -4   5   0 1361.15 132.619   5
  -4  -5   0 1561.73 171.946   1
  -4   5   1 19459.6 584.658   2
   4   5   1 18573.1 392.361   2
  -4   5   1 18454.6 469.505   5
  -4  -5   1 18818.6 586.434   1
  -4   5   2 4173.86 273.196   2
   4  -5   2 4126.12 281.500   2
   4   5   2 4265.47 211.624   2
  -4   5   2 4658.12 237.428   5
  -4  -5   2 4617.21 294.981   1
   4   5   2 4097.00 245.116   1
   4   5   3 1101.00 119.486   2
   4  -5   3 1177.41 157.270   2
   4   5   3 1071.00 129.454   1
  -4  -5   3 1002.35 140.808   1
  -4   5   3 902.454 108.809   5
   4  -5   4 675.465 128.522   2
   4   5   4 534.705 93.1056   2
   4   5   4 630.900 101.070   1
  -4  -5   4 820.458 128.658   1
  -4   5   4 936.352 113.757   5
  -4  -5   4 677.002 107.393   5
   4  -5   5 6878.73 391.672   2
   4   5   5 6329.92 334.642   2
  -4  -5   5 6627.58 363.397   1
   4   5   5 6752.98 305.118   1
  -4   5   5 6976.98 300.836   5
  -4  -5   5 6562.43 310.901   5
  -4  -5   6 871.466 63.3223   2
   4  -5   6 901.251 149.514   2
   4   5   6 633.499 115.273   2
  -4  -5   6 1057.50 151.231   1
   4   5   6 785.356 107.870   1
  -4   5   6 870.760 111.419   5
  -4  -5   6 856.251 114.579   5
  -4  -5   7 2032.97 121.788   2
   4  -5   7 2086.02 233.313   2
   4   5   7 2105.58 220.884   2
  -4  -5   7 2056.66 211.638   1
   4   5   7 2062.96 166.878   1
  -4   5   7 2053.30 174.039   5
  -4  -5   7 1984.07 170.624   5
  -4  -5   7 1947.89 173.378   4
   4   5   8 2466.75 250.824   2
  -4  -5   8 2669.62 160.004   2
  -4  -5   8 2548.62 240.215   1
   4   5   8 2540.26 181.636   1
  -4  -5   8 2712.35 197.112   5
  -4  -5   8 2729.61 306.414   3
  -4  -5   8 2824.20 211.931   4
  -4  -5   9 1652.26 143.052   2
  -4  -5   9 1528.17 188.839   1
   4   5   9 1370.16 133.838   1
  -4  -5   9 1673.63 154.870   5
  -4  -5   9 1566.26 160.202   4
  -4  -5   9 1161.64 219.248   3
  -4  -5  10 587.385 94.9310   2
   4   5  10 627.115 90.3341   1
  -4  -5  10 478.540 114.885   1
  -4  -5  10 639.278 100.444   5
  -4  -5  10 689.852 113.865   4
  -4  -5  10 514.418 154.648   3
  -4  -5  11 99.3161 58.3130   2
   4   5  11 34.6535 34.7441   1
  -4  -5  11 7.49072 59.0081   1
  -4  -5  11 33.8876 40.1735   5
  -4  -5  11-39.2283 55.9910   4
  -4  -5  12 94.8920 46.5733   2
   4   5  12 55.1054 35.7341   1
  -4  -5  12 132.776 73.9559   1
  -4  -5  12 134.847 57.3805   5
  -4  -5  12 143.339 57.2537   4
   4  -5  12 24.1395 77.9577   3
  -4  -5  12 93.0696 104.653   3
   4   5  13-25.1196 33.6857   1
  -4  -5  13-166.698 75.9581   1
  -4  -5  13-6.49604 100.970   3
  -4  -5  13-112.299 66.0348   2
  -4   5  13-57.4395 37.4800   4
  -4  -5  13-31.7296 46.9847   4
   4  -5  13-41.8514 97.2061   3
  -4  -5  14 510.361 191.782   3
   4  -5  14 640.190 187.864   3
  -4  -5  14 580.425 108.106   4
  -4  -5  15 66.0209 121.584   3
   4  -5  15 72.7420 107.197   3
  -4  -5  15 275.793 77.6355   4
  -4  -5  16 733.611 231.589   3
   4  -5  16 866.874 244.732   3
  -4  -5  16 766.181 127.633   4
  -4  -5  17-292.826 172.281   3
   4  -5  17-124.596 144.368   3
  -4  -5  17 259.773 85.7831   4
   4  -5  18 559.785 172.050   3
  -4  -5  18 26.1368 55.4338   4
   4   6 -17 1036.94 203.786   5
  -4   6 -16 898.906 231.237   2
  -4  -6 -16 970.800 164.771   5
   4   6 -16 866.626 177.556   5
   4  -6 -16 948.752 198.760   5
  -4   6 -15 194.813 118.832   2
  -4   6 -15 377.118 75.7320   5
  -4  -6 -15 289.189 96.6776   5
   4  -6 -15 422.532 137.250   5
   4   6 -15 256.298 115.417   5
  -4   6 -14 598.906 181.599   2
  -4   6 -14 777.638 104.351   5
  -4  -6 -14 759.882 140.602   5
   4  -6 -14 834.910 180.458   5
  -4   6 -13 1122.66 221.648   2
  -4   6 -13 910.195 105.869   5
  -4  -6 -13 953.044 152.905   5
   4  -6 -13 826.628 167.108   5
   4  -6 -12 172.447 43.4796   1
  -4   6 -12 253.011 126.166   2
  -4  -6 -12 211.262 87.3343   5
  -4   6 -12 113.645 44.5194   5
  -4  -6 -12 3.43281 65.3511   3
   4  -6 -12 10.3085 104.305   5
  -4  -6 -11 1742.41 244.956   3
  -4   6 -11 1543.16 243.372   2
   4  -6 -11 1742.18 146.731   1
  -4  -6 -11 1700.11 188.797   5
   4  -6 -11 1617.65 217.576   5
  -4   6 -10 3950.38 364.530   2
   4  -6 -10 4234.30 242.570   1
  -4  -6 -10 4346.39 285.011   5
   4  -6 -10 3733.05 310.879   5
  -4  -6 -10 3865.88 349.780   3
  -4   6  -9 7829.45 495.092   2
  -4  -6  -9 8269.09 378.720   5
   4  -6  -9 8465.52 448.912   5
  -4   6  -9 7916.62 267.375   5
  -4  -6  -9 7539.50 468.010   3
  -4   6  -8 4109.39 345.050   2
   4  -6  -8 3934.26 301.021   5
  -4  -6  -8 3980.09 257.967   5
  -4   6  -7 6316.40 417.280   2
   4  -6  -7 6952.19 386.834   5
  -4  -6  -7 7004.94 336.207   5
  -4   6  -6 8155.88 461.247   2
   4  -6  -6 8185.81 406.193   5
   4   6  -6 8734.27 360.780   1
  -4  -6  -6 7958.39 401.645   1
  -4   6  -5 7811.78 435.554   2
  -4  -6  -5 7561.07 389.445   1
   4   6  -5 7211.60 322.909   1
   4  -6  -5 7559.54 377.954   5
   4   6  -4 4387.04 250.263   1
  -4  -6  -4 4077.36 286.343   1
   4  -6  -4 4418.35 281.072   5
  -4   6  -4 4013.18 219.126   5
  -4  -6  -3 26938.9 733.249   1
  -4   6  -3 24758.7 540.717   5
   4  -6  -3 25312.1 652.430   5
  -4  -6  -2 4291.47 293.041   1
  -4   6  -2 4487.68 226.306   5
   4  -6  -2 4158.71 259.718   5
  -4  -6  -1 11518.2 472.719   1
  -4   6  -1 11319.8 356.950   5
   4  -6  -1 10948.3 411.662   5
  -4   6   0 2904.35 180.926   5
  -4  -6   0 3230.13 253.330   1
  -4   6   1 11500.9 475.832   2
  -4   6   1 11749.3 366.623   5
   4   6   1 11130.6 396.030   1
  -4  -6   1 10994.4 461.867   1
   4   6   1 10344.2 311.801   2
   4  -6   2 4400.07 302.426   2
  -4   6   2 4485.10 301.454   2
  -4   6   2 4542.01 230.092   5
  -4  -6   2 4573.60 302.654   1
   4   6   2 4143.02 245.329   1
   4   6   2 4262.00 222.506   2
   4  -6   3 27236.6 760.216   2
  -4  -6   3 26085.7 724.502   1
   4   6   3 26951.0 612.688   1
   4   6   3 25288.4 588.698   2
  -4   6   3 26175.2 560.874   5
   4  -6   4 4069.53 308.369   2
  -4  -6   4 4323.16 301.199   1
   4   6   4 4198.38 244.066   1
   4   6   4 4017.94 253.893   2
  -4   6   4 4210.39 230.983   5
  -4  -6   4 3995.61 248.439   5
   4  -6   5 7051.61 410.612   2
   4   6   5 6720.87 350.975   2
  -4  -6   5 7578.27 398.653   1
   4   6   5 6915.36 306.861   1
  -4  -6   5 6957.65 322.589   5
  -4   6   5 7110.07 305.599   5
  -4  -6   5 6809.63 316.584   4
   4   6   6 7904.12 407.832   2
   4  -6   6 8497.96 465.609   2
  -4  -6   6 8749.08 437.570   1
   4   6   6 8345.56 334.456   1
  -4  -6   6 8396.12 350.811   5
  -4   6   6 8977.36 351.301   5
  -4  -6   6 8544.46 357.867   4
  -4  -6   7 6926.57 218.637   2
   4   6   7 7038.50 404.881   2
  -4  -6   7 7292.36 406.821   1
   4   6   7 7119.63 300.900   1
  -4   6   7 7095.28 321.540   5
  -4  -6   7 6883.70 312.532   5
  -4  -6   7 6877.41 326.806   4
   4   6   8 3714.13 310.565   2
  -4  -6   8 3762.00 185.722   2
  -4  -6   8 4211.75 317.818   1
   4   6   8 3851.45 219.903   1
  -4  -6   8 3872.65 230.863   5
  -4  -6   8 3799.44 245.581   4
  -4  -6   9 7744.14 301.570   2
   4   6   9 8287.71 312.815   1
  -4  -6   9 7942.05 445.092   1
  -4  -6   9 7744.05 320.825   5
  -4  -6   9 7275.34 521.715   3
  -4  -6   9 7614.62 349.705   4
  -4  -6  10 3658.96 228.248   2
  -4  -6  10 3890.19 313.466   1
   4   6  10 3879.56 207.459   1
  -4  -6  10 3935.22 229.783   5
  -4  -6  10 4530.64 437.852   3
  -4  -6  10 3870.36 254.757   4
  -4  -6  11 1432.43 157.824   2
   4   6  11 1837.96 138.869   1
  -4  -6  11 1609.41 149.367   5
  -4  -6  11 1677.52 279.320   3
  -4  -6  11 1769.22 178.549   4
  -4  -6  12 189.419 70.0716   2
   4   6  12 172.654 42.7561   1
  -4  -6  12 156.573 54.8404   5
  -4  -6  12 279.284 84.7988   4
   4  -6  13 953.900 210.396   3
  -4  -6  13 1083.21 146.072   4
  -4  -6  13 909.502 234.281   3
  -4  -6  14 855.667 244.368   3
   4  -6  14 741.990 204.997   3
  -4  -6  14 724.151 120.605   4
  -4  -6  15 376.071 94.7693   4
   4  -6  15 452.337 177.307   3
  -4  -6  16 1168.36 309.809   3
   4  -6  16 1277.22 279.334   3
  -4  -6  16 1016.79 152.279   4
   4  -6  17 1088.50 290.877   3
  -4  -6  17 495.013 114.632   4
   4  -6  18 716.384 242.737   3
  -4  -6  18 302.892 96.5964   4
  -4   7 -16 618.328 195.373   2
  -4  -7 -16 614.046 145.435   5
   4  -7 -16 364.732 148.338   5
  -4   7 -15 300.505 135.471   2
  -4  -7 -15 116.046 77.2680   5
   4  -7 -15 205.457 115.627   5
  -4   7 -14 142.242 49.8637   5
  -4  -7 -14 182.500 84.8893   5
   4  -7 -14-21.7586 86.8864   5
  -4   7 -13 1171.50 230.625   2
  -4   7 -13 1175.67 112.993   5
  -4  -7 -13 1201.10 173.264   5
   4  -7 -13 1260.30 211.507   5
   4  -7 -12 1855.31 137.214   1
  -4   7 -12 1854.22 276.262   2
   4  -7 -12 1868.76 244.090   5
  -4  -7 -12 1918.30 204.055   5
  -4  -7 -11 281.233 117.855   3
  -4   7 -11 323.299 125.503   2
   4  -7 -11 285.601 70.8346   1
  -4  -7 -11 236.442 86.9517   5
   4  -7 -11 120.258 75.2402   5
  -4  -7 -10 218.134 114.579   3
  -4   7 -10-50.5165 113.758   2
  -4  -7 -10 36.6796 61.9512   5
  -4   7 -10 134.554 42.6066   5
   4  -7 -10-127.823 108.227   5
  -4   7  -9 2361.62 286.237   2
  -4   7  -9 2458.81 140.818   5
  -4  -7  -9 2943.20 232.596   5
   4  -7  -9 2579.66 257.604   5
  -4   7  -8 2505.25 285.086   2
   4  -7  -8 2621.64 255.327   5
  -4   7  -8 2672.43 146.824   5
  -4  -7  -8 3022.39 230.318   5
  -4   7  -7 63.4163 91.8177   2
  -4  -7  -7 84.0472 68.9646   1
  -4  -7  -7 82.9779 53.5575   5
   4  -7  -7 225.855 99.7933   5
  -4   7  -6 5475.09 394.866   2
  -4  -7  -6 5861.82 356.390   1
   4  -7  -6 6096.14 356.320   5
  -4  -7  -6 5826.55 306.358   5
  -4   7  -6 5200.93 243.718   5
  -4   7  -5 5894.34 395.252   2
  -4  -7  -5 6319.71 369.687   1
   4  -7  -5 6158.36 347.607   5
  -4   7  -5 5852.73 254.251   5
  -4   7  -4 1696.42 212.098   2
   4   7  -4 1827.96 77.4723   2
  -4   7  -4 1820.54 140.918   5
   4  -7  -4 1824.10 187.708   5
   4   7  -4 2038.60 181.482   1
  -4  -7  -4 1983.02 207.422   1
  -4   7  -3 5243.21 356.807   2
   4   7  -3 5344.31 141.839   2
   4   7  -3 5056.47 275.803   1
  -4  -7  -3 5576.18 342.921   1
  -4   7  -3 5129.92 232.327   5
   4  -7  -3 5386.45 306.763   5
  -4  -7  -2 82.4604 61.2234   1
   4   7  -2-10.5468 19.5621   2
   4  -7  -2-13.8941 51.4451   5
  -4   7  -2 31.4414 31.8913   5
  -4  -7  -1 720.302 129.306   1
  -4   7  -1 743.737 92.0102   5
   4  -7  -1 773.570 115.988   5
  -4   7   0 2268.58 156.018   5
   4   7   0 2215.84 181.793   1
  -4  -7   0 2563.54 232.269   1
  -4   7   1 806.905 140.189   2
  -4   7   1 840.709 99.9962   5
   4   7   1 894.713 120.979   1
  -4  -7   1 756.789 130.789   1
  -4   7   2 62.8412 73.2860   2
   4   7   2-5.15837 47.2335   1
  -4  -7   2 0.85915 57.7033   1
  -4   7   2-20.7810 31.2240   5
   4  -7   3 5845.94 372.462   2
  -4  -7   3 5935.81 357.571   1
   4   7   3 5690.92 280.212   1
  -4   7   3 5370.86 252.725   5
  -4  -7   3 4724.73 263.306   4
   4  -7   4 1691.02 208.180   2
   4   7   4 1996.19 171.174   1
  -4  -7   4 2134.11 223.711   1
  -4   7   4 1970.37 159.549   5
  -4  -7   4 2026.74 179.557   5
  -4  -7   4 1836.77 169.011   4
   4  -7   5 6666.35 416.617   2
   4   7   5 5926.56 341.982   2
   4   7   5 6566.89 299.502   1
  -4  -7   5 6379.44 377.160   1
  -4  -7   5 5556.13 291.880   5
  -4   7   5 6364.33 292.364   5
  -4  -7   5 6297.72 312.879   4
   4   7   6 5463.60 272.351   1
  -4  -7   6 5734.13 364.832   1
   4   7   6 5327.12 346.666   2
  -4   7   6 6094.91 293.269   5
  -4  -7   6 5409.65 281.924   5
  -4  -7   6 5499.11 295.016   4
   4   7   7 217.835 91.0384   2
  -4  -7   7 120.342 63.0177   1
   4   7   7 106.363 62.1014   1
  -4  -7   7 136.346 67.9863   4
  -4  -7   7 37.4264 42.8108   5
  -4  -7   8 2800.60 161.736   2
   4   7   8 2559.09 264.556   2
   4   7   8 2631.22 183.494   1
  -4  -7   8 2702.16 192.226   5
  -4  -7   8 2650.35 211.924   4
  -4  -7   9 2462.64 168.829   2
   4   7   9 2424.86 169.901   1
  -4  -7   9 2465.69 179.180   5
  -4  -7   9 2579.14 210.962   4
  -4  -7  10 69.9211 42.6644   2
   4   7  10 68.8638 46.2746   1
  -4  -7  10 33.9070 36.6886   5
  -4  -7  10 100.461 68.5011   4
  -4  -7  10 140.609 120.539   3
  -4  -7  11 184.920 64.4184   2
  -4  -7  11 269.926 65.6447   5
  -4  -7  11 286.941 82.9463   4
  -4  -7  11 75.4030 81.5019   3
  -4  -7  12 1778.41 155.298   5
  -4  -7  12 1716.75 184.440   4
  -4  -7  12 2029.02 335.158   3
   4  -7  13 758.920 199.852   3
  -4  -7  13 1420.41 301.097   3
  -4  -7  13 1187.22 153.860   4
  -4  -7  14 335.245 190.985   3
   4  -7  14 97.2177 88.2993   3
  -4  -7  14 111.862 61.4054   4
   4  -7  15 254.667 148.027   3
  -4  -7  15 185.193 141.689   3
  -4  -7  15 266.315 89.8914   4
  -4  -7  16 387.500 194.858   3
  -4  -7  16 444.536 107.662   4
   4  -7  16 493.140 198.486   3
   4  -7  17 133.498 144.435   3
  -4  -7  17 99.8584 66.3953   4
   4  -7  18 93.5814 155.120   3
  -4  -7  18 220.312 76.4567   4
  -4   8 -15 28.5351 87.3678   2
  -4  -8 -15-23.2809 62.1829   5
  -4   8 -14 805.064 212.608   2
  -4  -8 -14 707.554 137.862   5
   4  -8 -14 469.273 154.322   5
  -4  -8 -13 53.9157 74.9944   5
   4  -8 -13-28.4465 109.612   5
  -4   8 -12 1676.35 267.593   2
  -4  -8 -12 1372.93 178.030   5
  -4   8 -12 1501.77 110.480   5
   4  -8 -12 1470.13 218.497   5
  -4   8 -11 1356.89 235.149   2
  -4   8 -11 1340.76 99.4511   5
  -4  -8 -11 1421.24 182.796   5
  -4  -8 -11 1350.77 73.6543   4
   4  -8 -11 1104.28 190.429   5
  -4   8 -10 501.615 158.879   2
  -4   8 -10 664.260 70.6943   5
  -4  -8 -10 732.831 128.865   5
  -4  -8 -10 548.423 59.7573   4
   4  -8 -10 514.467 127.711   5
  -4   8  -9 4554.57 401.230   2
  -4  -8  -9 5564.68 325.651   5
  -4   8  -9 4973.95 181.434   5
   4  -8  -9 4570.36 349.368   5
  -4  -8  -9 5134.15 195.981   4
  -4   8  -8 1685.48 244.669   2
  -4  -8  -8 1481.35 189.878   1
  -4  -8  -8 1792.83 186.857   5
   4  -8  -8 1609.37 207.803   5
  -4   8  -8 1570.91 102.245   5
  -4   8  -8 1671.34 134.501   5
  -4   8  -7 14609.0 678.982   2
  -4  -8  -7 13727.6 566.571   1
   4  -8  -7 14551.2 574.476   5
  -4  -8  -7 15044.5 503.177   5
  -4   8  -7 13275.5 366.885   5
  -4   8  -6 4779.82 382.329   2
   4   8  -6 4363.11 177.497   2
  -4   8  -6 4072.44 197.455   5
   4  -8  -6 4302.82 307.891   5
  -4  -8  -6 4846.10 282.960   5
  -4  -8  -6 4474.47 325.030   1
   4   8  -5 1650.72 102.194   2
  -4   8  -5 1348.41 209.989   2
   4  -8  -5 1769.81 196.015   5
  -4   8  -5 1735.01 126.814   5
  -4  -8  -5 1655.34 167.255   5
  -4  -8  -5 1909.81 214.642   1
   4   8  -4 5860.11 184.995   2
  -4   8  -4 5802.57 402.405   2
  -4   8  -4 5918.37 231.588   5
   4  -8  -4 5929.82 339.952   5
  -4  -8  -4 6227.71 381.006   1
  -4   8  -3 18462.6 691.226   2
   4   8  -3 19363.0 350.009   2
  -4  -8  -3 19261.1 662.347   1
   4  -8  -3 18693.3 578.919   5
  -4   8  -3 18144.3 405.676   5
  -4   8  -2 3386.33 294.892   2
   4   8  -2 3580.64 162.056   2
  -4  -8  -2 4340.78 313.591   1
  -4   8  -2 3689.63 184.349   5
   4  -8  -2 3554.53 248.350   5
   4   8  -1 1503.03 117.508   2
  -4   8  -1 1487.49 191.717   2
   4   8  -1 1612.51 162.166   1
  -4  -8  -1 1499.78 186.255   1
  -4   8  -1 1364.29 116.870   5
   4  -8  -1 1477.41 157.546   5
  -4   8   0 6649.71 406.311   2
   4   8   0 6593.39 316.882   1
  -4  -8   0 6548.97 379.956   1
  -4   8   0 6081.82 247.290   5
  -4  -8   0 5710.53 281.171   4
  -4   8   1 1881.28 221.780   2
   4   8   1 1661.91 162.574   1
  -4  -8   1 1794.97 206.350   1
  -4   8   1 1616.23 133.871   5
  -4  -8   1 1477.08 150.279   4
  -4   8   2 4193.19 327.945   2
   4   8   2 4174.39 248.894   1
  -4  -8   2 3569.94 286.862   1
  -4   8   2 3793.84 207.349   5
  -4  -8   2 3836.39 238.277   4
   4   8   3 18620.9 512.903   1
  -4  -8   3 19538.3 667.297   1
  -4   8   3 19137.4 478.914   5
  -4  -8   3 18547.9 529.417   4
   4   8   4 5869.72 289.364   1
  -4   8   4 6455.52 286.638   5
  -4  -8   4 6250.85 315.517   5
  -4  -8   4 5945.00 306.483   4
   4   8   5 1824.25 163.680   1
  -4   8   5 1638.72 151.630   5
  -4  -8   5 1375.80 148.042   5
  -4  -8   5 1580.73 161.915   4
   4   8   6 4605.13 252.502   1
  -4   8   6 4885.07 265.639   5
  -4  -8   6 3970.56 242.114   5
  -4  -8   6 4465.13 271.632   4
   4   8   7 13789.4 591.858   2
   4   8   7 14497.0 440.524   1
  -4  -8   7 14597.2 448.611   5
  -4  -8   7 14498.5 487.686   4
   4   8   8 1861.63 158.410   1
  -4  -8   8 1557.18 146.750   5
  -4  -8   8 1596.28 169.802   4
  -4  -8   9 4914.92 239.033   2
  -4  -8   9 4829.49 244.545   5
  -4  -8   9 5167.19 301.569   4
  -4  -8  10 596.724 95.9236   2
  -4  -8  10 665.198 92.4699   5
  -4  -8  10 819.566 129.709   4
  -4  -8  11 1263.92 126.294   5
  -4  -8  11 1562.90 297.451   3
  -4  -8  11 1345.40 162.664   4
  -4  -8  12 1611.07 301.811   3
  -4  -8  12 1480.50 177.985   4
  -4  -8  13 174.140 77.2567   4
  -4  -8  13 50.6498 136.053   3
   4  -8  14 512.178 179.546   3
  -4  -8  14 896.146 254.141   3
  -4  -8  14 496.152 110.247   4
  -4  -8  15 370.583 185.575   3
  -4  -8  15 147.909 69.7577   4
   4  -8  16 1525.09 321.348   3
  -4  -8  16 942.670 151.066   4
   4  -8  17 170.769 140.425   3
  -4  -8  17 682.239 135.068   4
  -4   9 -15 67.7311 108.678   2
   4  -9 -15-95.7871 122.955   5
  -4   9 -14 71.9498 84.4844   2
  -4  -9 -14 202.602 90.8613   5
   4  -9 -14 123.339 86.7773   5
  -4   9 -13 405.411 146.843   2
  -4  -9 -13 581.040 139.925   5
   4  -9 -13 408.114 129.344   5
  -4   9 -12 427.985 138.325   2
  -4  -9 -12 780.738 141.878   5
   4  -9 -12 424.465 133.797   5
  -4   9 -11 80.9530 101.495   2
  -4  -9 -11 65.7868 60.9727   5
   4  -9 -11-116.284 103.577   5
  -4   9 -10 348.989 124.728   2
  -4   9 -10 495.102 51.2013   5
  -4  -9 -10 601.480 124.757   5
  -4  -9 -10 487.394 55.2759   4
   4  -9 -10 369.881 119.051   5
  -4   9  -9 3781.47 376.780   2
  -4  -9  -9 3698.30 271.415   5
  -4   9  -9 3508.55 127.480   5
   4  -9  -9 3374.63 306.988   5
  -4   9  -9 3391.60 162.169   5
  -4  -9  -9 3306.15 155.414   4
  -4   9  -8 799.816 179.557   2
   4   9  -8 804.904 101.028   2
  -4  -9  -8 642.753 135.091   1
  -4   9  -8 713.430 58.8950   5
  -4   9  -8 660.790 71.6229   5
  -4  -9  -8 753.144 129.915   5
   4  -9  -8 721.654 145.764   5
  -4  -9  -8 676.385 78.8659   4
  -4   9  -7 1401.05 230.862   2
   4   9  -7 1705.66 132.626   2
  -4  -9  -7 1490.51 198.068   1
  -4  -9  -7 1431.14 165.422   5
  -4   9  -7 1702.82 110.435   5
  -4   9  -7 1696.26 94.7924   5
   4  -9  -7 1558.68 205.637   5
   4   9  -6 3094.18 167.580   2
  -4   9  -6 2873.36 311.190   2
   4  -9  -6 2998.92 264.074   5
  -4   9  -6 3133.81 147.524   5
  -4  -9  -6 3236.50 236.044   5
  -4  -9  -6 3259.83 289.051   1
  -4   9  -5 4559.29 377.889   2
   4   9  -5 4878.38 200.781   2
  -4  -9  -5 4645.24 339.634   1
  -4   9  -5 4629.05 180.680   5
   4  -9  -5 5046.52 327.153   5
  -4  -9  -5 4517.79 270.473   5
   4   9  -4 1038.05 94.1220   2
  -4   9  -4 1227.81 202.498   2
  -4  -9  -4 1173.15 177.113   1
   4  -9  -4 1285.27 167.869   5
  -4   9  -4 1155.98 94.0981   5
  -4  -9  -4 1209.64 141.605   5
  -4  -9  -4 1277.17 127.925   4
   4   9  -3 2571.25 152.169   2
  -4   9  -3 2552.79 275.548   2
  -4  -9  -3 2884.12 267.854   1
  -4   9  -3 2599.57 143.381   5
   4  -9  -3 2789.31 234.871   5
  -4  -9  -3 2536.72 182.432   4
   4   9  -2 1791.03 133.688   2
  -4   9  -2 1626.86 217.857   2
  -4  -9  -2 1965.19 221.939   1
  -4   9  -2 1922.18 126.775   5
   4  -9  -2 1952.70 188.997   5
  -4  -9  -2 1808.09 158.237   4
   4   9  -1 1575.00 131.911   2
  -4   9  -1 1935.87 234.484   2
  -4  -9  -1 1583.64 199.090   1
  -4   9  -1 1595.23 120.309   5
   4  -9  -1 1648.26 172.688   5
  -4  -9  -1 1705.33 158.079   4
  -4   9   0 481.417 129.805   2
  -4  -9   0 598.440 125.681   1
  -4   9   0 597.002 81.2991   5
  -4  -9   0 576.027 98.0534   4
  -4   9   1 1760.05 225.180   2
  -4   9   1 1670.79 134.604   5
  -4  -9   1 1802.92 167.894   4
  -4   9   2 1816.91 230.877   2
  -4   9   2 1948.80 150.651   5
  -4  -9   2 1874.23 174.700   4
  -4   9   3 2898.71 294.124   2
  -4   9   3 2919.50 189.594   5
  -4  -9   3 2383.75 199.024   4
  -4   9   4 1287.84 133.369   5
  -4  -9   4 974.433 129.920   5
  -4  -9   4 1214.40 144.440   4
  -4   9   5 5238.18 270.263   5
  -4  -9   5 4755.75 270.629   5
  -4  -9   5 4814.47 284.242   4
  -4  -9   6 3234.03 217.591   5
  -4  -9   6 3122.01 232.251   4
  -4  -9   7 1433.71 141.050   5
  -4  -9   7 1736.37 180.164   4
  -4  -9   8 802.467 102.812   5
  -4  -9   8 790.883 132.182   4
  -4  -9   9 3351.44 196.891   5
  -4  -9   9 3440.76 254.998   4
  -4  -9  10 405.633 102.629   4
  -4  -9  11 4.02590 54.5989   4
  -4  -9  12 548.596 204.959   3
  -4  -9  12 405.731 102.069   4
  -4  -9  13 615.985 224.601   3
  -4  -9  13 496.625 116.218   4
  -4  -9  14 515.615 206.734   3
  -4  -9  14 130.506 73.6795   4
   4  -9  15-0.79445 111.145   3
  -4  -9  15-16.9218 48.5709   4
   4  -9  16 290.645 155.851   3
  -4  -9  16 466.874 115.486   4
  -4  10 -14 1233.94 266.727   2
  -4 -10 -14 1004.38 177.985   5
   4 -10 -14 805.130 182.951   5
  -4  10 -13 955.620 227.955   2
  -4 -10 -13 1004.17 167.270   5
   4 -10 -13 951.340 199.440   5
  -4  10 -12 405.624 163.256   2
  -4 -10 -12 318.264 99.3793   5
   4 -10 -12 131.853 84.5373   5
  -4  10 -11 4016.21 418.069   2
   4 -10 -11 3566.15 340.485   5
  -4 -10 -11 3777.70 295.133   5
  -4  10 -10 310.360 136.107   2
  -4 -10 -10 293.156 96.7056   5
   4 -10 -10 233.681 98.7845   5
  -4  10  -9 1388.03 240.721   2
   4  10  -9 974.527 121.711   2
  -4 -10  -9 1257.10 185.873   1
  -4 -10  -9 1102.78 157.170   5
  -4 -10  -9 1068.22 89.4377   4
   4 -10  -9 935.252 176.128   5
  -4  10  -8 2612.84 314.821   2
   4  10  -8 2713.32 187.430   2
  -4 -10  -8 2539.22 264.429   1
  -4 -10  -8 3332.15 255.267   5
  -4  10  -8 2723.91 83.4170   5
  -4  10  -8 2508.50 70.8985   5
   4 -10  -8 2382.10 258.229   5
   4  10  -7 864.478 107.199   2
  -4  10  -7 508.432 163.355   2
  -4 -10  -7 837.325 158.945   1
  -4  10  -7 800.714 52.1112   5
  -4 -10  -7 961.444 145.500   5
  -4  10  -7 852.840 49.6092   5
   4 -10  -7 896.292 164.975   5
   4  10  -6 8205.59 298.843   2
  -4  10  -6 8127.65 532.275   2
  -4 -10  -6 7392.16 448.636   1
  -4 -10  -6 7975.89 367.980   5
  -4  10  -6 8047.34 181.342   5
   4 -10  -6 8104.71 437.467   5
   4  10  -5 2617.36 168.091   2
  -4  10  -5 2573.45 294.458   2
  -4 -10  -5 2376.60 257.727   1
   4 -10  -5 2760.07 251.517   5
  -4  10  -5 2622.98 115.068   5
  -4 -10  -5 2681.52 212.730   5
  -4 -10  -5 2489.92 171.023   4
   4  10  -4 377.429 70.5073   2
  -4  10  -4 414.368 140.109   2
  -4 -10  -4 429.098 92.1474   5
  -4  10  -4 469.002 55.8926   5
  -4 -10  -4 303.809 67.1997   4
   4 -10  -4 428.042 104.060   5
  -4  10  -3 11616.3 601.095   2
   4  10  -3 12196.1 367.027   2
   4 -10  -3 11708.0 482.250   5
  -4  10  -3 11503.0 281.702   5
  -4 -10  -3 11855.1 423.330   5
  -4 -10  -3 11515.0 385.213   4
   4  10  -2 1442.18 133.501   2
  -4  10  -2 1749.02 234.486   2
  -4  10  -2 1627.91 113.703   5
  -4 -10  -2 1300.41 138.542   4
   4 -10  -2 1483.10 171.973   5
   4  10  -1 4804.98 247.550   2
  -4  10  -1 4758.59 383.019   2
  -4  10  -1 4494.88 197.393   5
   4 -10  -1 4692.88 288.644   5
  -4 -10  -1 4628.01 256.187   4
  -4  10   0 1217.99 192.441   2
  -4  10   0 1045.27 101.809   5
  -4 -10   0 937.567 121.992   4
  -4  10   1 5004.43 392.856   2
  -4  10   1 4668.42 219.027   5
  -4 -10   1 4902.94 275.796   4
  -4  10   2 1630.24 235.582   2
  -4  10   2 1561.80 136.125   5
  -4 -10   2 1484.01 157.691   4
  -4  10   3 13295.6 651.997   2
  -4  10   3 11509.1 377.127   5
  -4 -10   3 11696.4 433.957   4
  -4  10   4 593.351 95.7479   5
  -4 -10   4 457.018 102.159   4
  -4 -10   4 420.287 91.2147   5
  -4 -10   5 2453.34 194.800   5
  -4 -10   5 2742.85 219.512   4
  -4 -10   6 7867.21 332.347   5
  -4 -10   6 7819.89 372.326   4
  -4 -10   7 811.941 107.256   5
  -4 -10   7 770.148 128.713   4
  -4 -10   8 2668.35 177.656   5
  -4 -10   8 2828.31 233.380   4
  -4 -10   9 1214.22 159.790   4
  -4 -10  10 466.015 109.792   4
  -4 -10  11 3617.63 276.488   4
  -4 -10  12 278.914 92.5640   4
  -4 -10  13 1010.34 284.811   3
  -4 -10  13 1191.20 168.889   4
  -4 -10  14 772.846 253.148   3
  -4 -10  14 1029.99 161.822   4
  -4 -10  15 315.715 104.054   4
   4 -10  16 237.773 148.706   3
  -4  11 -13 548.995 169.180   2
  -4 -11 -13 490.195 120.670   5
   4 -11 -13 572.637 168.545   5
  -4  11 -12 1617.69 283.850   2
  -4 -11 -12 1390.66 194.444   5
   4 -11 -12 1311.38 229.537   5
  -4  11 -11 948.554 211.442   2
  -4 -11 -11 563.714 131.874   5
   4 -11 -11 923.889 193.492   5
  -4  11 -10 860.169 205.799   2
  -4 -11 -10 849.623 144.846   5
   4 -11 -10 881.751 172.715   5
  -4  11  -9 198.354 111.814   2
   4  11  -9 132.839 54.9657   2
  -4 -11  -9 336.384 98.6119   5
  -4 -11  -9 269.344 46.9544   4
  -4  11  -8 217.291 118.386   2
   4  11  -8 607.452 99.2023   2
  -4 -11  -8 566.080 113.592   5
   4 -11  -8 598.512 132.991   5
  -4  11  -7 129.970 101.209   2
   4  11  -7 421.142 76.2682   2
  -4 -11  -7 466.608 103.833   5
   4 -11  -7 645.770 140.898   5
   4  11  -6 603.989 92.9696   2
  -4  11  -6 509.859 158.085   2
  -4 -11  -6 559.247 112.000   5
   4 -11  -6 621.351 136.869   5
  -4 -11  -6 635.612 85.3916   4
  -4  11  -5 1402.42 227.613   2
   4  11  -5 1715.45 151.191   2
  -4 -11  -5 1830.15 178.741   5
  -4  11  -5 1765.43 74.2250   5
   4 -11  -5 1546.30 198.218   5
  -4 -11  -5 1720.98 144.644   4
  -4  11  -4 720.671 173.752   2
   4  11  -4 598.588 94.5288   2
  -4 -11  -4 877.357 123.614   5
  -4  11  -4 819.933 63.2762   5
   4 -11  -4 745.609 139.694   5
  -4 -11  -4 784.282 105.653   4
  -4  11  -3 392.089 131.597   2
   4  11  -3 239.988 66.2816   2
  -4  11  -3 311.191 48.0604   5
  -4 -11  -3 325.759 77.2402   5
   4 -11  -3 222.120 85.1115   5
  -4 -11  -3 288.087 71.0118   4
   4  11  -2 2168.38 175.810   2
  -4  11  -2 2220.32 272.756   2
  -4  11  -2 2034.40 122.082   5
  -4 -11  -2 2354.37 188.027   5
  -4 -11  -2 2119.44 174.330   4
   4 -11  -2 2050.74 202.372   5
   4  11  -1 1175.47 136.947   2
  -4  11  -1 1622.76 243.033   2
  -4  11  -1 1260.93 103.902   5
   4 -11  -1 1192.69 153.438   5
  -4 -11  -1 1218.57 137.500   4
  -4  11   0 72.3898 37.8030   5
  -4 -11   0 10.5570 52.9353   4
  -4  11   1 1494.39 230.785   2
  -4  11   1 1306.64 118.557   5
  -4 -11   1 1196.19 145.325   4
  -4  11   2 2243.96 286.042   2
  -4  11   2 2445.02 169.363   5
  -4 -11   2 2303.75 198.094   4
  -4  11   3 274.261 67.3093   5
  -4 -11   3 201.578 69.3571   4
  -4  11   4 668.629 101.860   5
  -4 -11   4 691.339 111.771   5
  -4 -11   4 604.828 110.348   4
  -4 -11   5 1660.28 162.408   5
  -4 -11   5 1711.04 180.776   4
  -4 -11   6 471.831 78.5235   5
  -4 -11   6 607.117 113.921   4
  -4  11   7 461.191 75.1569   4
  -4 -11   7 452.540 107.578   4
  -4 -11   8 592.740 115.294   4
  -4 -11   9 60.5468 53.5574   4
  -4 -11  10 829.426 136.523   4
  -4 -11  11 814.023 138.760   4
  -4 -11  12 1381.08 183.825   4
  -4 -11  13 725.455 304.683   3
  -4 -11  13 827.636 150.208   4
  -4  12 -13 641.250 192.111   2
   4 -12 -13 644.283 177.069   5
  -4 -12 -12 300.368 105.689   5
   4 -12 -12 313.704 124.531   5
  -4  12 -11 935.403 219.629   2
  -4 -12 -11 1110.88 171.474   5
   4 -12 -11 744.951 178.942   5
  -4  12 -10 221.765 125.303   2
  -4 -12 -10 193.754 87.2761   5
   4 -12 -10 140.311 92.4117   5
  -4 -12  -9 43.3928 56.0778   5
   4 -12  -9 45.6138 78.8075   5
  -4  12  -8 683.585 187.781   2
   4  12  -8 683.553 114.138   2
  -4 -12  -8 515.287 113.374   5
   4 -12  -8 530.540 132.771   5
  -4  12  -7 313.493 128.856   2
   4  12  -7 61.3676 36.0533   2
  -4 -12  -7 283.371 91.3378   5
   4 -12  -7 180.827 86.4597   5
  -4 -12  -7 146.429 44.0908   4
   4  12  -6 684.043 107.139   2
  -4  12  -6 652.902 166.267   2
  -4 -12  -6 727.655 124.980   5
   4 -12  -6 642.428 137.444   5
  -4 -12  -6 616.561 86.0534   4
  -4  12  -5 985.832 200.075   2
   4  12  -5 1196.06 133.638   2
  -4 -12  -5 1218.13 151.557   5
   4 -12  -5 1268.32 183.858   5
  -4 -12  -5 1031.89 114.269   4
  -4  12  -4 352.697 139.876   2
   4  12  -4 352.163 77.0365   2
  -4 -12  -4 193.242 76.6187   5
   4 -12  -4 433.824 113.425   5
  -4 -12  -4 125.470 55.7622   4
  -4  12  -3 4219.71 392.614   2
   4  12  -3 4096.59 253.687   2
  -4 -12  -3 3812.57 246.062   5
  -4  12  -3 4014.69 146.602   5
   4 -12  -3 3900.47 290.333   5
  -4 -12  -3 4239.76 243.352   4
  -4  12  -2 3382.14 349.041   2
  -4  12  -2 3519.23 156.790   5
  -4 -12  -2 3333.72 222.054   5
  -4 -12  -2 3721.59 236.503   4
   4 -12  -2 3542.57 271.984   5
  -4  12  -1 307.987 120.580   2
  -4 -12  -1 292.726 73.5787   5
  -4  12  -1 411.483 62.3125   5
   4 -12  -1 315.783 81.3256   5
  -4 -12  -1 311.178 82.8060   4
  -4  12   0 191.187 108.263   2
  -4 -12   0 79.2619 49.8805   5
  -4  12   0 126.830 42.1892   5
  -4 -12   0 70.1325 54.6397   4
  -4  12   1 377.530 130.985   2
  -4  12   1 440.881 71.9775   5
  -4 -12   1 359.683 87.5480   4
  -4  12   2 3454.66 364.214   2
  -4  12   2 3494.19 204.942   5
  -4 -12   2 3969.53 262.919   4
  -4  12   3 3921.91 392.596   2
  -4  12   3 3965.66 230.279   5
  -4 -12   3 3758.94 263.251   4
  -4 -12   4 153.982 64.4592   5
  -4 -12   4 112.740 64.8142   4
  -4 -12   5 1027.75 145.951   4
  -4  12   5 923.230 113.970   4
  -4 -12   6 468.896 106.833   4
  -4  12   6 615.872 88.9154   4
  -4 -12   7 114.858 71.6776   4
  -4 -12   8 609.457 126.340   4
  -4 -12   9 240.517 81.4853   4
  -4 -12  10 285.821 97.9347   4
  -4 -12  11 1184.64 176.058   4
  -4 -12  12 390.851 113.179   4
   4 -13 -12 209.085 121.506   5
  -4  13 -11 151.032 119.582   2
  -4 -13 -11 278.533 106.156   5
   4 -13 -11 171.375 113.475   5
  -4  13 -10 146.305 131.737   2
  -4 -13 -10 59.7267 67.3741   5
   4 -13 -10 5.66401 77.8262   5
  -4  13  -9 277.207 126.601   2
  -4 -13  -9 94.2862 75.3240   5
   4 -13  -9 324.706 128.140   5
  -4 -13  -8 130.096 69.5196   5
   4 -13  -8 112.618 88.5713   5
  -4  13  -7 0.60019 84.8513   2
  -4 -13  -7 4.10878 57.2730   5
  -4 -13  -7 19.8158 31.1835   4
  -4  13  -6 642.800 181.970   2
  -4 -13  -6 1016.57 145.544   5
   4 -13  -6 1059.84 178.116   5
  -4 -13  -6 765.785 98.8030   4
  -4  13  -5 82.4059 80.9391   2
  -4 -13  -5 79.4952 56.4580   5
   4 -13  -5 124.215 81.4963   5
  -4 -13  -5 83.2026 49.4546   4
  -4  13  -4 80.8625 67.9465   2
  -4 -13  -4 224.770 75.1048   5
   4 -13  -4 220.467 82.7855   5
  -4 -13  -4 169.971 60.4286   4
  -4  13  -3 262.912 122.457   2
  -4 -13  -3 478.617 95.4018   5
   4 -13  -3 402.167 97.9091   5
  -4 -13  -3 425.335 83.6102   4
  -4  13  -2 1258.90 229.448   2
  -4 -13  -2 923.885 122.551   5
   4 -13  -2 964.875 145.913   5
  -4 -13  -2 821.288 115.862   4
   4  13  -1 1318.95 163.191   2
  -4  13  -1 1274.41 231.507   2
  -4 -13  -1 1177.72 132.816   5
  -4 -13  -1 1278.50 145.794   4
   4 -13  -1 1467.25 172.311   5
   4  13   0 1088.12 155.753   2
  -4  13   0 1189.42 220.367   2
  -4  13   0 1146.88 108.254   5
  -4 -13   0 991.143 119.197   5
  -4 -13   0 972.258 133.116   4
  -4  13   1 1314.72 237.285   2
  -4  13   1 1223.08 117.629   5
  -4 -13   1 1240.72 126.176   5
  -4 -13   1 1336.30 157.199   4
  -4  13   2 670.889 176.594   2
  -4  13   2 900.998 109.493   5
  -4 -13   2 816.103 101.990   5
  -4 -13   2 820.001 126.281   4
  -4  13   3 610.407 168.679   2
  -4 -13   3 390.909 71.6356   5
  -4  13   3 472.068 85.1433   5
  -4 -13   3 529.248 111.704   4
  -4  13   4 155.542 118.373   2
  -4 -13   4 201.421 74.8762   4
  -4  13   5 168.056 102.684   2
  -4 -13   5 29.1658 49.5872   4
  -4 -13   6 983.615 146.746   4
  -4 -13   7-22.1914 51.2602   4
  -4 -13   8-11.0751 48.5353   4
  -4 -13   9-39.0173 64.3480   4
  -4 -13  10 14.3132 68.1324   4
  -4 -13  11 181.171 80.1690   4
  -4 -14 -11 162.485 81.7087   5
   4 -14 -11 237.578 140.655   5
  -4  14 -10-48.2359 91.1265   2
  -4 -14 -10 169.191 77.5925   5
   4 -14 -10 320.681 121.830   5
  -4  14  -9 826.829 232.139   2
  -4 -14  -9 504.552 120.675   5
   4 -14  -9 899.185 185.007   5
  -4  14  -8 572.191 174.208   2
  -4 -14  -8 911.329 153.349   5
   4 -14  -8 912.427 176.068   5
  -4  14  -7-13.4650 78.8837   2
  -4 -14  -7 11.9323 44.2473   5
   4 -14  -7 97.7983 67.0168   5
  -4  14  -6 276.443 134.434   2
  -4 -14  -6 80.6739 62.8156   5
   4 -14  -6 227.368 98.3957   5
  -4 -14  -6 236.336 60.0704   4
  -4  14  -5 260.254 130.854   2
  -4 -14  -5 305.601 84.9330   5
   4 -14  -5 250.075 98.0937   5
  -4 -14  -5 276.915 69.3384   4
  -4  14  -4 1141.80 237.256   2
   4  14  -4 1016.03 145.863   2
  -4 -14  -4 1180.18 149.590   5
   4 -14  -4 1253.24 178.759   5
  -4 -14  -4 1193.05 135.654   4
  -4  14  -3 646.715 191.376   2
   4  14  -3 306.058 88.9823   2
  -4 -14  -3 301.622 81.0458   5
   4 -14  -3 315.567 88.7928   5
  -4 -14  -3 281.209 81.2401   4
   4  14  -2 1486.90 180.451   2
  -4  14  -2 1281.88 236.913   2
  -4 -14  -2 1234.60 142.419   5
   4 -14  -2 1046.95 153.348   5
  -4 -14  -2 1020.74 138.446   4
   4  14  -1 468.615 107.173   2
  -4  14  -1 468.955 155.905   2
  -4 -14  -1 442.222 89.3296   5
   4 -14  -1 399.432 87.0352   5
  -4 -14  -1 417.840 96.9389   4
   4  14   0-32.1650 66.7996   2
  -4  14   0 43.4212 80.5333   2
  -4 -14   0-8.28327 39.8502   5
  -4 -14   0 69.1528 64.7566   4
   4  14   1 445.509 111.801   2
  -4  14   1 686.012 192.375   2
  -4 -14   1 531.113 88.0476   5
  -4 -14   1 479.894 101.186   4
  -4  14   2 1178.67 240.808   2
  -4 -14   2 1182.15 117.876   5
  -4 -14   2 1173.79 155.284   4
  -4  14   3 504.363 168.765   2
  -4 -14   3 322.819 62.6830   5
  -4 -14   3 261.473 85.1507   4
  -4  14   4 1708.65 290.261   2
  -4 -14   4 1172.91 162.314   4
  -4  14   5 229.937 126.987   2
  -4 -14   5 159.457 76.7050   4
  -4 -14   6 116.382 72.3227   4
  -4 -14   7-89.6193 75.3918   4
  -4 -14   8 807.398 153.684   4
  -4 -14   9 786.122 153.972   4
  -4 -15 -10 536.445 133.089   5
   4 -15 -10 645.209 153.983   5
  -4 -15  -9 342.801 102.769   5
   4 -15  -9 399.420 153.317   5
  -4  15  -8 279.484 143.710   2
  -4 -15  -8 382.274 114.253   5
   4 -15  -8 600.925 144.631   5
  -4  15  -7-90.9766 115.677   2
  -4 -15  -7 188.560 77.4555   5
   4 -15  -7 46.5306 66.5442   5
  -4  15  -6-93.2779 93.8646   2
  -4 -15  -6-73.1069 61.2569   5
   4 -15  -6 103.887 76.7064   5
  -4 -15  -5 119.049 66.2669   5
   4 -15  -5 43.3571 59.8750   5
  -4 -15  -5 150.531 55.8920   4
  -4  15  -4 241.788 132.649   2
  -4 -15  -4 432.785 94.7689   5
   4 -15  -4 124.103 73.1142   5
  -4 -15  -4 290.321 74.7291   4
  -4  15  -3 35.6154 85.0948   2
  -4 -15  -3 83.1539 52.2534   5
   4 -15  -3 37.5463 64.7085   5
  -4 -15  -3 45.0527 49.2041   4
   4  15  -2-1.61321 56.1480   2
  -4  15  -2 1.87002 88.6672   2
  -4 -15  -2 79.0670 47.2360   5
   4 -15  -2 88.1421 53.8775   5
  -4 -15  -2 112.463 59.7802   4
   4  15  -1 101.328 70.7472   2
  -4  15  -1 94.6391 97.3566   2
  -4 -15  -1-33.0513 51.7996   5
  -4 -15  -1 55.3252 52.9654   4
   4  15   0 1364.15 193.521   2
  -4  15   0 1249.08 243.679   2
  -4 -15   0 1503.19 143.886   5
  -4 -15   0 1483.08 170.830   4
   4  15   1 100.545 81.6077   2
  -4  15   1-4.49211 67.4465   2
  -4 -15   1 37.4502 66.4752   4
   4  15   2 42.8454 61.7856   2
  -4 -15   2 55.9830 59.5248   4
  -4  15   3 180.631 136.108   2
  -4 -15   3 61.9492 61.4925   4
  -4  15   4 870.881 222.001   2
  -4 -15   4 418.709 105.148   4
  -4  15   5-28.3381 96.7145   2
  -4 -15   5 211.477 93.0718   4
  -4  15   6 96.0563 115.396   2
  -4 -15   6 164.927 79.3558   4
  -4 -15   7 75.7589 67.7095   4
  -4 -16  -9-33.4539 70.9821   5
   4 -16  -9 539.484 145.388   5
  -4 -16  -8 171.202 84.4330   5
   4 -16  -8 502.311 139.870   5
  -4 -16  -7 68.1227 61.4455   5
   4 -16  -7 46.4034 73.0687   5
  -4  16  -6-42.7300 88.4188   2
  -4 -16  -6 21.4861 54.6318   5
   4 -16  -6-20.5618 55.2434   5
  -4  16  -5-103.535 111.238   2
  -4 -16  -5 93.3198 61.5571   5
  -4  16  -4 365.857 159.731   2
  -4 -16  -4 241.668 70.3024   5
  -4 -16  -4 368.890 88.7115   4
  -4  16  -3 330.029 148.921   2
  -4 -16  -3 224.180 72.7327   5
  -4 -16  -3 270.188 77.3412   4
  -4  16  -2 500.907 181.989   2
  -4 -16  -2 418.241 90.1310   5
  -4 -16  -2 276.703 83.1751   4
  -4  16  -1 208.720 133.681   2
  -4 -16  -1 95.7332 63.4960   4
  -4  16   0 310.051 151.746   2
  -4 -16   0 178.823 72.8967   4
   4  16   1 120.249 68.7495   2
  -4  16   1 46.6511 112.611   2
  -4 -16   1 180.540 74.8631   4
   4  16   2 414.848 123.941   2
  -4  16   2 205.021 140.314   2
  -4 -16   2 464.332 108.640   4
  -4  16   3 440.950 178.379   2
  -4 -16   3 232.018 91.7670   4
  -4  16   4 328.697 150.662   2
  -4 -16   4 383.155 111.913   4
  -4 -16   5-19.0194 58.7117   4
  -4 -17  -7 247.671 87.6874   5
  -4 -17  -6 186.301 80.5149   5
  -4 -17  -2 119.683 60.8184   4
  -4 -17  -1 141.743 58.1566   4
  -4 -17   0 125.253 78.5399   4
  -4 -17   1 123.266 63.8122   4
  -4 -17   2 115.822 84.4472   4
  -4 -17   3-175.663 87.9062   4
  -4 -18   1 605.259 136.180   4
  -5   0 -18 14.6085 61.8867   5
   5   0 -18 78.9630 107.516   5
  -5   0 -17-119.918 84.2722   5
   5   0 -17 156.849 96.3936   5
  -5   0 -16-70.8077 84.6437   5
   5   0 -16 13.7224 82.1213   5
  -5   0 -15 191.351 77.5421   5
   5   0 -15 58.2548 84.1103   5
  -5   0 -14 23.1248 58.3332   5
   5   0 -14-72.5240 66.6986   5
  -5   0 -13 48.0425 72.9634   5
   5   0 -13-35.9034 87.2517   5
  -5   0 -12-27.5939 53.0908   5
   5   0 -12-1.21969 63.8829   5
  -5   0 -11-65.1852 94.7135   2
  -5   0 -11-79.5763 61.9936   5
   5   0 -11 30.2560 66.1138   5
  -5   0 -10-19.3662 75.7426   2
  -5   0 -10-64.2134 68.8191   5
   5   0 -10-16.9066 74.6927   5
  -5   0  -9-78.4173 92.5594   2
   5   0  -9-54.0143 81.6587   5
  -5   0  -8 43.6976 96.4600   2
   5   0  -8-83.5688 83.4825   5
  -5   0  -7-14.8161 55.6965   2
   5   0  -7-244.244 89.6379   5
  -5   0  -6-16.6079 66.5531   2
   5   0  -6-18.4697 58.6228   3
   5   0  -6-1.43928 61.2780   5
  -5   0  -5 561.378 128.346   2
   5   0  -5 363.062 105.169   3
  -5   0  -4 110.854 62.5491   2
   5   0  -4 25.7050 34.0033   3
  -5   0  -3-21.7460 60.3853   2
   5   0  -3-19.6639 48.3586   3
  -5   0  -2-33.3816 57.0995   2
   5   0  -2-18.6669 40.0494   3
  -5   0  -1-31.5952 43.3592   2
   5   0  -1-26.0757 36.7453   3
  -5   0   0 22.4086 42.4226   2
   5   0   0 51.7303 40.4188   2
  -5   0   1 5.08761 39.4599   2
   5   0   1-0.47992 34.8609   2
  -5   0   1 12.7758 51.3197   5
   5   0   2 4.54963 31.7938   2
  -5   0   2-21.2155 39.3692   2
  -5   0   2 24.4057 49.1630   5
   5   0   3-5.76762 39.9182   2
  -5   0   3 3.19095 29.2237   2
  -5   0   3-44.3450 57.7353   5
  -5   0   4-24.5706 37.4703   2
   5   0   4 33.9745 47.5378   2
  -5   0   4 68.7205 56.5758   5
   5   0   5 357.246 97.9146   2
  -5   0   5 247.082 83.5900   5
   5   0   6-20.0073 40.8034   2
  -5   0   6-51.8264 54.0472   5
   5   0   7-80.3566 56.3655   2
  -5   0   7 19.9122 37.4405   5
   5   0   8 14.2834 47.8137   2
  -5   0   8 1.39355 48.5693   5
  -5   0  11-30.8309 59.3089   2
  -5   0  12 3.71088 74.2166   2
  -5   0  13 34.3825 53.7517   2
  -5   0  13-17.9693 52.8100   4
   5   0  14-42.7505 62.0762   1
  -5   0  14 27.7653 43.2957   4
  -5   0  15 2.93173 41.4548   4
  -5   0  16-2.71189 41.7057   4
  -5   1 -19 197.311 86.6024   5
  -5  -1 -18 516.602 126.716   5
  -5   1 -18 581.682 137.750   5
   5   1 -18 610.372 181.830   5
  -5  -1 -17 841.662 153.376   5
  -5   1 -17 792.025 142.195   5
   5  -1 -17 920.252 209.884   5
   5   1 -17 725.320 182.326   5
  -5  -1 -16 206.146 90.8281   5
  -5   1 -16 60.8789 68.6444   5
   5  -1 -16 11.1920 93.5878   5
   5   1 -16-20.4257 94.1748   5
  -5  -1 -15 244.348 97.4083   5
  -5   1 -15 208.747 85.4157   5
   5  -1 -15 161.915 115.303   5
   5   1 -15 147.594 97.4980   5
  -5  -1 -14 4759.91 312.075   5
  -5   1 -14 4615.77 295.482   5
   5  -1 -14 4754.24 404.164   5
   5   1 -14 4563.07 396.605   5
  -5  -1 -13 2544.38 227.222   5
  -5   1 -13 2490.00 216.888   5
   5   1 -13 3136.17 318.667   5
   5  -1 -13 2989.75 313.759   5
   5   1 -12 5495.57 268.573   1
  -5   1 -12 5116.43 439.517   2
  -5   1 -12 4963.09 290.884   5
  -5  -1 -12 5218.23 311.064   5
   5  -1 -12 4616.33 376.438   5
   5   1 -12 5296.65 399.540   5
   5   1 -11 5940.64 288.092   1
  -5   1 -11 6329.80 467.361   2
   5  -1 -11 5450.68 397.498   5
  -5   1 -11 5359.25 296.611   5
  -5  -1 -11 5543.67 314.464   5
   5   1 -11 5275.52 388.384   5
  -5   1 -10 2171.14 265.373   2
   5   1 -10 2074.08 175.567   1
   5  -1 -10 1885.19 228.965   5
  -5   1 -10 2074.10 187.109   5
  -5  -1 -10 2133.05 195.601   5
   5   1 -10 2092.97 239.553   5
  -5   1  -9 4017.85 346.999   2
  -5  -1  -9 3808.93 329.453   2
   5   1  -9 3806.18 243.198   1
   5  -1  -9 3896.00 316.565   5
   5   1  -9 3710.91 309.808   5
   5  -1  -9 3954.22 373.251   3
   5   1  -8 2150.15 185.471   1
  -5  -1  -8 2314.72 246.931   2
  -5   1  -8 2319.32 255.799   2
   5   1  -8 2169.06 227.969   5
   5  -1  -8 2431.95 284.905   3
   5  -1  -8 2322.16 240.800   5
  -5   1  -7 1119.56 179.086   2
  -5  -1  -7 1184.80 168.683   2
   5  -1  -7 888.357 144.019   5
   5   1  -7 705.631 130.951   5
   5  -1  -7 842.501 165.441   3
  -5   1  -6 2435.04 235.356   2
  -5  -1  -6 2095.73 212.173   2
   5  -1  -6 2417.57 233.298   5
   5  -1  -6 1887.82 223.118   3
  -5  -1  -5 293.651 85.0520   2
  -5   1  -5 250.909 80.4083   2
   5  -1  -5 242.866 83.2380   3
  -5  -1  -4 1500.36 160.502   2
  -5   1  -4 1420.99 165.292   2
   5  -1  -4 1598.48 184.760   3
  -5  -1  -3 347.717 77.0636   2
  -5   1  -3 394.616 90.3609   2
   5  -1  -3 438.780 99.5325   3
  -5  -1  -2 2022.86 161.527   2
  -5   1  -2 1977.16 177.256   2
   5  -1  -2 1651.88 161.600   3
  -5  -1  -1 36796.2 630.270   2
  -5   1  -1 37952.5 715.307   2
   5  -1  -1 36526.9 668.417   3
   5  -1   0 57439.2 839.404   2
  -5  -1   0 59010.8 736.895   2
  -5   1   0 59251.0 860.591   2
   5   1   0 57686.5 710.236   2
   5  -1   0 57346.8 723.179   3
  -5  -1   1 36023.1 546.023   2
   5  -1   1 37205.3 698.777   2
   5   1   1 37042.5 617.174   2
  -5   1   1 37968.3 665.581   2
  -5   1   1 37345.6 801.653   5
   5  -1   2 2124.08 178.426   2
  -5   1   2 2076.80 155.008   2
  -5  -1   2 2112.42 123.817   2
   5   1   2 2218.63 166.743   2
  -5  -1   2 1920.32 188.386   5
  -5   1   2 2015.38 187.332   5
   5   1   3 345.338 103.599   1
  -5   1   3 328.650 65.6704   2
   5  -1   3 311.429 82.0705   2
   5   1   3 315.476 77.0072   2
  -5  -1   3 328.619 52.1943   2
  -5   1   3 302.917 75.3044   5
  -5  -1   3 279.597 80.9613   5
  -5  -1   4 1161.69 92.8748   2
   5  -1   4 1285.55 155.497   2
   5   1   4 1178.38 138.278   2
   5   1   4 1350.68 167.476   1
  -5   1   4 1468.30 163.401   5
  -5  -1   4 1193.19 150.423   5
   5  -1   4 1265.41 82.1290   3
   5   1   5 253.135 82.0605   1
   5   1   5 235.025 76.2188   2
   5  -1   5 406.618 98.4315   2
  -5  -1   5 242.914 69.2988   5
   5  -1   5 319.677 55.2489   3
  -5   1   5 324.129 80.4390   5
   5   1   6 1917.90 204.406   2
   5  -1   6 1938.33 214.187   2
   5   1   6 1958.04 209.131   1
  -5  -1   6 2113.66 195.721   5
  -5   1   6 2353.47 199.841   5
   5  -1   6 2082.76 152.573   3
   5  -1   7 845.763 114.141   3
   5   1   7 845.010 149.090   2
   5  -1   7 855.345 150.007   2
   5   1   7 946.767 150.102   1
  -5   1   7 959.659 131.259   5
  -5  -1   7 1017.83 137.108   5
   5   1   8 2496.66 256.365   2
   5  -1   8 2538.27 261.865   2
   5   1   8 2157.35 212.893   1
  -5   1   8 2636.82 213.479   5
  -5  -1   8 2530.70 211.386   5
   5  -1   8 2215.98 199.666   3
   5   1   9 3619.68 278.940   1
  -5  -1   9 3802.08 246.723   2
   5  -1   9 3869.50 289.903   3
   5   1  10 2077.23 212.738   1
  -5  -1  10 2178.88 203.519   2
   5   1  11 5902.76 356.390   1
  -5  -1  11 5576.98 340.005   2
   5   1  12 4769.47 320.456   1
  -5  -1  12 4850.84 338.654   2
  -5  -1  12 5034.36 288.895   4
   5   1  13 2835.78 251.494   1
  -5  -1  13 3200.93 288.129   2
  -5   1  13 3030.73 218.758   4
  -5  -1  13 2738.12 213.073   4
   5   1  14 4220.78 296.021   1
  -5   1  14 4282.04 252.760   4
  -5  -1  14 4339.20 268.214   4
  -5  -1  15 334.591 85.5291   4
  -5   1  15 180.428 67.8420   4
  -5  -1  16 174.271 64.9130   4
  -5   2 -19 186.820 92.0131   5
  -5   2 -18 115.247 67.4035   5
  -5  -2 -18-60.6568 69.4219   5
   5   2 -18 202.198 119.773   5
  -5  -2 -17 80.5297 68.6649   5
  -5   2 -17 23.7242 56.9934   5
   5  -2 -17 73.4838 101.093   5
   5   2 -17 21.4595 88.1250   5
  -5  -2 -16-23.1114 68.9970   5
  -5   2 -16 93.5140 62.6703   5
   5  -2 -16-82.9234 97.5951   5
   5   2 -16-91.8573 115.125   5
  -5  -2 -15 684.807 130.812   5
  -5   2 -15 544.919 108.709   5
   5  -2 -15 487.111 147.713   5
   5   2 -15 422.260 132.840   5
  -5  -2 -14 215.554 92.7636   5
  -5   2 -14 211.628 81.5374   5
   5  -2 -14 237.132 107.329   5
   5   2 -14 128.521 87.4756   5
   5  -2 -13 97.9065 42.3578   1
  -5   2 -13 462.586 159.221   2
  -5  -2 -13 185.683 84.0789   5
  -5   2 -13 106.569 69.3129   5
   5  -2 -13 171.300 110.630   5
   5   2 -13 187.121 102.396   5
  -5   2 -12 360.968 135.442   2
  -5   2 -12 102.361 59.6467   5
  -5  -2 -12 7.81595 62.1869   5
   5  -2 -12 251.108 114.323   5
   5   2 -12 133.672 94.1889   5
  -5   2 -11 2484.59 300.272   2
   5   2 -11 2914.81 205.090   1
   5  -2 -11 3015.98 299.549   5
  -5   2 -11 2711.39 210.049   5
  -5  -2 -11 2581.98 221.255   5
   5   2 -11 2254.92 260.287   5
   5   2 -10 327.268 79.9491   1
  -5   2 -10 152.391 92.1854   2
  -5   2 -10 242.421 71.1825   5
  -5  -2 -10 197.231 73.6083   5
   5  -2 -10 240.103 114.405   5
   5   2 -10 293.756 109.939   5
  -5   2  -9 2981.63 306.607   2
   5   2  -9 3031.92 217.781   1
   5  -2  -9 3210.34 288.850   5
   5   2  -9 2978.42 279.132   5
   5   2  -8 287.206 76.5481   1
  -5   2  -8 354.006 113.140   2
   5  -2  -8 201.708 104.728   3
   5  -2  -8 115.509 76.4470   5
   5   2  -8 201.005 78.3715   5
  -5   2  -7 562.437 133.820   2
   5   2  -7 484.679 98.2537   1
   5  -2  -7 478.495 114.386   5
   5  -2  -7 391.163 118.404   3
  -5  -2  -6 1059.89 155.666   2
   5   2  -6 1046.70 136.443   1
   5  -2  -6 1203.01 189.186   3
  -5   2  -6 1437.61 187.969   2
   5   2  -5 3806.71 256.502   1
  -5  -2  -5 3734.36 263.183   2
  -5   2  -5 3665.86 282.369   2
   5  -2  -5 3534.96 303.903   3
   5   2  -4 4480.33 280.224   1
  -5  -2  -4 4578.10 271.518   2
  -5   2  -4 4949.39 308.400   2
   5  -2  -4 5015.75 336.654   3
  -5  -2  -3 866.761 116.014   2
   5  -2  -3 782.665 130.287   3
  -5   2  -3 610.872 116.660   2
  -5  -2  -2 37410.5 653.551   2
  -5   2  -2 36943.6 781.765   2
  -5  -2  -1 567.068 78.3780   2
  -5   2  -1 434.497 95.8462   2
  -5  -2   0 499.757 64.7102   2
  -5   2   0 496.781 91.0344   2
   5   2   0 384.606 56.6208   2
  -5   2   0 406.618 89.4132   5
  -5  -2   1 460.715 75.4706   3
  -5  -2   1 577.348 60.4639   2
   5   2   1 526.641 71.7550   2
   5  -2   1 554.085 96.1805   2
  -5   2   1 508.199 89.0483   2
  -5   2   1 375.025 88.5063   5
  -5   2   2 37151.9 698.811   2
   5  -2   2 36964.0 763.883   2
  -5  -2   2 38080.6 411.013   2
   5   2   2 37400.2 655.817   2
  -5   2   2 36933.3 782.539   5
  -5  -2   2 35254.5 804.451   5
  -5  -2   2 36354.1 700.978   3
   5   2   3 749.355 129.935   1
  -5   2   3 538.331 90.5676   2
  -5  -2   3 605.680 50.1538   2
   5  -2   3 691.326 117.172   2
   5   2   3 875.952 110.602   2
  -5  -2   3 570.230 108.433   3
  -5   2   3 690.730 114.301   5
  -5  -2   3 744.875 124.524   5
   5   2   4 4964.38 282.590   2
   5  -2   4 4784.80 304.951   2
  -5  -2   4 4929.60 143.909   2
   5   2   4 4708.55 303.462   1
  -5   2   4 4712.21 280.341   5
  -5  -2   4 4785.43 292.993   5
  -5  -2   4 4921.85 314.980   3
   5   2   5 3806.30 264.728   2
   5  -2   5 3914.00 288.346   2
   5   2   5 4320.54 294.233   1
  -5  -2   5 4150.52 271.987   5
  -5   2   5 4016.30 258.174   5
  -5  -2   5 3835.76 299.492   3
  -5  -2   6 988.511 175.395   3
   5   2   6 1010.26 151.994   2
   5  -2   6 1131.70 163.138   2
   5   2   6 1068.07 150.370   1
  -5  -2   6 970.238 88.3204   2
  -5   2   6 1067.67 139.164   5
  -5  -2   6 945.914 133.333   5
  -5  -2   7 367.942 120.655   3
   5  -2   7 777.007 150.689   2
   5   2   7 444.262 107.328   2
   5   2   7 413.180 99.1708   1
  -5  -2   7 472.758 70.7342   2
  -5  -2   7 567.360 99.2560   5
  -5   2   7 501.508 96.5165   5
   5  -2   7 426.726 85.8565   3
  -5  -2   8 84.9050 91.8220   3
   5  -2   8 209.259 95.9959   2
   5   2   8 171.148 79.3385   2
  -5  -2   8 358.228 72.8075   2
   5   2   8 260.709 86.9756   1
  -5  -2   8 273.038 80.5459   5
   5  -2   8 162.065 68.5208   3
  -5  -2   9 3193.22 214.358   2
   5   2   9 3011.35 246.234   1
  -5  -2   9 3245.04 238.753   5
   5  -2   9 3528.64 283.853   3
  -5  -2   9 2736.99 328.795   3
  -5  -2  10 242.790 73.4486   2
   5   2  10 75.9072 71.6724   1
   5   2  11 2333.46 217.763   1
  -5  -2  11 2529.76 221.345   2
  -5  -2  11 2633.60 217.209   4
   5  -2  11 2421.74 273.349   3
  -5  -2  12 143.378 65.5608   2
   5   2  12 170.190 79.0625   1
   5  -2  12 164.384 98.6567   3
  -5  -2  12 150.287 70.8551   4
  -5  -2  13 256.315 90.1521   2
   5   2  13 144.554 64.5397   1
   5  -2  13 270.942 98.9269   3
  -5  -2  13 194.029 74.9504   4
   5   2  14 183.130 73.2720   1
  -5   2  14 174.073 59.0586   4
  -5  -2  14 83.3463 50.1918   4
  -5  -2  15 711.568 119.085   4
  -5   2  15 491.538 85.1043   4
  -5  -2  16 18.2770 45.0115   4
  -5  -2  17 118.993 53.0520   4
   5   3 -19 166.835 119.776   5
  -5   3 -18 474.268 113.924   5
   5   3 -18 368.261 142.052   5
  -5  -3 -17 36.5107 65.2957   5
  -5   3 -17 10.3337 53.1739   5
   5  -3 -17 204.831 114.191   5
   5   3 -17-61.5800 93.0575   5
  -5  -3 -16 209.917 89.0480   5
  -5   3 -16 202.762 73.6139   5
   5  -3 -16 383.904 149.985   5
   5   3 -16 428.643 146.727   5
  -5   3 -15 228.583 124.650   2
  -5  -3 -15 85.2305 80.0537   5
  -5   3 -15 52.4146 46.8578   5
   5   3 -15 34.4077 84.5932   5
  -5   3 -14 1464.18 266.184   2
  -5   3 -14 1210.33 149.507   5
  -5  -3 -14 1098.82 163.818   5
   5  -3 -14 1213.50 214.917   5
   5   3 -14 903.583 185.426   5
  -5   3 -13 6904.26 534.506   2
   5  -3 -13 5966.13 239.452   1
  -5  -3 -13 6545.54 372.648   5
  -5   3 -13 6165.82 316.153   5
   5  -3 -13 5925.37 442.502   5
   5   3 -13 5567.42 418.428   5
  -5   3 -12 1310.37 229.504   2
   5  -3 -12 1340.50 130.060   1
  -5   3 -12 1037.42 133.229   5
  -5  -3 -12 1255.44 170.142   5
   5   3 -12 1124.66 190.073   5
   5  -3 -12 1419.77 219.638   5
  -5   3 -11 1803.34 261.201   2
   5   3 -11 2040.72 181.278   1
   5  -3 -11 2297.51 265.288   5
  -5   3 -11 1884.96 171.355   5
  -5  -3 -11 1694.90 186.576   5
   5   3 -11 1895.80 235.261   5
  -5   3 -10 10142.3 581.398   2
   5   3 -10 10498.9 401.880   1
   5  -3 -10 10054.0 530.269   5
  -5   3 -10 9701.13 375.817   5
  -5  -3 -10 10545.4 441.060   5
   5   3 -10 9977.02 509.432   5
  -5  -3  -9 1546.02 173.692   5
   5  -3  -9 1808.22 221.435   5
  -5   3  -9 1738.06 242.076   2
   5   3  -9 1853.20 174.203   1
  -5   3  -8 1858.90 235.898   2
   5  -3  -8 1415.23 233.589   3
   5   3  -8 1602.74 163.635   1
   5  -3  -8 1458.59 196.386   5
  -5   3  -7 3196.29 291.520   2
   5   3  -7 2832.05 216.914   1
   5  -3  -7 2632.51 256.423   5
   5  -3  -7 2682.86 301.356   3
   5   3  -6 6289.89 323.568   1
  -5   3  -6 6193.91 389.275   2
   5  -3  -6 6367.25 440.970   3
   5  -3  -6 6251.35 372.880   5
   5   3  -5 1425.93 161.585   1
   5  -3  -5 1126.58 175.150   3
  -5   3  -5 1383.74 182.931   2
   5  -3  -5 1556.21 186.544   5
  -5  -3  -5 1401.89 96.5114   3
   5   3  -4 757.475 126.881   1
  -5   3  -4 1135.98 165.343   2
  -5  -3  -4 956.548 62.6464   3
   5   3  -3 8567.91 386.486   1
  -5   3  -3 8638.71 410.723   2
  -5   3  -2 12822.6 478.394   2
  -5   3  -1 13831.9 484.186   2
  -5   3  -1 13576.2 473.909   5
   5   3   0 10016.4 250.899   2
  -5   3   0 10174.6 403.037   2
  -5  -3   0 10723.4 292.173   3
  -5   3   0 10531.6 420.014   5
   5  -3   1 14109.9 481.899   2
  -5   3   1 14282.8 471.426   2
   5   3   1 13740.4 347.560   2
  -5  -3   1 14472.6 546.716   1
  -5   3   1 13935.3 482.055   5
  -5  -3   1 13602.1 384.465   3
   5   3   2 12049.8 366.986   2
   5  -3   2 11640.7 457.056   2
  -5   3   2 11926.5 428.537   2
  -5  -3   2 11377.3 489.755   1
   5   3   2 12158.3 473.519   1
  -5   3   2 12341.5 451.840   5
  -5  -3   2 11932.9 405.260   3
  -5   3   3 8684.16 368.723   2
   5  -3   3 9008.10 415.034   2
   5   3   3 8732.62 339.348   2
  -5  -3   3 8921.56 434.743   1
   5   3   3 8897.94 404.622   1
  -5   3   3 8689.92 375.496   5
  -5  -3   3 8503.21 398.315   5
  -5  -3   3 9389.29 397.009   3
   5   3   4 844.203 115.958   2
   5  -3   4 815.506 133.723   2
  -5  -3   4 747.475 131.899   1
   5   3   4 969.644 144.267   1
  -5   3   4 871.189 124.152   5
  -5  -3   4 797.940 122.595   5
  -5  -3   4 821.498 127.662   3
   5  -3   5 1481.13 187.167   2
   5   3   5 1275.64 154.460   2
  -5  -3   5 1707.88 196.390   1
   5   3   5 1603.93 182.407   1
  -5  -3   5 1640.61 176.335   5
  -5   3   5 1478.07 160.795   5
  -5  -3   5 1462.19 191.328   3
   5  -3   6 6867.71 402.702   2
   5   3   6 6576.99 367.418   2
  -5  -3   6 6224.54 173.262   2
  -5  -3   6 6476.40 383.090   1
   5   3   6 6018.71 334.064   1
  -5   3   6 6700.08 333.764   5
  -5  -3   6 6424.89 339.818   5
  -5  -3   6 6451.41 415.246   3
   5  -3   7 3226.00 289.848   2
   5   3   7 3018.96 267.612   2
  -5  -3   7 2992.28 148.210   2
  -5  -3   7 3190.43 273.160   1
   5   3   7 3105.80 242.476   1
  -5   3   7 3465.15 241.461   5
  -5  -3   7 3491.36 250.214   5
  -5  -3   7 3525.83 331.985   3
  -5  -3   8 1719.91 130.826   2
  -5  -3   8 1305.36 223.066   3
   5   3   8 1521.94 201.067   2
   5   3   8 1420.11 164.425   1
  -5  -3   8 1503.81 191.328   1
  -5  -3   8 1781.03 179.001   5
   5  -3   8 1461.12 177.982   3
  -5  -3   9 1530.49 141.462   2
  -5  -3   9 1600.65 258.137   3
  -5  -3   9 1364.30 183.846   1
   5   3   9 1614.36 178.936   1
  -5  -3   9 1774.98 179.939   5
  -5  -3  10 9707.01 488.365   1
   5   3  10 10292.4 435.236   1
  -5  -3  10 10091.7 389.500   2
  -5  -3  10 10110.3 652.597   3
  -5  -3  11 1850.59 218.351   1
   5   3  11 1800.60 184.816   1
  -5  -3  11 2221.10 328.418   3
  -5  -3  11 1790.90 182.010   2
   5  -3  11 1866.47 244.872   3
  -5  -3  11 1922.41 189.310   4
  -5  -3  12 974.552 164.151   1
   5   3  12 1215.74 151.818   1
  -5  -3  12 1171.78 248.929   3
  -5  -3  12 1113.88 155.117   2
   5  -3  12 1395.26 230.180   3
  -5  -3  12 1321.56 157.276   4
   5   3  13 5994.71 315.139   1
  -5  -3  13 7244.10 622.794   3
  -5  -3  13 5762.92 323.068   4
   5  -3  13 6777.32 515.789   3
   5   3  14 825.194 123.663   1
   5  -3  14 911.038 208.998   3
  -5  -3  14 999.383 140.260   4
  -5   3  14 988.732 117.497   4
   5  -3  15 130.649 108.014   3
  -5  -3  15 189.095 73.9167   4
  -5  -3  16 369.307 93.1665   4
  -5  -3  17 148.600 67.7064   4
   5   4 -18 10.9314 71.0584   5
  -5   4 -17 206.311 76.9008   5
  -5  -4 -17 224.072 88.3485   5
   5   4 -17 222.300 115.509   5
  -5   4 -16 137.390 99.0489   2
  -5  -4 -16 345.797 110.105   5
  -5   4 -16 175.832 75.2002   5
   5  -4 -16 239.591 110.066   5
   5   4 -16 227.979 126.278   5
  -5   4 -15 29.5699 94.1019   2
  -5  -4 -15-1.32384 60.6362   5
  -5   4 -15-11.3557 42.4030   5
   5  -4 -15-52.2215 70.0790   5
   5   4 -15-142.775 104.735   5
  -5   4 -14 336.646 150.103   2
  -5  -4 -14 106.298 75.7433   5
  -5   4 -14 173.359 65.6488   5
   5  -4 -14 360.524 127.819   5
   5  -4 -13 256.489 55.3864   1
  -5   4 -13 209.465 118.611   2
  -5  -4 -13 270.226 94.9919   5
  -5   4 -13 265.844 76.9338   5
   5  -4 -13 182.966 108.186   5
   5   4 -13 224.845 85.7860   5
  -5   4 -12 176.044 105.008   2
   5  -4 -12 293.729 70.5021   1
  -5   4 -12 247.593 67.3401   5
  -5  -4 -12 275.419 89.0703   5
   5  -4 -12 334.070 119.842   5
   5   4 -12 191.716 92.2587   5
  -5   4 -11 724.428 175.356   2
  -5   4 -11 568.022 94.2981   5
  -5  -4 -11 559.019 114.664   5
   5  -4 -11 577.021 145.415   5
   5   4 -10 388.186 87.7170   1
  -5   4 -10 288.433 115.239   2
  -5   4 -10 336.201 77.5755   5
  -5  -4 -10 391.588 108.336   5
  -5  -4 -10 454.860 105.010   3
   5  -4 -10 609.396 158.232   5
  -5   4  -9 5534.95 422.697   2
   5   4  -9 5886.66 308.428   1
   5  -4  -9 5719.85 394.357   5
  -5  -4  -9 5385.49 320.908   5
  -5  -4  -9 5028.53 308.518   3
  -5   4  -8 2897.66 298.232   2
   5   4  -8 3133.45 228.817   1
   5  -4  -8 2969.78 279.306   5
  -5  -4  -8 2936.22 219.890   3
   5  -4  -8 2623.64 318.791   3
  -5   4  -7 4302.68 345.635   2
   5   4  -7 4802.71 281.756   1
   5  -4  -7 4326.99 325.872   5
  -5  -4  -7 4350.89 245.743   3
   5  -4  -7 4500.89 395.211   3
   5   4  -6 6521.22 327.881   1
  -5   4  -6 6998.31 419.080   2
  -5  -4  -6 6142.97 273.039   3
   5  -4  -6 6328.58 380.534   5
   5   4  -5 1975.60 187.926   1
  -5   4  -5 1849.01 217.128   2
   5  -4  -5 1994.79 215.409   5
  -5  -4  -5 2012.94 144.702   3
   5   4  -4 9743.15 405.414   1
  -5   4  -4 9944.35 474.814   2
   5  -4  -4 9499.93 445.244   5
  -5   4  -3 2598.38 237.414   2
   5  -4  -3 2800.82 239.020   5
  -5   4  -2 372.245 97.7419   2
  -5   4  -2 257.009 72.5633   5
  -5  -4  -1 7732.52 410.689   1
  -5   4  -1 7952.55 387.275   2
  -5   4  -1 7730.46 356.436   5
  -5  -4   0 607.329 120.273   1
   5   4   0 625.641 61.0335   2
  -5   4   0 633.142 113.278   2
  -5   4   0 788.307 116.347   5
   5  -4   1 8002.49 387.999   2
  -5   4   1 7548.96 365.434   2
   5   4   1 7522.27 254.357   2
  -5  -4   1 7937.18 416.734   1
  -5   4   1 7562.42 349.999   5
   5   4   2 260.708 78.2679   1
  -5  -4   2 413.276 104.109   1
   5   4   2 266.672 59.4141   2
   5  -4   2 313.974 86.4292   2
  -5   4   2 215.349 73.6934   2
  -5   4   2 386.335 85.4887   5
  -5   4   3 3011.35 233.057   2
   5  -4   3 2673.62 238.740   2
   5   4   3 2388.65 178.677   2
  -5  -4   3 3011.44 258.728   1
   5   4   3 2572.83 216.791   1
  -5   4   3 2862.01 215.862   5
  -5  -4   3 2786.29 228.857   5
   5  -4   4 10214.7 471.301   2
   5   4   4 9198.62 378.730   2
  -5  -4   4 9923.50 469.190   1
   5   4   4 9750.19 418.978   1
  -5   4   4 10063.9 400.988   5
  -5  -4   4 9630.61 446.084   3
  -5  -4   4 9874.25 426.685   5
   5  -4   5 1985.18 215.394   2
   5   4   5 2233.34 202.483   2
  -5  -4   5 1821.46 209.050   1
   5   4   5 1891.10 190.036   1
  -5  -4   5 1746.91 178.400   5
  -5   4   5 1915.10 177.124   5
  -5  -4   5 1851.11 216.230   3
   5  -4   6 7384.98 429.678   2
   5   4   6 6417.31 364.626   2
  -5  -4   6 6736.00 399.801   1
   5   4   6 6319.53 336.822   1
  -5   4   6 6692.63 329.277   5
  -5  -4   6 6178.86 334.420   5
  -5  -4   6 6315.27 409.866   3
   5  -4   7 4945.58 365.470   2
   5   4   7 4718.91 333.691   2
  -5  -4   7 4943.97 154.926   2
  -5  -4   7 4616.91 336.219   1
   5   4   7 4901.02 297.254   1
  -5  -4   7 4880.40 295.624   5
  -5  -4   7 4683.26 379.228   3
   5   4   8 2729.36 266.594   2
  -5  -4   8 2956.22 151.947   2
  -5  -4   8 3217.45 284.342   1
   5   4   8 2914.57 233.305   1
  -5  -4   8 2925.45 230.030   5
  -5  -4   8 2754.31 307.979   3
  -5  -4   9 5600.82 244.927   2
  -5  -4   9 5562.00 375.761   1
   5   4   9 5805.51 316.832   1
  -5  -4   9 5942.03 322.886   5
  -5  -4   9 5739.51 466.530   3
  -5  -4  10 472.551 170.787   3
  -5  -4  10 446.674 83.6097   2
   5   4  10 384.221 90.8937   1
  -5  -4  10 411.302 118.534   1
  -5  -4  10 330.667 89.2736   5
   5  -4  10 339.330 112.555   3
  -5  -4  10 627.100 119.868   4
   5   4  11 418.365 94.6306   1
  -5  -4  11 590.669 133.939   1
  -5  -4  11 595.067 102.212   2
  -5  -4  11 476.319 173.437   3
  -5  -4  11 556.943 113.599   4
   5  -4  11 467.540 134.874   3
  -5  -4  12 263.603 90.6716   1
   5   4  12 320.310 80.1880   1
  -5  -4  12 298.373 86.0193   2
  -5  -4  12 432.969 183.250   3
  -5  -4  12 371.846 94.1858   4
   5  -4  12 115.109 90.9416   3
   5   4  13 263.739 71.7569   1
  -5  -4  13 464.571 165.940   3
  -5  -4  13 272.368 76.7924   4
   5  -4  13 172.694 109.219   3
  -5  -4  14 185.731 117.606   3
   5  -4  14 124.922 105.120   3
  -5  -4  14 263.704 85.1511   4
  -5   4  14 133.472 48.1992   4
  -5  -4  15-90.6089 127.888   3
   5  -4  15 38.0690 89.6475   3
  -5  -4  15 19.0542 51.2741   4
   5  -4  16 432.503 170.346   3
  -5  -4  16 209.018 81.2325   4
  -5  -4  17 169.034 73.3015   4
   5   5 -18 456.010 152.446   5
   5   5 -17 671.597 175.516   5
  -5   5 -16 369.226 140.782   2
  -5   5 -16 172.697 67.7697   5
  -5  -5 -16 257.851 99.4223   5
   5  -5 -16 313.060 126.712   5
   5   5 -16 243.961 109.342   5
  -5   5 -15 88.5183 109.282   2
  -5  -5 -15 19.2388 55.0902   5
  -5   5 -15-17.0999 46.9685   5
   5  -5 -15 124.783 93.2875   5
  -5   5 -14 1106.78 236.880   2
  -5   5 -14 1032.10 127.460   5
  -5  -5 -14 1005.88 160.361   5
   5  -5 -14 1134.50 209.881   5
  -5   5 -13 1223.99 235.537   2
  -5   5 -13 977.141 122.992   5
  -5  -5 -13 901.583 156.332   5
   5  -5 -13 946.842 193.845   5
  -5   5 -12 2556.29 328.874   2
   5  -5 -12 2373.69 175.533   1
  -5  -5 -12 2329.00 227.040   5
  -5   5 -12 2513.66 186.171   5
   5  -5 -12 2824.20 307.401   5
  -5  -5 -12 2282.45 259.387   3
  -5   5 -11 2224.78 295.277   2
  -5  -5 -11 2438.88 227.748   5
   5  -5 -11 2448.92 279.786   5
  -5   5 -11 2643.88 187.155   5
  -5  -5 -11 2194.01 240.707   3
  -5   5 -10 2590.45 306.254   2
   5  -5 -10 2741.27 290.316   5
  -5   5 -10 2746.50 190.527   5
  -5  -5 -10 2812.13 240.697   5
  -5  -5 -10 2412.14 243.137   3
   5   5  -9 679.572 113.532   1
  -5   5  -9 642.690 153.542   2
  -5  -5  -9 805.161 137.382   5
   5  -5  -9 849.436 169.062   5
  -5  -5  -9 660.053 123.982   3
  -5   5  -8 4414.68 375.579   2
   5   5  -8 4778.36 282.839   1
   5  -5  -8 4807.88 355.278   5
  -5  -5  -8 4961.83 310.349   3
  -5   5  -7 9885.21 532.889   2
   5   5  -7 9871.16 405.520   1
   5  -5  -7 10642.5 512.565   5
  -5  -5  -7 10286.9 430.688   3
  -5   5  -6 4399.00 347.049   2
   5   5  -6 4367.68 272.154   1
   5  -5  -6 5177.29 349.200   5
   5   5  -5 15020.8 500.108   1
  -5   5  -5 15776.0 633.804   2
   5  -5  -5 15789.8 593.536   5
   5   5  -4 9551.89 402.502   1
  -5   5  -4 9720.47 483.606   2
   5  -5  -4 8946.33 436.686   5
  -5  -5  -3 2859.64 258.503   1
   5   5  -3 2931.64 226.780   1
  -5   5  -3 2675.48 253.387   2
  -5   5  -3 2640.59 206.584   5
   5  -5  -3 2530.72 229.558   5
  -5  -5  -2 1332.56 177.984   1
  -5   5  -2 1511.58 184.943   2
  -5   5  -2 1168.18 139.108   5
  -5   5  -1 3459.57 271.911   2
  -5   5  -1 3351.11 232.945   5
  -5  -5  -1 3240.92 273.880   1
   5   5   0 26432.9 386.157   2
  -5   5   0 25732.3 711.928   2
  -5   5   0 25848.5 635.999   5
  -5  -5   0 26931.9 777.191   1
  -5   5   1 3181.66 255.833   2
   5   5   1 2955.70 162.905   2
  -5   5   1 3292.64 229.604   5
  -5  -5   1 2780.94 252.024   1
   5   5   1 2895.54 225.559   1
  -5   5   2 1348.73 165.902   2
   5  -5   2 1781.38 201.148   2
   5   5   2 1359.22 125.222   2
  -5  -5   2 1719.50 203.073   1
   5   5   2 1552.59 175.417   1
  -5   5   2 1189.99 138.932   5
  -5   5   3 2913.06 246.783   2
   5  -5   3 2851.40 252.786   2
   5   5   3 2530.59 186.812   2
  -5  -5   3 2798.17 259.809   1
   5   5   3 2754.76 229.514   1
  -5   5   3 3009.86 219.478   5
  -5  -5   3 2576.53 228.120   5
   5  -5   4 8973.69 458.300   2
   5   5   4 8881.38 378.708   2
  -5  -5   4 9579.95 473.546   1
   5   5   4 9280.83 401.960   1
  -5   5   4 10113.2 397.989   5
  -5  -5   4 9140.29 418.903   5
   5  -5   5 15986.7 629.254   2
   5   5   5 14455.8 518.613   2
  -5  -5   5 15952.7 620.589   1
   5   5   5 15434.9 513.087   1
  -5   5   5 15944.5 502.862   5
  -5  -5   5 15612.1 539.839   5
   5  -5   6 4792.78 355.283   2
   5   5   6 4421.15 305.358   2
  -5  -5   6 4520.73 336.693   1
   5   5   6 4827.46 290.989   1
  -5   5   6 4952.74 282.541   5
  -5  -5   6 4937.35 302.111   5
  -5  -5   6 4944.05 372.596   3
   5   5   7 9168.37 469.884   2
  -5  -5   7 9824.82 505.888   1
   5   5   7 10119.8 412.676   1
  -5  -5   7 9875.05 422.424   5
  -5  -5   7 10090.6 560.176   3
  -5  -5   8 4853.54 167.516   2
   5   5   8 5130.15 369.850   2
  -5  -5   8 4450.98 344.830   1
   5   5   8 4758.80 290.196   1
  -5  -5   8 4721.50 290.070   5
  -5  -5   8 4820.25 408.679   3
  -5  -5   9 644.875 81.6056   2
   5   5   9 789.567 120.290   1
  -5  -5   9 605.079 130.038   1
  -5  -5   9 937.900 137.118   5
  -5  -5   9 735.902 175.023   3
  -5  -5   9 755.438 129.972   4
  -5  -5  10 3032.99 189.162   2
   5   5  10 2784.12 212.479   1
  -5  -5  10 2692.25 216.013   5
  -5  -5  10 3014.48 356.394   3
  -5  -5  10 2761.31 230.186   4
   5   5  11 2406.73 193.116   1
  -5  -5  11 2492.79 193.989   2
   5  -5  11 2294.91 281.502   3
  -5  -5  11 2550.12 220.249   4
  -5  -5  11 2570.32 356.851   3
   5   5  12 2545.22 193.955   1
  -5  -5  12 2302.75 349.035   3
  -5  -5  12 2492.45 221.479   4
   5  -5  12 2166.03 290.188   3
   5   5  13 956.166 113.373   1
  -5  -5  13 1086.02 261.734   3
  -5  -5  13 795.371 130.537   4
   5  -5  13 893.536 197.799   3
  -5  -5  14 798.170 218.492   3
  -5  -5  14 906.005 142.348   4
   5  -5  14 871.713 217.735   3
  -5  -5  15-99.4675 124.021   3
  -5  -5  15-66.3488 68.6460   4
  -5  -5  16 784.372 252.290   3
   5  -5  16 487.724 188.944   3
  -5  -5  16 391.231 103.586   4
   5  -5  17 480.272 173.419   3
  -5  -5  17 524.484 111.623   4
   5  -5  18 308.326 129.511   3
  -5  -5  18 287.904 86.8001   4
  -5  -6 -16-244.961 106.688   5
  -5   6 -15 290.565 151.082   2
  -5  -6 -15 421.390 118.223   5
  -5   6 -15 291.857 69.9023   5
   5  -6 -15 624.986 181.780   5
  -5   6 -14 319.928 137.043   2
  -5  -6 -14 75.4517 60.4477   5
  -5   6 -14 89.5973 57.0005   5
   5  -6 -14 105.243 103.822   5
  -5   6 -13 163.708 93.7723   2
  -5  -6 -13 306.251 101.617   5
  -5   6 -13 331.948 75.4669   5
   5  -6 -13 261.658 115.484   5
  -5   6 -12 196.213 119.027   2
   5  -6 -12 138.508 53.2236   1
  -5  -6 -12 114.311 74.3734   5
  -5   6 -12 231.375 62.5596   5
   5  -6 -12 207.956 97.3252   5
  -5   6 -11 319.196 131.866   2
  -5   6 -11 356.137 71.7419   5
  -5  -6 -11 360.482 110.648   5
   5  -6 -11 260.266 113.297   5
  -5  -6 -11 221.447 94.9206   3
  -5   6 -10 51.7261 71.3407   2
  -5   6 -10 117.066 46.7189   5
  -5  -6 -10 54.4991 66.3660   5
   5  -6 -10 12.4452 59.9564   5
  -5  -6 -10 58.0118 66.6267   3
  -5   6  -9 905.802 187.817   2
  -5  -6  -9 842.491 154.126   3
  -5  -6  -9 988.199 146.469   5
   5  -6  -9 916.180 169.430   5
  -5   6  -8 2080.87 268.905   2
   5   6  -8 1976.55 193.310   1
   5  -6  -8 2060.37 240.061   5
  -5  -6  -8 2215.49 211.364   5
  -5  -6  -8 2385.49 241.426   3
  -5   6  -7 2725.87 294.420   2
   5  -6  -7 2659.84 262.525   5
   5   6  -7 2854.41 225.891   1
  -5   6  -6 1955.24 244.650   2
   5   6  -6 1740.40 177.406   1
   5  -6  -6 1516.11 197.515   5
   5   6  -5 2716.12 218.509   1
  -5   6  -5 2546.20 266.512   2
   5  -6  -5 2793.78 255.842   5
   5   6  -4 7260.50 351.543   1
  -5  -6  -4 7130.50 417.328   1
  -5   6  -4 7244.08 433.234   2
  -5   6  -4 6639.56 321.817   5
   5  -6  -4 7129.64 394.991   5
  -5  -6  -3 2027.09 221.903   1
   5   6  -3 1617.76 169.199   1
  -5   6  -3 1539.38 200.210   2
   5  -6  -3 1858.08 200.982   5
  -5   6  -3 1586.46 159.048   5
  -5   6  -2 1997.65 219.071   2
  -5  -6  -2 1875.51 214.850   1
   5   6  -2 2271.07 200.155   1
  -5   6  -2 1876.82 172.927   5
  -5  -6  -1 364.610 104.732   1
   5   6  -1 420.114 95.4794   1
  -5   6  -1 576.166 127.604   2
  -5   6  -1 515.475 95.5996   5
  -5   6   0 2045.79 216.898   2
   5   6   0 2045.61 114.441   2
  -5   6   0 1825.55 169.540   5
  -5  -6   0 1654.36 204.910   1
   5   6   0 1938.73 185.433   1
  -5   6   1 391.531 109.563   2
  -5   6   1 425.686 85.4065   5
   5   6   1 479.831 69.9259   2
   5   6   1 459.452 102.652   1
  -5  -6   1 468.249 116.884   1
  -5   6   2 1984.09 213.467   2
   5   6   2 1629.36 141.414   2
  -5   6   2 1845.77 168.476   5
  -5  -6   2 2253.53 236.526   1
   5   6   2 1963.47 185.423   1
  -5   6   3 1787.57 207.533   2
   5  -6   3 1582.76 198.322   2
   5   6   3 1576.57 152.229   2
  -5  -6   3 1479.18 194.643   1
   5   6   3 1809.64 183.548   1
  -5   6   3 1879.52 171.880   5
   5  -6   4 7200.95 425.542   2
   5   6   4 7117.35 347.146   2
  -5  -6   4 7388.06 430.486   1
   5   6   4 6854.79 346.438   1
  -5   6   4 8045.12 350.187   5
  -5  -6   4 7454.98 379.952   5
   5   6   5 2661.56 228.219   2
   5  -6   5 2826.21 276.319   2
  -5   6   5 2812.10 211.426   5
  -5  -6   5 2785.36 231.824   5
  -5  -6   5 2541.90 256.699   1
   5   6   5 2944.80 227.047   1
   5   6   6 1878.05 208.360   2
  -5  -6   6 1600.31 221.364   1
   5   6   6 1602.73 169.731   1
  -5  -6   6 1851.32 188.227   5
   5   6   7 2806.41 267.479   2
   5   6   7 2865.83 220.576   1
  -5  -6   7 2605.01 221.946   5
  -5  -6   7 3187.63 326.423   3
  -5  -6   7 2904.34 236.627   4
  -5  -6   8 2089.32 92.8721   2
   5   6   8 1828.63 228.944   2
   5   6   8 2096.77 189.968   1
  -5  -6   8 2174.90 197.478   5
  -5  -6   8 2210.94 288.655   3
  -5  -6   8 1815.98 189.583   4
  -5  -6   9 1019.61 87.0832   2
   5   6   9 829.554 117.267   1
  -5  -6   9 993.441 134.321   5
  -5  -6   9 1200.12 157.636   4
  -5  -6   9 964.005 199.227   3
  -5  -6  10 210.462 49.5791   2
   5   6  10 137.139 60.5664   1
  -5  -6  10 144.765 63.3184   5
  -5  -6  10 131.165 69.0863   4
  -5  -6  10 68.7970 98.4517   3
   5   6  11 257.485 65.0403   1
  -5  -6  11 360.850 161.093   3
  -5  -6  11 274.325 80.1035   4
   5   6  12 137.053 52.9144   1
   5  -6  12 197.639 113.897   3
  -5  -6  12 70.9735 64.1908   4
  -5  -6  12 178.924 127.226   3
  -5  -6  13 341.293 157.447   3
  -5  -6  13 195.195 81.8000   4
   5  -6  13 357.414 128.868   3
  -5  -6  14 33.4644 98.8106   3
  -5  -6  14 58.1750 58.4969   4
  -5  -6  15 472.451 198.230   3
  -5  -6  15 374.016 96.8032   4
   5  -6  15 485.957 173.900   3
  -5  -6  16-33.7408 96.7984   3
   5  -6  16 160.299 117.223   3
  -5  -6  16 19.9307 47.3015   4
   5  -6  17 419.631 169.945   3
  -5  -6  17 472.640 108.699   4
   5  -6  18-608.710 225.448   3
  -5  -6  18 163.000 73.8722   4
  -5   7 -15 72.9602 117.097   2
  -5  -7 -15 448.642 129.473   5
   5  -7 -15 390.249 138.249   5
  -5   7 -14 493.836 184.934   2
  -5  -7 -14 656.011 135.951   5
   5  -7 -14 821.436 186.055   5
  -5   7 -13 332.138 133.205   2
  -5  -7 -13 811.819 149.534   5
  -5   7 -13 712.897 96.4594   5
   5  -7 -13 811.187 184.876   5
  -5   7 -12 1215.97 237.546   2
  -5  -7 -12 1600.59 206.672   5
  -5   7 -12 1230.58 121.696   5
   5  -7 -12 1442.77 237.104   5
  -5  -7 -11 1770.19 250.051   3
  -5   7 -11 1876.06 283.497   2
  -5   7 -11 2187.35 156.791   5
  -5  -7 -11 2390.47 235.176   5
   5  -7 -11 2032.97 270.890   5
  -5   7 -10 2407.76 307.887   2
  -5  -7 -10 2719.30 243.962   5
   5  -7 -10 2872.02 301.212   5
  -5  -7 -10 2884.13 302.152   3
  -5  -7  -9 922.394 172.467   3
  -5   7  -9 683.925 164.945   2
  -5  -7  -9 1030.95 152.150   5
   5  -7  -9 1203.93 197.411   5
  -5   7  -8 2595.25 305.607   2
   5  -7  -8 2945.83 291.032   5
  -5  -7  -8 2416.55 222.693   5
  -5   7  -7 2479.34 286.946   2
   5  -7  -7 2573.97 266.291   5
  -5  -7  -7 2608.48 229.170   5
  -5   7  -6 10180.4 561.168   2
   5   7  -6 10590.3 438.406   1
   5  -7  -6 10321.6 504.062   5
  -5   7  -6 9417.42 378.129   5
  -5  -7  -5 652.654 143.376   1
   5   7  -5 683.415 123.793   1
  -5   7  -5 593.301 149.590   2
   5  -7  -5 671.967 138.203   5
  -5   7  -5 647.245 102.225   5
  -5   7  -4 8800.37 495.788   2
   5   7  -4 9286.31 401.716   1
  -5  -7  -4 9566.93 497.846   1
  -5   7  -4 8860.90 358.707   5
   5  -7  -4 9168.38 454.689   5
  -5   7  -3 6315.93 413.353   2
   5   7  -3 6443.71 337.261   1
  -5  -7  -3 6654.78 411.108   1
  -5   7  -3 5853.26 289.415   5
   5  -7  -3 6362.94 371.396   5
   5   7  -2 482.560 109.167   1
  -5  -7  -2 268.934 99.5763   1
  -5   7  -2 541.028 136.229   2
  -5   7  -2 616.373 99.1603   5
   5  -7  -2 463.304 106.644   5
  -5   7  -1 16500.3 637.229   2
   5   7  -1 17188.5 256.589   2
   5   7  -1 16852.2 262.564   2
  -5   7  -1 16435.7 484.197   5
  -5  -7  -1 17097.8 655.304   1
   5   7  -1 17719.9 551.987   1
  -5   7   0 13862.7 583.242   2
   5   7   0 13210.6 313.168   2
  -5   7   0 13300.9 434.371   5
   5   7   0 13148.9 477.599   1
  -5  -7   0 13160.0 574.900   1
  -5   7   1 17235.0 642.099   2
   5   7   1 15636.8 398.930   2
  -5   7   1 16606.3 487.490   5
   5   7   1 16800.2 538.480   1
  -5  -7   1 17037.8 658.803   1
  -5   7   2 365.153 105.281   2
  -5   7   2 367.425 84.6432   5
   5   7   2 232.898 78.7049   1
   5   7   2 456.065 83.1590   2
  -5  -7   2 195.082 80.5490   1
  -5   7   3 7254.81 430.736   2
   5  -7   3 6826.57 422.931   2
   5   7   3 6475.16 314.916   2
   5   7   3 6673.47 339.716   1
  -5   7   3 6378.15 308.237   5
   5   7   4 8886.86 397.897   2
   5   7   4 9692.00 407.373   1
  -5   7   4 9864.72 387.112   5
  -5  -7   4 9189.81 425.948   5
   5   7   5 630.884 113.643   1
   5   7   5 719.353 129.096   2
  -5   7   5 613.302 104.897   5
  -5  -7   5 635.290 120.543   5
   5   7   6 9345.96 465.654   2
   5   7   6 10561.1 414.884   1
  -5  -7   6 9932.72 429.135   5
  -5  -7   6 9749.76 424.302   4
   5   7   7 1999.84 227.384   2
   5   7   7 2241.14 193.123   1
  -5  -7   7 2296.93 205.589   5
  -5  -7   7 2125.67 203.821   4
   5   7   8 2297.07 193.310   1
  -5  -7   8 2230.52 198.412   5
  -5  -7   8 2143.87 205.964   4
   5   7   9 848.563 128.012   1
  -5  -7   9 967.763 130.852   5
  -5  -7   9 913.411 142.856   4
  -5  -7   9 938.163 213.938   3
   5   7  10 2747.05 200.682   1
  -5  -7  10 2632.41 209.415   5
  -5  -7  10 2673.75 357.439   3
  -5  -7  10 2507.11 225.413   4
   5   7  11 1990.78 166.268   1
  -5  -7  11 2394.17 352.882   3
  -5  -7  11 1983.17 206.735   4
   5   7  12 1176.13 124.393   1
  -5  -7  12 1302.92 166.695   4
  -5  -7  12 1238.88 270.766   3
   5  -7  13 442.571 160.198   3
  -5  -7  13 413.117 105.918   4
  -5  -7  13 638.500 206.646   3
  -5  -7  14 728.004 227.933   3
  -5  -7  14 687.860 127.171   4
   5  -7  14 526.885 175.327   3
  -5  -7  15 125.660 140.918   3
   5  -7  15 429.958 171.477   3
  -5  -7  15 284.661 88.6292   4
   5  -7  16 71.5658 103.651   3
  -5  -7  16 183.477 81.6362   4
   5  -7  17 15.6264 84.8178   3
  -5  -7  17 490.063 121.893   4
  -5   8 -14 278.858 129.559   2
  -5  -8 -14 119.650 86.7837   5
   5  -8 -14 423.071 137.986   5
  -5   8 -13 334.097 137.211   2
  -5  -8 -13 371.849 111.561   5
   5  -8 -13 597.715 179.490   5
  -5   8 -12 181.264 115.716   2
  -5  -8 -12 277.059 98.0648   5
   5  -8 -12 256.481 111.723   5
  -5   8 -11 551.547 172.014   2
  -5  -8 -11 644.929 133.097   5
   5  -8 -11 901.690 186.383   5
  -5  -8 -10 1392.06 230.971   3
  -5   8 -10 1008.80 212.146   2
  -5  -8 -10 1075.13 162.972   5
   5  -8 -10 1176.81 202.557   5
  -5   8  -9 1090.12 207.765   2
  -5  -8  -9 966.762 149.521   5
   5  -8  -9 1048.95 186.090   5
  -5   8  -8 408.708 146.442   2
  -5  -8  -8 372.457 100.537   5
   5  -8  -8 408.132 133.976   5
  -5   8  -8 417.579 76.2430   5
  -5   8  -7 1436.93 238.017   2
  -5  -8  -7 1584.01 181.167   5
  -5   8  -7 1436.23 144.721   5
   5  -8  -7 1354.42 202.573   5
  -5   8  -6 1163.96 199.923   2
  -5  -8  -6 1154.26 183.438   1
  -5   8  -6 1250.31 133.012   5
   5  -8  -6 1273.46 189.350   5
  -5   8  -5 14287.1 669.570   2
  -5  -8  -5 14266.5 636.777   1
   5  -8  -5 13769.7 576.172   5
  -5   8  -5 13224.1 418.840   5
  -5   8  -4 2629.96 287.642   2
  -5  -8  -4 2516.51 267.906   1
   5   8  -4 2234.40 211.348   1
  -5   8  -4 2023.65 165.379   5
   5  -8  -4 2209.16 232.738   5
  -5  -8  -3 134.583 82.8574   1
   5   8  -3 42.3138 52.6659   1
  -5   8  -3 6.23921 71.1871   2
  -5   8  -3 34.3688 41.3552   5
   5  -8  -3-70.5171 86.9406   5
  -5   8  -2 6347.71 422.714   2
   5   8  -2 6387.69 339.884   1
  -5  -8  -2 6397.16 416.267   1
  -5   8  -2 6216.74 283.382   5
   5  -8  -2 6405.31 367.323   5
   5   8  -1 655.118 65.3428   2
  -5   8  -1 703.429 145.428   2
   5   8  -1 660.552 65.6040   2
  -5   8  -1 584.390 92.5011   5
   5   8  -1 609.832 111.102   1
  -5   8   0 11923.0 565.876   2
   5   8   0 11744.1 325.582   2
  -5   8   0 11807.8 396.484   5
   5   8   0 11627.8 451.953   1
  -5   8   1 466.706 132.765   2
  -5   8   1 740.016 102.868   5
   5   8   1 675.513 94.1581   2
   5   8   1 596.230 113.666   1
  -5   8   2 5911.92 406.257   2
  -5   8   2 6326.75 298.733   5
   5   8   2 6108.56 328.109   1
   5   8   2 5817.75 285.395   2
  -5   8   3-4.18697 63.8577   2
   5   8   3 51.9941 62.7467   1
   5   8   3 42.2444 43.6735   2
  -5   8   3-6.87767 42.2935   5
  -5   8   4 2557.22 282.006   2
   5   8   4 2037.93 196.331   2
   5   8   4 1998.31 191.218   1
  -5   8   4 2581.43 200.602   5
  -5  -8   4 2374.53 220.328   5
  -5  -8   4 2047.84 198.308   4
   5   8   5 13714.5 482.399   1
   5   8   5 13456.3 532.776   2
  -5  -8   5 14143.4 512.739   4
  -5  -8   5 13768.5 512.578   5
   5   8   6 1309.16 157.032   1
   5   8   6 1176.12 175.693   2
  -5  -8   6 1217.73 152.287   5
  -5  -8   6 1636.22 181.817   4
   5   8   7 1639.82 166.615   1
   5   8   7 1495.75 204.310   2
  -5  -8   7 1491.98 168.269   5
  -5  -8   7 1682.32 185.204   4
   5   8   8 633.385 110.667   1
  -5  -8   8 289.778 79.6079   5
  -5  -8   8 343.696 96.6618   4
   5   8   9 1175.97 136.845   1
  -5  -8   9 1053.82 138.597   5
  -5  -8   9 754.203 133.053   4
   5   8  10 1094.03 128.139   1
  -5  -8  10 1105.67 136.825   5
  -5  -8  10 1271.91 170.291   4
  -5  -8  10 1318.54 267.029   3
   5   8  11 559.652 95.6618   1
  -5  -8  11 636.329 121.095   4
  -5  -8  11 807.710 221.892   3
  -5  -8  12 167.275 122.705   3
  -5  -8  12 195.780 74.5147   4
  -5  -8  13 406.427 107.678   4
  -5  -8  13 405.804 184.797   3
   5  -8  14-67.9195 100.410   3
  -5  -8  14 89.4881 46.2817   4
  -5  -8  14 113.589 114.809   3
  -5  -8  15-16.9490 62.3794   4
   5  -8  15-102.109 116.233   3
   5  -8  16 51.6163 102.987   3
  -5  -8  16 241.713 78.7572   4
   5  -8  17-125.088 131.982   3
  -5   9 -14 538.822 187.593   2
  -5  -9 -14 419.645 118.405   5
   5  -9 -14 449.386 152.450   5
  -5   9 -13 158.812 152.289   2
  -5  -9 -13 172.954 75.4253   5
   5  -9 -13 308.261 136.619   5
  -5   9 -12 646.722 190.641   2
  -5  -9 -12 1039.50 173.647   5
   5  -9 -12 932.168 190.437   5
  -5   9 -11 867.420 204.669   2
  -5  -9 -11 731.052 137.562   5
   5  -9 -11 813.223 177.507   5
  -5   9 -10 1290.38 236.238   2
  -5   9 -10 1352.92 104.487   5
  -5  -9 -10 1392.75 185.910   5
   5  -9 -10 1441.90 226.111   5
  -5   9  -9 1179.13 221.322   2
  -5  -9  -9 1004.15 153.893   5
  -5   9  -9 1001.94 90.9180   5
   5  -9  -9 962.637 180.311   5
  -5   9  -8 3712.81 381.438   2
   5  -9  -8 3299.92 318.721   5
  -5   9  -8 3452.65 202.724   5
  -5  -9  -8 3420.37 266.534   5
  -5   9  -7 4470.43 408.678   2
  -5   9  -7 4486.63 226.410   5
   5  -9  -7 4771.30 368.205   5
  -5  -9  -7 4614.16 302.657   5
  -5  -9  -7 4526.52 369.439   1
  -5   9  -6 11193.1 625.273   2
  -5   9  -6 10723.9 347.764   5
  -5  -9  -6 10858.5 456.413   5
   5  -9  -6 11382.2 547.396   5
  -5   9  -5 1556.09 240.767   2
  -5   9  -5 1143.63 118.379   5
   5  -9  -5 962.650 167.277   5
  -5   9  -4 1738.29 246.714   2
  -5   9  -4 1484.88 133.889   5
   5  -9  -4 1476.96 195.775   5
  -5   9  -3 2222.23 270.130   2
  -5   9  -3 2486.32 170.472   5
   5  -9  -3 2669.91 252.757   5
  -5   9  -2 5016.05 389.749   2
   5   9  -2 5208.20 169.645   2
   5   9  -2 5205.21 313.178   1
  -5   9  -2 5072.25 245.455   5
   5  -9  -2 5030.14 330.117   5
   5   9  -1-14.9592 29.0553   2
  -5   9  -1 72.5099 99.3419   2
  -5   9  -1 35.7214 40.3263   5
   5   9  -1 91.2858 72.1162   1
  -5   9   0 4842.46 379.701   2
   5   9   0 6096.08 332.338   1
  -5   9   0 5219.96 257.120   5
  -5   9   1-36.9136 93.1788   2
   5   9   1 58.9456 54.8569   1
  -5   9   1-2.31713 37.7471   5
  -5  -9   1-29.0754 58.6236   4
  -5   9   2 4829.70 383.301   2
   5   9   2 4937.75 299.359   1
   5   9   2 4224.08 259.145   2
  -5   9   2 5008.23 262.844   5
  -5  -9   2 4650.70 290.109   4
  -5   9   3 2359.14 275.082   2
   5   9   3 2203.06 201.646   1
   5   9   3 2090.98 197.973   2
  -5   9   3 2785.51 201.876   5
  -5  -9   3 2362.16 212.334   4
  -5   9   4 2192.86 275.664   2
   5   9   4 1378.96 162.143   1
   5   9   4 1357.33 171.870   2
  -5   9   4 1933.85 172.966   5
  -5  -9   4 1543.53 182.204   5
  -5  -9   4 1836.98 192.947   4
   5   9   5 853.283 145.222   2
   5   9   5 1182.09 150.940   1
  -5  -9   5 1163.52 155.243   5
  -5  -9   5 1286.59 167.477   4
   5   9   6 10959.9 431.172   1
   5   9   6 10932.8 523.854   2
  -5  -9   6 10735.9 447.814   5
  -5  -9   6 11847.2 480.973   4
   5   9   7 5052.25 289.846   1
  -5  -9   7 4392.25 279.810   5
  -5  -9   7 4660.68 306.308   4
   5   9   8 3648.21 244.981   1
  -5  -9   8 3475.39 243.663   5
  -5  -9   8 3462.17 266.787   4
  -5  -9   9 1098.46 137.037   5
  -5  -9   9 1109.47 156.296   4
  -5  -9  10 1488.57 180.691   4
  -5  -9  11 548.521 211.543   3
  -5  -9  11 592.825 125.206   4
  -5  -9  12 903.378 145.998   4
  -5  -9  12 995.107 256.055   3
  -5  -9  13 29.2856 135.440   3
  -5  -9  13 295.004 98.8390   4
  -5  -9  14 549.094 122.885   4
  -5  -9  14 627.651 278.208   3
   5  -9  15 36.9761 98.1122   3
  -5  -9  15 88.8800 64.1080   4
   5  -9  16 94.3264 155.771   3
  -5  10 -13 505.501 173.532   2
  -5 -10 -13 564.033 141.358   5
   5 -10 -13 575.314 163.139   5
  -5  10 -12 119.995 127.841   2
  -5 -10 -12-48.6211 57.2140   5
   5 -10 -12 17.9002 60.1011   5
  -5  10 -11 745.099 199.336   2
  -5 -10 -11 401.981 107.454   5
   5 -10 -11 781.371 185.235   5
  -5  10 -10 56.3386 101.579   2
  -5 -10 -10 111.581 81.2939   5
   5 -10 -10 260.433 111.192   5
[truncated: 192,281 more chars]
