# Supplementary material for: Synthesis and crystal structure of 5-{(E)-[(1H-indol-3-ylformamido)­imino]­meth­yl}-2-meth­oxy­phenyl propane-1-sulfonate
Source: Acta Crystallogr E Crystallogr Commun. 2025 Mar 11;81(Pt 4):310–3. doi: 10.1107/S2056989025002087 (PMC11974325; doi:10.1107/S2056989025002087)
Supplement: Supplementary file 2 [file e-81-00310-Isup2.hkl]

data_I                                                                          
_shelx_title ' bmk2266 in Pca2(1)'                                              
_shelx_refln_list_code          4                                               
_shelx_F_calc_maximum      187.06                                               
_exptl_crystal_F_000       872.00                                               
_reflns_d_resolution_high  0.7168                                               
                                                                                
loop_                                                                           
 _space_group_symop_operation_xyz                                               
 'x, y, z'                                                                      
 '-x, -y, z+1/2'                                                                
 'x+1/2, -y, z'                                                                 
 '-x+1/2, y, z+1/2'                                                             
                                                                                
_cell_length_a     9.2969                                                       
_cell_length_b    14.0662                                                       
_cell_length_c    15.1168                                                       
_cell_angle_alpha  90.000                                                       
_cell_angle_beta   90.000                                                       
_cell_angle_gamma  90.000                                                       
                                                                                
_shelx_F_squared_multiplier     1.000                                           
                                                                                
loop_                                                                           
 _refln_index_h                                                                 
 _refln_index_k                                                                 
 _refln_index_l                                                                 
 _refln_F_squared_calc                                                          
 _refln_F_squared_meas                                                          
 _refln_F_squared_sigma                                                         
 _refln_observed_status                                                         
   1   1 -21         22.56         38.02        10.72 o                         
   0   0 -20         64.10         87.80        14.81 o                         
   2   0 -20        138.69        128.50        12.52 o                         
   0   1 -20          3.21         -6.24         9.65 o                         
   1   1 -20          6.52          7.56         3.53 o                         
   2   1 -20          1.44          0.72         4.10 o                         
   3   1 -20         15.06         22.10         5.50 o                         
   4   1 -20          0.71          9.15         5.57 o                         
   0   2 -20         48.19         37.41        10.35 o                         
   1   2 -20          6.17          5.61         3.63 o                         
   2   2 -20         41.21         38.74         6.87 o                         
   3   2 -20          1.95          1.85         5.71 o                         
   0   3 -20          3.30         -5.91         5.91 o                         
   1   3 -20          9.49          8.50         4.29 o                         
   2   3 -20          2.08         11.73         7.02 o                         
   3   3 -20         16.80          9.87         5.61 o                         
   2   0 -19        107.15         94.62        10.30 o                         
   4   0 -19          6.63          3.23         7.71 o                         
   1   1 -19         19.52         16.48         3.49 o                         
   2   1 -19          1.68         -1.03         2.41 o                         
   3   1 -19         58.72         60.43         6.01 o                         
   4   1 -19          5.41          3.48         3.04 o                         
   5   1 -19          8.88         13.55         5.95 o                         
   1   2 -19          1.75         -2.39         2.39 o                         
   2   2 -19          2.68          3.81         2.51 o                         
   3   2 -19          1.67         -0.73         3.07 o                         
   4   2 -19          3.27          8.10         4.29 o                         
   5   2 -19          4.68         12.83         6.32 o                         
   1   3 -19         17.54         21.98         3.98 o                         
   2   3 -19         12.96          6.69         4.02 o                         
   3   3 -19         31.95         19.68         5.15 o                         
   4   3 -19          0.84          4.89         6.91 o                         
   5   3 -19         28.11         11.45         8.22 o                         
   1   4 -19          4.55          0.44         2.80 o                         
   2   4 -19          2.39         13.05         7.21 o                         
   3   4 -19          1.04         11.76         6.52 o                         
   4   4 -19          3.90         -9.27         9.27 o                         
   0   0 -18         17.53         42.33         9.54 o                         
   2   0 -18         93.87         90.50         9.63 o                         
   4   0 -18         86.58        104.63        10.84 o                         
   6   0 -18          4.55          3.98         4.70 o                         
   0   1 -18         11.42          4.96         2.89 o                         
   1   1 -18          2.91          3.98         2.63 o                         
   2   1 -18         15.49          8.48         2.78 o                         
   3   1 -18         71.18         81.88         6.62 o                         
   4   1 -18          6.46          6.10         4.49 o                         
   5   1 -18         45.19         38.61         5.70 o                         
   6   1 -18          1.49         -5.93         5.93 o                         
   0   2 -18        124.60        117.96        11.33 o                         
   1   2 -18          7.33          4.66         2.56 o                         
   2   2 -18         66.87         69.90         5.91 o                         
   3   2 -18          0.22          3.98         5.46 o                         
   4   2 -18         36.45         43.58         5.25 o                         
   5   2 -18          4.72          4.61         5.03 o                         
   6   2 -18          0.79          1.73         4.32 o                         
   0   3 -18         25.41         37.97         7.71 o                         
   1   3 -18         19.39         17.02         3.37 o                         
   2   3 -18          6.87         10.31         3.12 o                         
   3   3 -18         25.89         30.37         4.21 o                         
   4   3 -18         12.11          9.17         3.13 o                         
   5   3 -18         29.65         29.90         6.10 o                         
   6   3 -18          8.16          9.04         4.30 o                         
   0   4 -18         99.42        110.09        10.36 o                         
   1   4 -18         10.72          8.10         2.67 o                         
   2   4 -18         22.81         22.75         3.78 o                         
   3   4 -18          5.25          5.21         2.79 o                         
   4   4 -18         43.19         41.90         6.74 o                         
   5   4 -18          0.75          0.75         4.88 o                         
   0   5 -18         59.93         65.64         8.20 o                         
   1   5 -18          3.19          1.72         5.27 o                         
   2   5 -18         12.21          3.38         3.63 o                         
   3   5 -18         21.48          7.82         6.30 o                         
   4   5 -18          9.58         15.16         7.85 o                         
   5   5 -18         17.17         31.31        10.47 o                         
   2   0 -17         22.14         20.64         4.81 o                         
   4   0 -17        410.81        459.22        20.93 o                         
   6   0 -17         90.52         91.59        10.46 o                         
   1   1 -17        160.89        160.41         8.33 o                         
   2   1 -17         24.05         20.26         4.07 o                         
   3   1 -17         50.28         58.00         5.48 o                         
   4   1 -17          0.26         11.12         3.36 o                         
   5   1 -17         67.83         56.13         5.71 o                         
   6   1 -17          8.98          6.14         3.41 o                         
   7   1 -17         17.14         21.74         7.09 o                         
   1   2 -17         19.43         19.66         3.28 o                         
   2   2 -17          6.51          2.29         2.26 o                         
   3   2 -17         16.31         13.99         3.12 o                         
   4   2 -17         72.45         70.61         6.09 o                         
   5   2 -17          4.18          3.29         2.51 o                         
   6   2 -17         39.45         33.18         6.12 o                         
   7   2 -17          1.40          6.40         4.63 o                         
   1   3 -17        106.05        104.58         6.76 o                         
   2   3 -17          3.73          2.69         2.43 o                         
   3   3 -17          5.03          9.62         2.73 o                         
   4   3 -17          0.08          0.67         2.35 o                         
   5   3 -17          4.62          2.41         2.90 o                         
   6   3 -17          4.66          2.65         5.05 o                         
   7   3 -17          1.35          6.45         5.09 o                         
   1   4 -17         13.00          6.62         3.32 o                         
   2   4 -17         22.55         23.78         4.18 o                         
   3   4 -17          7.54          6.37         2.41 o                         
   4   4 -17         34.60         42.71         5.56 o                         
   5   4 -17         15.24         14.87         3.56 o                         
   6   4 -17         28.82         41.20         8.09 o                         
   1   5 -17         48.04         53.19         5.12 o                         
   2   5 -17          2.09          0.12         2.36 o                         
   3   5 -17          9.25          8.10         3.79 o                         
   4   5 -17          5.03          1.79         3.19 o                         
   5   5 -17         37.14         46.11        12.05 o                         
   1   6 -17          6.43          8.67         3.68 o                         
   2   6 -17         15.15          9.72         3.36 o                         
   3   6 -17         30.90         32.39         4.84 o                         
   4   6 -17         54.23         71.19        13.99 o                         
   1   7 -17         48.73         56.66         8.33 o                         
   2   7 -17         40.98         37.16         6.99 o                         
   3   7 -17         13.39         10.06         7.40 o                         
   2   8 -17         20.38         20.23         9.92 o                         
   1   9 -17         55.17         45.79        13.63 o                         
   2   9 -17          0.59         13.58         9.36 o                         
   1  10 -17         15.03         15.23         9.38 o                         
   0   0 -16        495.22        561.76        29.04 o                         
   2   0 -16         13.94         13.80         5.34 o                         
   4   0 -16        113.89        107.13        10.04 o                         
   6   0 -16          3.76          9.43         4.76 o                         
   0   1 -16          0.59         -0.81         3.35 o                         
   1   1 -16          2.46         -0.06         2.15 o                         
   2   1 -16         19.32         22.52         4.46 o                         
   3   1 -16         28.94         27.50         3.75 o                         
   4   1 -16          1.35         -1.29         2.41 o                         
   5   1 -16         12.62          4.48         2.90 o                         
   6   1 -16         19.66         28.66         4.39 o                         
   7   1 -16         38.98         47.57         6.09 o                         
   8   1 -16         14.04         15.55         6.00 o                         
   0   2 -16         47.36         54.90         6.81 o                         
   1   2 -16         13.37          4.55         2.57 o                         
   2   2 -16        113.63        113.42         6.84 o                         
   3   2 -16          7.41          7.75         2.72 o                         
   4   2 -16         12.03         15.27         3.50 o                         
   5   2 -16          2.21         -0.68         2.70 o                         
   6   2 -16          7.75         10.92         3.37 o                         
   7   2 -16          6.38          8.27         3.70 o                         
   8   2 -16          3.17         11.46         5.72 o                         
   0   3 -16         48.86         45.80         6.29 o                         
   1   3 -16          1.99         -1.71         2.46 o                         
   2   3 -16          4.01          1.88         2.36 o                         
   3   3 -16          7.69         11.84         2.89 o                         
   4   3 -16          4.58          3.92         2.78 o                         
   5   3 -16         22.46         18.99         3.96 o                         
   6   3 -16          2.07          3.45         2.77 o                         
   7   3 -16         50.21         48.59         9.62 o                         
   8   3 -16          2.33          2.18         3.45 o                         
   0   4 -16          4.84         32.90         5.61 o                         
   1   4 -16         16.63         17.14         3.10 o                         
   2   4 -16         51.00         54.21         4.80 o                         
   3   4 -16          0.61         -2.44         2.44 o                         
   4   4 -16         54.38         87.71         6.41 o                         
   5   4 -16         13.77         15.13         3.05 o                         
   6   4 -16         24.46         19.99         4.50 o                         
   7   4 -16          2.43         -4.22         4.22 o                         
   0   5 -16         72.83         65.74         7.31 o                         
   1   5 -16         42.08         47.69         4.52 o                         
   2   5 -16          9.46          7.50         3.23 o                         
   3   5 -16         20.86         19.64         4.64 o                         
   4   5 -16         47.19         42.46         4.45 o                         
   5   5 -16         17.25         17.48         3.02 o                         
   0   6 -16         83.85         87.93         9.34 o                         
   1   6 -16         50.35         51.71         4.68 o                         
   2   6 -16         17.55         22.15         3.12 o                         
   3   6 -16         29.01         28.08         3.51 o                         
   4   6 -16         63.25         63.62         6.47 o                         
   5   6 -16          0.57         -7.32         7.32 o                         
   0   7 -16         24.20         24.83         8.00 o                         
   1   7 -16          4.47          2.12         3.14 o                         
   2   7 -16         11.91         11.03         3.74 o                         
   3   7 -16         25.93         30.64         5.69 o                         
   4   7 -16         35.48         36.94         6.30 o                         
   0   8 -16         14.37         52.71        10.82 o                         
   1   8 -16         21.96         20.50         5.89 o                         
   2   8 -16         39.86         40.19         6.08 o                         
   3   8 -16          8.54         10.87         4.17 o                         
   0   9 -16          7.19         10.88         4.33 o                         
   1   9 -16          7.62         16.68         5.79 o                         
   2   9 -16          3.11          3.64         6.96 o                         
   3   9 -16          4.49         17.35        10.83 o                         
   0  10 -16          9.40          9.66         7.97 o                         
   1  10 -16          1.46         -5.90         6.57 o                         
   2  10 -16         16.82         10.58         7.67 o                         
   0  11 -16          2.25          6.86         6.25 o                         
   1  11 -16          1.58          8.13         8.77 o                         
   2  11 -16         16.40         16.66        10.18 o                         
   0  12 -16         30.08         33.33        11.25 o                         
   1  12 -16          1.37         -6.62         7.15 o                         
   2   0 -15         37.06         31.21         3.68 o                         
   4   0 -15         82.57         82.11         8.76 o                         
   6   0 -15        432.47        419.70        20.54 o                         
   8   0 -15         32.61         35.09         8.82 o                         
   1   1 -15        171.62        175.77         7.90 o                         
   2   1 -15         10.71          6.68         1.81 o                         
   3   1 -15        211.53        211.00         7.51 o                         
   4   1 -15         82.02         86.87         6.21 o                         
   5   1 -15         13.53         13.21         3.34 o                         
   6   1 -15          9.23          8.09         3.13 o                         
   7   1 -15          4.68          3.49         2.64 o                         
   8   1 -15         12.35          7.77         3.36 o                         
   1   2 -15         28.01         20.89         3.03 o                         
   2   2 -15        140.02        129.08         5.92 o                         
   3   2 -15         52.10         46.35         4.52 o                         
   4   2 -15         64.54         64.78         6.14 o                         
   5   2 -15         30.39         38.12         4.38 o                         
   6   2 -15        133.79        130.09         8.16 o                         
   7   2 -15         12.45         14.31         5.16 o                         
   8   2 -15         13.92          8.03         4.90 o                         
   1   3 -15        124.91        129.40         6.78 o                         
   2   3 -15          4.36          0.28         2.13 o                         
   3   3 -15         88.83        136.21        10.73 o                         
   4   3 -15         23.05         17.48         3.18 o                         
   5   3 -15          7.40          5.66         2.40 o                         
   6   3 -15         12.92         43.79         4.76 o                         
   7   3 -15         10.81         16.34         4.14 o                         
   8   3 -15          7.08          0.86         4.17 o                         
   1   4 -15         36.99         43.73         4.15 o                         
   2   4 -15         26.81         21.84         3.17 o                         
   3   4 -15          7.66          8.93         2.28 o                         
   4   4 -15         35.69         36.13         3.90 o                         
   5   4 -15          1.05         -1.92         1.95 o                         
   6   4 -15         78.35         75.27         6.45 o                         
   7   4 -15         10.01          9.62         3.94 o                         
   8   4 -15         17.37         12.39         5.53 o                         
   1   5 -15         68.22         65.66         4.96 o                         
   2   5 -15         28.02         28.00         3.34 o                         
   3   5 -15        115.69        103.36         6.03 o                         
   4   5 -15         20.06          7.27         2.16 o                         
   5   5 -15          1.67          2.47         2.19 o                         
   6   5 -15          1.16          5.21         2.98 o                         
   7   5 -15          1.51          0.26         2.94 o                         
   1   6 -15         19.53         15.02         2.46 o                         
   2   6 -15         95.75         95.93         5.60 o                         
   3   6 -15         18.63         41.33         4.85 o                         
   4   6 -15         22.51         22.08         3.13 o                         
   5   6 -15         26.77         25.47         4.60 o                         
   6   6 -15         73.97         75.01        12.92 o                         
   1   7 -15         60.60         60.46         4.52 o                         
   2   7 -15         89.65         96.67         5.67 o                         
   3   7 -15         86.69         97.63         7.32 o                         
   4   7 -15         18.42         13.03         3.99 o                         
   5   7 -15         19.49         20.71         7.51 o                         
   1   8 -15         20.25         20.55         4.80 o                         
   2   8 -15        102.09         96.16         8.60 o                         
   3   8 -15         54.19         60.78         7.19 o                         
   4   8 -15          0.36         -0.12         3.48 o                         
   1   9 -15        176.36        190.85        12.01 o                         
   2   9 -15          4.76          2.36         3.24 o                         
   3   9 -15         82.90         87.69         8.73 o                         
   4   9 -15          2.77         -0.62         5.61 o                         
   1  10 -15          8.26          8.68         3.58 o                         
   2  10 -15         20.51         16.78         4.97 o                         
   3  10 -15         17.98         17.13        10.64 o                         
   1  11 -15         75.04         71.41        10.85 o                         
   2  11 -15          2.03         10.55         7.80 o                         
   3  11 -15         93.92         84.72        18.10 o                         
   1  12 -15          3.42          5.43        13.56 o                         
   2  12 -15         49.07         47.60        13.94 o                         
   1  13 -15         35.59         39.92        12.66 o                         
   0   0 -14        252.78        359.59        21.12 o                         
   2   0 -14        342.99        312.53        10.16 o                         
   4   0 -14        197.62        195.17         8.72 o                         
   6   0 -14         51.91         47.18         7.23 o                         
   8   0 -14          5.96          1.34         4.16 o                         
   0   1 -14         31.76         23.94         4.41 o                         
   1   1 -14        188.43        202.28         8.01 o                         
   2   1 -14         52.91         51.60         3.04 o                         
   3   1 -14         79.60         79.88         3.83 o                         
   4   1 -14         32.08         30.65         2.60 o                         
   5   1 -14        311.28        321.00        11.74 o                         
   6   1 -14         20.58         15.29         2.60 o                         
   7   1 -14         95.37         96.49         6.10 o                         
   8   1 -14         23.11         21.67         4.85 o                         
   9   1 -14         12.27         11.51         5.89 o                         
   0   2 -14        107.74        100.28         8.08 o                         
   1   2 -14         44.72         44.77         3.42 o                         
   2   2 -14        115.69        104.99         5.09 o                         
   3   2 -14         41.13         36.72         2.69 o                         
   4   2 -14        142.28        145.50         7.62 o                         
   5   2 -14         14.80         13.48         3.12 o                         
   6   2 -14         43.07         44.54         4.62 o                         
   7   2 -14          6.12         -0.56         2.78 o                         
   8   2 -14         14.38          6.62         2.46 o                         
   9   2 -14          0.68         -4.51         4.51 o                         
   0   3 -14         80.10         84.05         7.48 o                         
   1   3 -14         26.24         18.46         2.36 o                         
   2   3 -14        127.94        112.98         5.39 o                         
   3   3 -14         60.45         67.33         4.80 o                         
   4   3 -14         21.32         21.07         3.10 o                         
   5   3 -14         69.61         80.12         5.67 o                         
   6   3 -14         30.83         26.89         4.40 o                         
   7   3 -14         25.67         26.23         4.22 o                         
   8   3 -14          7.69         10.40         3.84 o                         
   9   3 -14         32.55         26.76         7.51 o                         
   0   4 -14        399.65        405.14        15.85 o                         
   1   4 -14         85.45         90.36         6.06 o                         
   2   4 -14        132.11        138.52         6.40 o                         
   3   4 -14         15.99         12.12         2.49 o                         
   4   4 -14         18.91         21.31         3.97 o                         
   5   4 -14         12.52         14.57         4.14 o                         
   6   4 -14          1.19         -1.82         2.31 o                         
   7   4 -14          0.70          3.50         2.39 o                         
   8   4 -14          3.31         -0.28         3.85 o                         
   9   4 -14         19.88         16.60         5.69 o                         
   0   5 -14         50.02         65.45         6.73 o                         
   1   5 -14          4.23          2.50         1.69 o                         
   2   5 -14         17.99         14.60         2.90 o                         
   3   5 -14          2.43         -1.08         1.87 o                         
   4   5 -14         43.95         41.01         3.96 o                         
   5   5 -14         68.17         72.29         5.78 o                         
   6   5 -14          2.98          2.24         2.33 o                         
   7   5 -14         92.69         98.49         7.43 o                         
   8   5 -14          4.73          5.81         4.58 o                         
   0   6 -14          8.81          1.08         2.30 o                         
   1   6 -14          7.86          6.83         1.83 o                         
   2   6 -14        111.43        107.49         5.65 o                         
   3   6 -14         10.14         10.32         2.36 o                         
   4   6 -14         51.72         52.29         4.81 o                         
   5   6 -14          9.07          8.30         2.89 o                         
   6   6 -14         11.76         12.45         3.25 o                         
   0   7 -14         46.36        184.30        39.33 o                         
   1   7 -14         14.72         12.73         3.14 o                         
   2   7 -14         26.25         24.94         3.58 o                         
   3   7 -14         69.63         76.09         5.42 o                         
   4   7 -14         10.81          7.53         3.83 o                         
   5   7 -14         41.59         46.22         6.48 o                         
   6   7 -14          1.01         -0.26         3.45 o                         
   0   8 -14         83.43         83.63         6.59 o                         
   1   8 -14         18.02         14.48         3.53 o                         
   2   8 -14         68.90         81.98         7.85 o                         
   3   8 -14         32.98         36.28         5.68 o                         
   4   8 -14         41.77         45.86         6.35 o                         
   5   8 -14         10.02         17.17         5.38 o                         
   0   9 -14        100.88        108.69        10.94 o                         
   1   9 -14        146.98        144.05         8.96 o                         
   2   9 -14         23.62         26.05         5.00 o                         
   3   9 -14         66.54         63.09         7.20 o                         
   4   9 -14         18.34          9.00         3.46 o                         
   5   9 -14         32.08         31.42         5.75 o                         
   0  10 -14        219.08        251.93        17.46 o                         
   1  10 -14          7.09          8.78         3.36 o                         
   2  10 -14         58.95         56.90         6.81 o                         
   3  10 -14          5.77          0.22         3.77 o                         
   4  10 -14         54.52         68.19         7.90 o                         
   0  11 -14          1.07          4.76         6.27 o                         
   1  11 -14          2.93         -2.57         2.57 o                         
   2  11 -14         13.79         13.15         3.84 o                         
   3  11 -14         38.70         39.28         6.16 o                         
   0  12 -14         16.82         30.45         6.81 o                         
   1  12 -14          2.97          5.87         2.97 o                         
   2  12 -14         79.42         82.70        17.42 o                         
   3  12 -14          0.30          1.24         6.34 o                         
   0  13 -14          1.40          6.30         7.69 o                         
   1  13 -14          4.09          9.23         4.72 o                         
   2  13 -14         34.45         54.33        15.12 o                         
   0  14 -14         61.09         95.30        18.13 o                         
   1  14 -14          0.85          4.03         6.87 o                         
   2   0 -13        147.08        151.53         6.92 o                         
   4   0 -13        137.51        115.74         6.61 o                         
   6   0 -13         14.71         29.45         4.18 o                         
   8   0 -13         81.06         96.94         9.01 o                         
   1   1 -13        556.94        536.38        12.13 o                         
   2   1 -13          6.30          4.42         1.22 o                         
   3   1 -13         12.60         10.59         1.59 o                         
   4   1 -13         61.31         58.50         3.43 o                         
   5   1 -13        186.46        186.83        10.82 o                         
   6   1 -13         35.04         38.37         3.25 o                         
   7   1 -13         13.87         15.01         2.28 o                         
   8   1 -13          5.80          2.73         1.96 o                         
   9   1 -13          0.15          5.85         3.83 o                         
   1   2 -13         40.14         36.60         3.02 o                         
   2   2 -13          5.66          8.08         1.64 o                         
   3   2 -13         94.31         89.18         3.68 o                         
   4   2 -13        251.59        250.16         6.51 o                         
   5   2 -13         13.95         11.29         2.42 o                         
   6   2 -13         35.91         40.10         3.66 o                         
   7   2 -13          5.03          4.95         2.11 o                         
   8   2 -13         76.28         84.32         5.79 o                         
   9   2 -13          1.21          7.17         3.84 o                         
   1   3 -13        225.28        219.26         6.92 o                         
   2   3 -13         73.58         79.49         4.14 o                         
   3   3 -13        165.90        160.46         4.71 o                         
   4   3 -13          2.03          3.00         1.56 o                         
   5   3 -13        406.52        420.72        11.04 o                         
   6   3 -13          4.36         -0.67         1.66 o                         
   7   3 -13          3.56          4.52         2.31 o                         
   8   3 -13         44.45         39.35         4.37 o                         
   9   3 -13          4.54          0.63         4.04 o                         
   1   4 -13         82.92         74.53         4.00 o                         
   2   4 -13         80.05         77.46         4.12 o                         
   3   4 -13        261.46        253.92         5.73 o                         
   4   4 -13        288.00        279.49         9.45 o                         
   5   4 -13         13.70         16.65         2.29 o                         
   6   4 -13         29.73         27.61         5.52 o                         
   7   4 -13          2.90          3.46         2.47 o                         
   8   4 -13         11.70          8.55         3.07 o                         
   9   4 -13         23.08         38.18        14.14 o                         
   1   5 -13        162.04        167.76         6.56 o                         
   2   5 -13         91.13         94.13         5.11 o                         
   3   5 -13         67.56         77.90         4.90 o                         
   4   5 -13          0.23          0.27         1.38 o                         
   5   5 -13         62.57         67.96         5.57 o                         
   6   5 -13          8.51          4.70         2.65 o                         
   7   5 -13         66.75         57.10         5.71 o                         
   8   5 -13         35.00         30.64         6.50 o                         
   9   5 -13          3.46         -4.41         4.87 o                         
   1   6 -13          6.01          1.55         2.82 o                         
   2   6 -13         19.09         26.69         3.71 o                         
   3   6 -13        132.29        130.23         6.09 o                         
   4   6 -13         63.06         64.12         5.01 o                         
   5   6 -13         12.94         19.04         3.20 o                         
   6   6 -13         21.27         19.78         3.59 o                         
   7   6 -13         13.59          9.33         2.84 o                         
   8   6 -13         20.47         20.29         5.74 o                         
   1   7 -13         91.86         90.39         5.18 o                         
   2   7 -13         14.48          9.75         4.43 o                         
   3   7 -13         86.00         89.07         7.95 o                         
   4   7 -13         79.19         81.96         5.55 o                         
   5   7 -13         37.59         47.80         6.06 o                         
   6   7 -13          4.58          8.53         2.56 o                         
   7   7 -13         20.54         23.89         5.33 o                         
   1   8 -13         32.82         36.27         3.02 o                         
   2   8 -13        157.17        172.04        11.87 o                         
   3   8 -13         60.80         52.33         4.32 o                         
   4   8 -13         10.41          1.40         4.25 o                         
   5   8 -13         23.64         28.82         5.35 o                         
   6   8 -13         61.34         74.08         8.34 o                         
   1   9 -13         19.24         24.38         4.14 o                         
   2   9 -13         74.87         77.46         6.48 o                         
   3   9 -13         29.48         31.88         5.20 o                         
   4   9 -13         30.77         32.70         5.48 o                         
   5   9 -13         18.35         14.14         4.16 o                         
   6   9 -13          4.50         -4.39         4.39 o                         
   1  10 -13         18.03         19.77         5.02 o                         
   2  10 -13        108.84        103.85         7.50 o                         
   3  10 -13         26.68         26.89         5.97 o                         
   4  10 -13         71.66         67.05         7.67 o                         
   5  10 -13         27.25         37.94         6.25 o                         
   1  11 -13          8.00         10.86         3.01 o                         
   2  11 -13         26.83         30.05         4.42 o                         
   3  11 -13          7.81          6.78         3.61 o                         
   4  11 -13         41.71         36.28         5.83 o                         
   1  12 -13         16.75         14.26         3.46 o                         
   2  12 -13          5.85          5.73         2.79 o                         
   3  12 -13          2.01         -3.43         3.55 o                         
   4  12 -13         41.52         44.14         8.94 o                         
   1  13 -13         22.43         33.10         4.84 o                         
   2  13 -13          1.81         -2.90         3.06 o                         
   3  13 -13         12.35          3.09         6.29 o                         
   1  14 -13          1.13         18.05         9.19 o                         
   2  14 -13          3.64        -10.28        10.28 o                         
   1  15 -13         12.67         11.23         8.07 o                         
   0   0 -12       1086.93       1173.39        33.85 o                         
   2   0 -12        771.41        759.39        14.45 o                         
   4   0 -12        653.45        702.61        21.74 o                         
   6   0 -12        217.27        239.72        11.04 o                         
   8   0 -12         10.75         58.97        11.01 o                         
  10   0 -12         12.44         11.55         6.40 o                         
   0   1 -12        163.64        154.41         8.90 o                         
   1   1 -12         61.26         71.57         3.73 o                         
   2   1 -12         75.54         67.71         3.09 o                         
   3   1 -12        481.39        461.49         8.29 o                         
   4   1 -12         52.38         57.66         3.19 o                         
   5   1 -12        351.19        354.95         9.30 o                         
   6   1 -12         84.86         89.82         4.62 o                         
   7   1 -12        187.55        191.75         7.49 o                         
   8   1 -12         11.80          9.18         2.38 o                         
   9   1 -12         57.91         56.19         6.93 o                         
  10   1 -12          5.24          5.51         4.02 o                         
   0   2 -12        859.73        883.76        20.70 o                         
   1   2 -12         23.98         23.98         2.33 o                         
   2   2 -12        507.58        463.29         7.49 o                         
   3   2 -12         62.05         63.60         3.05 o                         
   4   2 -12        580.80        570.25        13.09 o                         
   5   2 -12         13.81          9.36         3.46 o                         
   6   2 -12          0.84         -0.60         1.54 o                         
   7   2 -12         19.39         16.90         2.62 o                         
   8   2 -12         27.27         27.33         4.15 o                         
   9   2 -12         52.83         64.24         6.31 o                         
  10   2 -12          5.01          7.74         5.82 o                         
   0   3 -12        868.31       1001.38        22.15 o                         
   1   3 -12        205.54        212.47         5.96 o                         
   2   3 -12         81.03         74.26         2.97 o                         
   3   3 -12        233.67        388.92        21.06 o                         
   4   3 -12         62.95         60.56         3.19 o                         
   5   3 -12         85.28         85.20         4.66 o                         
   6   3 -12         49.88         50.79         3.83 o                         
   7   3 -12         70.57         77.00         4.99 o                         
   8   3 -12         19.15         21.27         3.40 o                         
   9   3 -12        113.46        124.80         9.23 o                         
  10   3 -12          8.69          8.21         4.83 o                         
   0   4 -12        370.67        364.84        12.39 o                         
   1   4 -12        304.45        306.05         8.53 o                         
   2   4 -12        189.88        186.05         5.77 o                         
   3   4 -12        114.22        118.54         3.63 o                         
   4   4 -12        187.49        253.18        11.92 o                         
   5   4 -12         19.38         17.58         2.39 o                         
   6   4 -12         17.63         21.61         2.98 o                         
   7   4 -12         25.37         20.11         2.78 o                         
   8   4 -12          5.52         13.04         2.86 o                         
   9   4 -12          2.48         -1.32        12.98 o                         
  10   4 -12          5.63          7.33         5.28 o                         
   0   5 -12          9.27          9.60         3.03 o                         
   1   5 -12         48.96         52.62         4.40 o                         
   2   5 -12        231.47        254.23         9.60 o                         
   3   5 -12        225.63        207.77         4.47 o                         
   4   5 -12          6.00          3.86         1.77 o                         
   5   5 -12        174.59        168.52         6.39 o                         
   6   5 -12         14.17         12.24         2.44 o                         
   7   5 -12        103.99        107.29         6.45 o                         
   8   5 -12          1.04          0.49         2.05 o                         
   9   5 -12         13.47          5.34         4.37 o                         
   0   6 -12        552.79        730.55        29.42 o                         
   1   6 -12          2.60          2.85         1.92 o                         
   2   6 -12        190.29        190.08        10.14 o                         
   3   6 -12         45.08         92.34         8.80 o                         
   4   6 -12         13.27          8.74         2.61 o                         
   5   6 -12          9.27         12.14         2.21 o                         
   6   6 -12         37.39         38.73         4.11 o                         
   7   6 -12          0.82          3.30         2.06 o                         
   8   6 -12         20.69         26.01         4.07 o                         
   9   6 -12         20.95         41.88         9.87 o                         
   0   7 -12        109.46        118.94         7.06 o                         
   1   7 -12         61.71         62.35         3.64 o                         
   2   7 -12         63.74         63.66         4.51 o                         
   3   7 -12        119.85        114.09         9.12 o                         
   4   7 -12        131.80        128.51         6.64 o                         
   5   7 -12         90.91         92.26         6.11 o                         
   6   7 -12          8.57         13.23         2.58 o                         
   7   7 -12         40.46         40.16         7.04 o                         
   0   8 -12         33.23         31.32         3.62 o                         
   1   8 -12         99.28        105.38         5.83 o                         
   2   8 -12        133.45        143.35         8.55 o                         
   3   8 -12          9.41          6.13         1.30 o                         
   4   8 -12        111.81        102.34         5.64 o                         
   5   8 -12         19.10         16.52         4.27 o                         
   6   8 -12          1.09          0.52         5.27 o                         
   7   8 -12          0.59          0.73         2.94 o                         
   0   9 -12         16.48         28.62         9.83 o                         
   1   9 -12         74.06         85.62         6.50 o                         
   2   9 -12         36.34         34.49         4.41 o                         
   3   9 -12         54.32         60.17         6.68 o                         
   4   9 -12         30.00         40.38         8.36 o                         
   5   9 -12         62.59         62.78         7.31 o                         
   6   9 -12         19.45         25.21         5.09 o                         
   7   9 -12         77.86         65.90        15.47 o                         
   0  10 -12        427.90        454.67        20.81 o                         
   1  10 -12         14.91         17.76         4.00 o                         
   2  10 -12        163.35        188.21         9.57 o                         
   3  10 -12         26.21         36.41         5.52 o                         
   4  10 -12         14.65         17.86         5.37 o                         
   5  10 -12          0.60          0.63         2.87 o                         
   6  10 -12         26.19         22.97         5.37 o                         
   0  11 -12         13.48          8.02         4.23 o                         
   1  11 -12         15.87         16.61         5.24 o                         
   2  11 -12          2.30          4.43         2.83 o                         
   3  11 -12          3.53         -0.17         2.33 o                         
   4  11 -12         78.01         97.65         9.03 o                         
   5  11 -12         20.72         17.88         5.63 o                         
   0  12 -12         87.43         96.80        10.40 o                         
   1  12 -12         10.99          7.27         3.05 o                         
   2  12 -12         59.20         56.14         5.75 o                         
   3  12 -12          4.02         13.41         5.48 o                         
   4  12 -12         22.04         21.04         5.53 o                         
   5  12 -12          5.26         14.35         6.75 o                         
   0  13 -12         10.81         21.30         6.10 o                         
   1  13 -12          8.43          6.10         3.45 o                         
   2  13 -12         42.16         51.47         5.59 o                         
   3  13 -12          6.60         -3.65         3.65 o                         
   4  13 -12         18.34         14.35         8.34 o                         
   0  14 -12          8.63          8.42         9.85 o                         
   1  14 -12         20.66         30.65         4.48 o                         
   2  14 -12         63.82         92.59        12.33 o                         
   3  14 -12         26.69         27.33        11.16 o                         
   0  15 -12          4.98          3.07         6.98 o                         
   1  15 -12         26.24         37.84        12.99 o                         
   2  15 -12         14.31          3.38         6.28 o                         
   1  16 -12          2.59          6.37         7.34 o                         
   2   0 -11          5.16          3.84         1.50 o                         
   4   0 -11        147.09        141.58         6.98 o                         
   6   0 -11        347.14        354.38        12.12 o                         
   8   0 -11        104.52        106.96        11.21 o                         
  10   0 -11         85.09         80.33        13.86 o                         
   1   1 -11        715.22        689.30        11.48 o                         
   2   1 -11         29.17         20.21         1.77 o                         
   3   1 -11       1089.95       1087.40        25.09 o                         
   4   1 -11         14.66         13.40         2.19 o                         
   5   1 -11        409.41        387.15         9.82 o                         
   6   1 -11         29.28         26.62         2.89 o                         
   7   1 -11         58.19         54.52         5.69 o                         
   8   1 -11          5.07         -0.65         2.83 o                         
   9   1 -11         14.66          6.46         3.47 o                         
  10   1 -11         12.45         18.70         4.32 o                         
  11   1 -11         12.09          2.58         5.89 o                         
   1   2 -11         96.69         93.04         3.79 o                         
   2   2 -11        216.99        197.11         4.54 o                         
   3   2 -11         16.83         15.12         1.66 o                         
   4   2 -11        337.95        336.63         8.12 o                         
   5   2 -11        179.44        185.18         6.76 o                         
   6   2 -11          8.71         10.59         2.18 o                         
   7   2 -11         91.06         94.76         6.11 o                         
   8   2 -11        173.44        171.98        14.58 o                         
   9   2 -11         16.53         18.89         4.81 o                         
  10   2 -11         85.26         91.15         8.96 o                         
   1   3 -11        621.82        626.40        11.56 o                         
   2   3 -11         12.38          8.68         1.58 o                         
   3   3 -11        521.73        512.07         7.38 o                         
   4   3 -11        281.00        288.59         7.46 o                         
   5   3 -11        129.84        132.51         5.80 o                         
   6   3 -11         35.51         34.07         3.15 o                         
   7   3 -11         43.59         45.86         4.42 o                         
   8   3 -11         25.65         18.94         3.91 o                         
   9   3 -11         21.55         23.41         4.90 o                         
  10   3 -11          1.10          8.33         3.67 o                         
   1   4 -11        482.48        503.53        11.22 o                         
   2   4 -11        523.68        516.28        10.40 o                         
   3   4 -11        231.55        250.63         5.65 o                         
   4   4 -11        265.72        260.43         6.81 o                         
   5   4 -11         35.02         40.55         4.19 o                         
   6   4 -11         36.13         32.98         3.42 o                         
   7   4 -11        102.89         98.68         6.37 o                         
   8   4 -11        154.29        169.02         9.54 o                         
   9   4 -11         14.48         13.40         3.87 o                         
  10   4 -11         23.06         29.08         6.44 o                         
   1   5 -11        378.52        360.38         7.78 o                         
   2   5 -11         50.18         39.00         3.49 o                         
   3   5 -11        318.10        311.64         7.20 o                         
   4   5 -11          1.15          0.16         1.54 o                         
   5   5 -11        162.41        167.78         7.26 o                         
   6   5 -11          2.51          3.76         1.74 o                         
   7   5 -11         17.38         23.08         3.44 o                         
   8   5 -11         15.61         14.84         3.17 o                         
   9   5 -11          7.34          0.80         3.00 o                         
  10   5 -11          2.49          2.69         5.50 o                         
   1   6 -11         99.64         90.38         4.13 o                         
   2   6 -11        103.47        104.53         5.05 o                         
   3   6 -11         33.26         31.17         2.66 o                         
   4   6 -11        126.63        116.01         6.04 o                         
   5   6 -11         19.56         21.58         3.00 o                         
   6   6 -11        199.33        209.29         8.36 o                         
   7   6 -11          2.83         -1.88         2.70 o                         
   8   6 -11         36.70         29.76         4.55 o                         
   9   6 -11          0.95          1.73         4.25 o                         
   1   7 -11        124.35        122.24         4.73 o                         
   2   7 -11         42.13         41.78         2.21 o                         
   3   7 -11         88.13         83.52         3.88 o                         
   4   7 -11         17.72         16.76         2.71 o                         
   5   7 -11        138.55        145.44         6.98 o                         
   6   7 -11          4.12          2.23         1.92 o                         
   7   7 -11          5.01          1.44         2.76 o                         
   8   7 -11          4.12          1.00         2.88 o                         
   9   7 -11          4.20         17.00         7.93 o                         
   1   8 -11        157.18        156.69         4.35 o                         
   2   8 -11        139.88        136.39         4.17 o                         
   3   8 -11         91.68         86.08         4.73 o                         
   4   8 -11         99.34         91.92         3.61 o                         
   5   8 -11         41.22         48.45         6.65 o                         
   6   8 -11         72.36         78.70         5.21 o                         
   7   8 -11          6.52          7.65         3.90 o                         
   8   8 -11         69.62         44.61        13.05 o                         
   1   9 -11        496.06        504.47         9.21 o                         
   2   9 -11        268.16        269.30         7.73 o                         
   3   9 -11         31.47         33.10         2.88 o                         
   4   9 -11          2.90          1.44         3.92 o                         
   5   9 -11         41.57         54.18         6.59 o                         
   6   9 -11         10.39         14.99         4.93 o                         
   7   9 -11         60.95         57.51         7.50 o                         
   1  10 -11         43.93         40.35         4.59 o                         
   2  10 -11          6.10          6.03         2.69 o                         
   3  10 -11         15.11         16.13         3.52 o                         
   4  10 -11        240.43        258.64        13.51 o                         
   5  10 -11         26.52         41.16         8.50 o                         
   6  10 -11         51.55         57.93         8.50 o                         
   7  10 -11          8.60         16.61         9.54 o                         
   1  11 -11         82.26         84.20         7.25 o                         
   2  11 -11          7.61          4.88         2.69 o                         
   3  11 -11         34.92         30.49         4.29 o                         
   4  11 -11         45.82         53.65         8.53 o                         
   5  11 -11         38.88         43.52         6.33 o                         
   6  11 -11         10.83          8.91         4.04 o                         
   1  12 -11         32.61         35.11         4.39 o                         
   2  12 -11          2.39          4.03         2.51 o                         
   3  12 -11         64.22         79.81         6.53 o                         
   4  12 -11         52.58         66.10         7.40 o                         
   5  12 -11          9.76          2.76         3.80 o                         
   6  12 -11         21.77         22.14         8.45 o                         
   1  13 -11         24.19         25.23         5.23 o                         
   2  13 -11          9.02          3.02         2.92 o                         
   3  13 -11          0.50          1.03         3.29 o                         
   4  13 -11          7.94         13.93         4.47 o                         
   5  13 -11          6.79         22.79         9.12 o                         
   1  14 -11         16.45         17.47         4.18 o                         
   2  14 -11          5.74         11.49         3.78 o                         
   3  14 -11         35.23         49.66         6.46 o                         
   4  14 -11          5.43         13.05         4.85 o                         
   1  15 -11         15.23          9.20         3.16 o                         
   2  15 -11          5.01          8.29         3.58 o                         
   3  15 -11          0.49         -6.11         6.32 o                         
   1  16 -11         12.52          3.11         4.67 o                         
   0   0 -10       2804.35       2829.09        46.67 o                         
   2   0 -10        115.71         82.87         4.44 o                         
   4   0 -10         75.18         66.86         4.54 o                         
   6   0 -10         66.39         63.20         6.48 o                         
   8   0 -10         80.03         77.65         9.46 o                         
  10   0 -10         42.02         43.59         8.19 o                         
   0   1 -10        301.48        292.14        13.03 o                         
   1   1 -10        268.69        262.10         5.71 o                         
   2   1 -10          4.57          4.71         1.00 o                         
   3   1 -10        309.48        327.29         6.82 o                         
   4   1 -10         22.42         24.61         2.63 o                         
   5   1 -10        143.01        142.44         5.85 o                         
   6   1 -10         47.77         38.14         3.85 o                         
   7   1 -10         86.98         96.92         6.94 o                         
   8   1 -10         26.41         15.33         3.80 o                         
   9   1 -10        119.13        116.50         9.63 o                         
  10   1 -10          2.24          2.14         2.99 o                         
  11   1 -10         46.27         47.40         8.75 o                         
   0   2 -10       1478.20       1459.30        21.51 o                         
   1   2 -10        115.66        119.35         3.67 o                         
   2   2 -10        239.65        200.97         4.74 o                         
   3   2 -10        134.07        116.28         3.73 o                         
   4   2 -10        194.95        180.77         5.94 o                         
   5   2 -10         15.34         16.92         2.40 o                         
   6   2 -10        671.03        684.44        16.74 o                         
   7   2 -10         68.15         65.80         5.94 o                         
   8   2 -10         14.03         10.98         3.78 o                         
   9   2 -10          6.36          6.11         3.34 o                         
  10   2 -10         15.69         10.55         3.88 o                         
  11   2 -10         11.45         16.67         6.07 o                         
   0   3 -10        508.59        518.13        12.12 o                         
   1   3 -10        227.76        226.42         6.69 o                         
   2   3 -10        158.23        149.21         4.01 o                         
   3   3 -10        178.19        182.98         5.07 o                         
   4   3 -10         64.05         58.37         3.78 o                         
   5   3 -10        682.32        697.56        12.80 o                         
   6   3 -10         15.77         16.91         2.91 o                         
   7   3 -10        257.05        261.28        11.50 o                         
   8   3 -10         28.35         24.36         4.81 o                         
   9   3 -10        128.30        125.81        10.15 o                         
  10   3 -10          2.72         17.81         5.30 o                         
  11   3 -10        156.71        125.37        19.73 o                         
   0   4 -10        833.08        841.19        13.14 o                         
   1   4 -10        192.20        193.76         5.22 o                         
   2   4 -10        819.74        782.97        11.36 o                         
   3   4 -10         18.13         16.39         1.82 o                         
   4   4 -10        101.07         90.05         4.08 o                         
   5   4 -10         28.39         27.47         2.83 o                         
   6   4 -10        277.58        294.52         9.96 o                         
   7   4 -10         17.83         10.13         3.08 o                         
   8   4 -10          1.29          4.31         2.81 o                         
   9   4 -10         72.44         72.31         8.07 o                         
  10   4 -10         25.94         25.54         5.19 o                         
  11   4 -10         19.05          5.39         6.04 o                         
   0   5 -10          3.28         29.90         2.89 o                         
   1   5 -10         78.49         79.19         3.19 o                         
   2   5 -10         54.65         53.22         3.16 o                         
   3   5 -10        145.13        135.58         5.85 o                         
   4   5 -10         38.93         40.49         3.67 o                         
   5   5 -10        189.48        184.01         7.48 o                         
   6   5 -10         16.78         18.13         3.00 o                         
   7   5 -10         38.92         44.62         5.02 o                         
   8   5 -10         44.13         32.04         4.89 o                         
   9   5 -10        102.95        113.39        12.20 o                         
  10   5 -10         10.10          5.36         4.16 o                         
   0   6 -10        297.95        314.60        10.02 o                         
   1   6 -10          6.50          6.03         1.38 o                         
   2   6 -10         97.08         84.41         3.08 o                         
   3   6 -10         57.25         47.48         3.01 o                         
   4   6 -10        263.83        280.52         9.23 o                         
   5   6 -10         14.16          4.29         1.84 o                         
   6   6 -10        104.94        118.62         7.81 o                         
   7   6 -10          1.36          0.78         2.19 o                         
   8   6 -10         54.48         48.84         6.38 o                         
   9   6 -10          2.38         -0.19         3.64 o                         
  10   6 -10         10.96         -5.76         6.95 o                         
   0   7 -10         61.62         62.32         3.21 o                         
   1   7 -10         46.58         49.17         2.30 o                         
   2   7 -10         28.81         25.66         2.41 o                         
   3   7 -10         57.24         52.13         2.59 o                         
   4   7 -10          8.47          4.26         3.82 o                         
   5   7 -10        156.61        187.78         9.78 o                         
   6   7 -10         42.77         47.36         4.17 o                         
   7   7 -10         29.90         30.56         4.77 o                         
   8   7 -10         14.48         20.18         3.60 o                         
   9   7 -10         53.47         53.86         7.35 o                         
  10   7 -10          1.83         -2.49         6.00 o                         
   0   8 -10        310.24        334.16        10.15 o                         
   1   8 -10         58.98         59.51         2.54 o                         
   2   8 -10        172.81        159.15         5.18 o                         
   3   8 -10         62.30         64.08         2.41 o                         
   4   8 -10         42.49         41.52         3.00 o                         
   5   8 -10         80.32         79.47         6.77 o                         
   6   8 -10         12.65          8.97         2.80 o                         
   7   8 -10          3.96          1.32         2.80 o                         
   8   8 -10         17.35         10.92         3.56 o                         
   9   8 -10          2.41          6.81         6.41 o                         
   0   9 -10         69.81         62.28         5.53 o                         
   1   9 -10        349.97        349.27         8.19 o                         
   2   9 -10         67.24         66.70         4.53 o                         
   3   9 -10         17.16         15.69         1.33 o                         
   4   9 -10         35.66         33.38         2.60 o                         
   5   9 -10         91.98         93.74         5.46 o                         
   6   9 -10          7.94         11.57         4.91 o                         
   7   9 -10          7.41          5.71         3.35 o                         
   8   9 -10          2.70         -4.04         5.50 o                         
   0  10 -10        125.05        127.33         7.31 o                         
   1  10 -10         77.85         66.95         3.85 o                         
   2  10 -10        157.84        169.22         6.05 o                         
   3  10 -10         52.77         55.73         4.52 o                         
   4  10 -10         29.04         18.96         4.23 o                         
   5  10 -10          8.26          9.41         3.78 o                         
   6  10 -10         65.28         58.50         7.22 o                         
   7  10 -10         10.34          3.92         5.03 o                         
   0  11 -10         34.42         34.08         5.95 o                         
   1  11 -10         16.70         13.60         3.10 o                         
   2  11 -10         14.01         12.11         3.01 o                         
   3  11 -10         15.93         12.41         2.91 o                         
   4  11 -10         66.03         59.22         6.71 o                         
   5  11 -10         21.00         21.64         4.96 o                         
   6  11 -10         48.45         71.74         7.96 o                         
   7  11 -10          1.06          7.91         4.35 o                         
   0  12 -10         74.45         74.56         8.40 o                         
   1  12 -10          9.32          9.03         3.03 o                         
   2  12 -10          4.52          2.31         2.65 o                         
   3  12 -10          4.43          5.66         2.43 o                         
   4  12 -10         14.88         12.50         3.89 o                         
   5  12 -10          6.50         -0.64         4.21 o                         
   6  12 -10         12.89          9.80         3.99 o                         
   0  13 -10          6.09          0.07         3.59 o                         
   1  13 -10         15.83         13.72         3.13 o                         
   2  13 -10          0.42          1.89         2.36 o                         
   3  13 -10          2.58          1.82         3.18 o                         
   4  13 -10          0.45          4.03         3.26 o                         
   5  13 -10          3.79          2.37         5.86 o                         
   6  13 -10          2.96         24.38         9.46 o                         
   0  14 -10         21.06         26.54         8.07 o                         
   1  14 -10          0.79         -1.38         2.42 o                         
   2  14 -10          9.32          5.84         2.55 o                         
   3  14 -10          4.23         -0.81         4.21 o                         
   4  14 -10         13.28          9.17         6.55 o                         
   5  14 -10          1.98         12.11         8.30 o                         
   0  15 -10          0.77          6.70         4.02 o                         
   1  15 -10         32.06         34.13         4.70 o                         
   2  15 -10          8.98          1.21         6.23 o                         
   3  15 -10         18.90         20.47         6.21 o                         
   4  15 -10         23.85         40.36         6.91 o                         
   0  16 -10         42.42         49.71         8.21 o                         
   1  16 -10          3.52          6.24         3.09 o                         
   2  16 -10          2.27          4.06         4.95 o                         
   3  16 -10         24.59         21.01         8.82 o                         
   0  17 -10         32.64         37.93         7.58 o                         
   1  17 -10          5.13         11.03         7.89 o                         
   2   0  -9       1091.06       1119.71        18.19 o                         
   4   0  -9        222.90        244.90         8.39 o                         
   6   0  -9        460.42        929.50        39.70 o                         
   8   0  -9        177.75        176.43        14.03 o                         
  10   0  -9         54.01         63.55         9.57 o                         
   1   1  -9       1135.05       1095.77        18.60 o                         
   2   1  -9         53.61         65.34         3.27 o                         
   3   1  -9        746.56        725.60        10.20 o                         
   4   1  -9         57.11         53.21         3.18 o                         
   5   1  -9        271.50        264.53         8.72 o                         
   6   1  -9         17.45         10.18         2.39 o                         
   7   1  -9        161.51        130.95         8.05 o                         
   8   1  -9          0.18          1.35         2.78 o                         
   9   1  -9          0.58          2.66         2.75 o                         
  10   1  -9          2.75          0.99         4.01 o                         
  11   1  -9         38.10         41.19         6.76 o                         
   1   2  -9        201.50        195.63         4.16 o                         
   2   2  -9        503.05        513.52         7.42 o                         
   3   2  -9        198.90        200.06         5.86 o                         
   4   2  -9        305.17        306.67         7.36 o                         
   5   2  -9        195.67        209.44         9.13 o                         
   6   2  -9        775.91        775.37        17.77 o                         
   7   2  -9         12.60          5.15         2.66 o                         
   8   2  -9        160.79        170.06        12.17 o                         
   9   2  -9          9.53          0.67         3.53 o                         
  10   2  -9          7.42         10.89         4.45 o                         
  11   2  -9         11.54         15.43         5.57 o                         
   1   3  -9        515.80        489.69         8.65 o                         
   2   3  -9       1902.95       1941.58        32.58 o                         
   3   3  -9       2021.01       2481.86        22.67 o                         
   4   3  -9        188.23        173.88         5.91 o                         
   5   3  -9        120.26        119.24         6.75 o                         
   6   3  -9         63.88         70.00         5.67 o                         
   7   3  -9         62.50         54.11         5.47 o                         
   8   3  -9          4.72          3.54         2.97 o                         
   9   3  -9         39.12         52.18         6.92 o                         
  10   3  -9          2.21          1.10         4.84 o                         
  11   3  -9         13.62          3.96         4.97 o                         
   1   4  -9        185.81        160.85         5.07 o                         
   2   4  -9        371.19        340.01         5.37 o                         
   3   4  -9        145.52        154.78         4.50 o                         
   4   4  -9         42.17         42.41         3.30 o                         
   5   4  -9        385.34        378.25        10.50 o                         
   6   4  -9        551.65        543.91        15.32 o                         
   7   4  -9        167.21        156.32         8.99 o                         
   8   4  -9        185.09        237.98        13.21 o                         
   9   4  -9          4.29          2.10         5.01 o                         
  10   4  -9         17.59         20.37         5.14 o                         
  11   4  -9          2.36         -0.77         7.28 o                         
   1   5  -9        900.95        895.77        10.79 o                         
   2   5  -9        100.74        107.08         3.38 o                         
   3   5  -9        626.00        606.06         9.12 o                         
   4   5  -9        115.20        102.42         5.48 o                         
   5   5  -9         51.37         49.67         4.16 o                         
   6   5  -9          3.19          1.06         1.88 o                         
   7   5  -9         85.14         78.11         6.58 o                         
   8   5  -9          9.63          5.15         3.74 o                         
   9   5  -9         18.41         12.12         4.02 o                         
  10   5  -9          3.72          2.09         3.87 o                         
  11   5  -9          8.94         11.70         8.91 o                         
   1   6  -9          5.06          7.16         1.02 o                         
   2   6  -9        465.21        451.65         7.87 o                         
   3   6  -9         21.05         18.66         2.16 o                         
   4   6  -9        515.13        550.37        11.68 o                         
   5   6  -9         66.85         63.12         5.57 o                         
   6   6  -9        159.23        146.90         6.57 o                         
   7   6  -9         18.49         15.74         3.45 o                         
   8   6  -9         72.89         69.76         6.64 o                         
   9   6  -9          9.75          8.00         3.24 o                         
  10   6  -9          6.89          9.35         4.58 o                         
  11   6  -9         19.47         23.43        11.58 o                         
   1   7  -9        203.93        198.29         4.21 o                         
   2   7  -9        138.69        146.93         4.74 o                         
   3   7  -9        344.85        331.38         7.03 o                         
   4   7  -9        165.73        176.69         7.00 o                         
   5   7  -9         68.60         67.26         6.23 o                         
   6   7  -9          7.36          6.88         4.01 o                         
   7   7  -9         25.44         22.47         3.62 o                         
   8   7  -9          0.02         -2.40         2.96 o                         
   9   7  -9          5.37          4.95         3.24 o                         
  10   7  -9          0.71         -7.69         7.69 o                         
   1   8  -9         66.61         54.33         4.00 o                         
   2   8  -9        135.21        142.62         4.39 o                         
   3   8  -9         47.32         45.52         2.62 o                         
   4   8  -9        334.28        345.82        11.24 o                         
   5   8  -9         69.39         70.27         6.98 o                         
   6   8  -9         85.69         87.53         8.17 o                         
   7   8  -9          5.55          2.08         5.63 o                         
   8   8  -9         53.67         50.05         5.26 o                         
   9   8  -9         11.89         11.15         6.47 o                         
  10   8  -9         21.05         23.42        10.31 o                         
   1   9  -9        184.23        178.04         6.29 o                         
   2   9  -9         16.49         18.57         2.77 o                         
   3   9  -9        734.12        728.56        10.83 o                         
   4   9  -9        253.68        237.33         5.23 o                         
   5   9  -9         59.93         69.80         4.69 o                         
   6   9  -9          9.61         14.44         4.25 o                         
   7   9  -9         96.01        107.99         9.58 o                         
   8   9  -9          6.66          6.92         4.24 o                         
   9   9  -9         76.36        120.00        19.93 o                         
   1  10  -9        211.09        201.27         6.39 o                         
   2  10  -9        452.97        442.17        11.48 o                         
   3  10  -9         64.53         64.95         5.59 o                         
   4  10  -9         82.54         74.55         3.94 o                         
   5  10  -9         82.29        108.52         8.81 o                         
   6  10  -9        110.22        123.66         7.24 o                         
   7  10  -9          7.94          5.48         3.57 o                         
   8  10  -9         66.84         74.01        10.09 o                         
   1  11  -9        198.47        196.68         6.64 o                         
   2  11  -9        126.70        127.56         6.51 o                         
   3  11  -9        185.66        169.44         7.61 o                         
   4  11  -9         17.18         16.46         2.72 o                         
   5  11  -9         60.24         62.24         7.02 o                         
   6  11  -9         12.16          4.93         4.99 o                         
   7  11  -9         19.65          5.24         4.15 o                         
   8  11  -9          4.59          0.32         5.92 o                         
   1  12  -9          1.02          4.58         2.68 o                         
   2  12  -9         11.03          8.52         3.31 o                         
   3  12  -9         25.28         34.90         4.32 o                         
   4  12  -9         11.82          3.04         3.14 o                         
   5  12  -9          2.98          8.25         3.63 o                         
   6  12  -9         22.71         23.23         6.33 o                         
   7  12  -9         30.05         32.56         6.89 o                         
   1  13  -9         99.25         98.54         6.89 o                         
   2  13  -9         11.46         10.32         2.86 o                         
   3  13  -9          9.50         12.13         3.15 o                         
   4  13  -9          4.45         14.16         4.88 o                         
   5  13  -9          5.03          7.83         3.29 o                         
   6  13  -9          1.21         -5.99        15.10 o                         
   7  13  -9         15.12         13.15         8.11 o                         
   1  14  -9         21.75         28.95         3.99 o                         
   2  14  -9          0.32         -0.98         2.54 o                         
   3  14  -9         49.06         42.94         6.35 o                         
   4  14  -9         38.95         48.43         8.35 o                         
   5  14  -9          1.22          8.42         4.12 o                         
   6  14  -9          8.23          6.95         5.85 o                         
   1  15  -9         34.16         30.40         4.41 o                         
   2  15  -9          3.63          2.66         3.07 o                         
   3  15  -9         15.35         22.35         4.80 o                         
   4  15  -9         17.61         25.00         5.86 o                         
   5  15  -9         15.67          8.48         8.49 o                         
   1  16  -9          3.94          9.14         2.99 o                         
   2  16  -9         30.60         18.97         7.30 o                         
   3  16  -9         58.29         50.62         7.64 o                         
   4  16  -9          6.41         12.51        19.67 o                         
   1  17  -9         37.98         51.17         6.89 o                         
   2  17  -9          7.31          5.22         9.07 o                         
   3  17  -9          4.68         -1.58         4.97 o                         
   0   0  -8        279.32        295.26        14.54 o                         
   2   0  -8       4527.46       4572.23        36.34 o                         
   4   0  -8        430.26        443.57        12.04 o                         
   6   0  -8          6.42          5.28         2.92 o                         
   8   0  -8         58.29         92.90        13.19 o                         
  10   0  -8         10.66          6.93         4.93 o                         
   0   1  -8        198.60        216.69         8.54 o                         
   1   1  -8       1175.36       1187.60        10.88 o                         
   2   1  -8        322.83        313.05         6.98 o                         
   3   1  -8        382.58        358.21         7.66 o                         
   4   1  -8        251.30        250.13         7.65 o                         
   5   1  -8        157.50        155.48         6.56 o                         
   6   1  -8         49.83         54.06         4.17 o                         
   7   1  -8        432.24        403.30        13.64 o                         
   8   1  -8          7.98          8.15         2.94 o                         
   9   1  -8         94.34         78.92         7.16 o                         
  10   1  -8         11.92          9.39         3.27 o                         
  11   1  -8         99.54        102.37        10.31 o                         
   0   2  -8       3184.05       3117.23        26.60 o                         
   1   2  -8        211.30        195.50         4.04 o                         
   2   2  -8       1373.57       1332.32        12.48 o                         
   3   2  -8         53.99         45.07         2.96 o                         
   4   2  -8        153.83        143.01         6.38 o                         
   5   2  -8         22.52         15.72         2.64 o                         
   6   2  -8         46.51         37.74         4.01 o                         
   7   2  -8        321.54        329.27        14.19 o                         
   8   2  -8         18.70         21.08         4.44 o                         
   9   2  -8          2.28          0.25         3.33 o                         
  10   2  -8         13.39          7.08         3.57 o                         
  11   2  -8         11.28         17.73         5.93 o                         
   0   3  -8        941.28        899.83        14.59 o                         
   1   3  -8       3202.55       3231.00        20.51 o                         
   2   3  -8        773.74        816.37         9.45 o                         
   3   3  -8          6.20          4.78         1.62 o                         
   4   3  -8         20.13         17.62         2.05 o                         
   5   3  -8        116.76        109.27         6.88 o                         
   6   3  -8        148.81        163.24         8.41 o                         
   7   3  -8        217.01        217.16        10.39 o                         
   8   3  -8         51.25         51.34         6.51 o                         
   9   3  -8         82.43         89.06         8.73 o                         
  10   3  -8         63.30         68.57         8.26 o                         
  11   3  -8         36.05         47.53         7.49 o                         
   0   4  -8         14.84         32.93        15.23 o                         
   1   4  -8        907.28        914.84        11.83 o                         
   2   4  -8        411.92        386.35         7.50 o                         
   3   4  -8         75.06         74.92         4.63 o                         
   4   4  -8        729.61        768.83        14.45 o                         
   5   4  -8        211.49        202.78         8.00 o                         
   6   4  -8         81.32         72.44         6.02 o                         
   7   4  -8         35.35         35.85         4.59 o                         
   8   4  -8         94.66         84.42         8.09 o                         
   9   4  -8        229.78        236.62        20.83 o                         
  10   4  -8         32.45         28.34         5.71 o                         
  11   4  -8          1.23         -7.76         7.76 o                         
   0   5  -8       1276.88       1346.99        13.31 o                         
   1   5  -8         58.42         65.27         2.92 o                         
   2   5  -8         76.75         73.00         3.14 o                         
   3   5  -8        717.41        721.30        11.87 o                         
   4   5  -8        205.41        187.30         8.44 o                         
   5   5  -8        324.53        327.76        11.15 o                         
   6   5  -8        104.56        107.32         5.87 o                         
   7   5  -8        113.08        111.76         7.62 o                         
   8   5  -8          0.03          3.12         2.99 o                         
   9   5  -8         16.90         11.89         4.52 o                         
  10   5  -8         40.82         39.50         7.17 o                         
  11   5  -8         35.59         37.91        12.78 o                         
   0   6  -8         69.89         71.62         3.23 o                         
   1   6  -8        157.56        164.78         3.49 o                         
   2   6  -8       1154.12       1117.94         8.91 o                         
   3   6  -8          5.62          1.37         1.74 o                         
   4   6  -8        260.59        274.49        11.70 o                         
   5   6  -8        148.89        147.12         6.95 o                         
   6   6  -8        110.08        112.18         7.01 o                         
   7   6  -8         22.52         24.98         4.80 o                         
   8   6  -8         24.77         22.10         6.85 o                         
   9   6  -8          6.84         14.71         4.44 o                         
  10   6  -8          1.88          2.56         6.80 o                         
  11   6  -8         12.23         20.55        10.09 o                         
   0   7  -8        400.19        406.15         9.25 o                         
   1   7  -8        227.16        238.80         4.99 o                         
   2   7  -8          9.60          9.30         0.91 o                         
   3   7  -8        225.98        210.92         4.71 o                         
   4   7  -8        189.79        186.95         7.12 o                         
   5   7  -8        161.20        180.33        10.51 o                         
   6   7  -8        235.62        244.45         9.49 o                         
   7   7  -8        255.82        261.18        13.86 o                         
   8   7  -8         17.98         29.93         6.89 o                         
   9   7  -8         74.86         79.97        10.96 o                         
  10   7  -8          4.18          4.90        14.57 o                         
   0   8  -8        797.89        837.41        23.49 o                         
   1   8  -8        100.12        105.50         4.19 o                         
   2   8  -8        314.89        312.63         9.79 o                         
   3   8  -8        271.17        278.23         4.62 o                         
   4   8  -8         85.59        111.56         4.37 o                         
   5   8  -8         29.13         27.74         3.55 o                         
   6   8  -8         31.67         27.40         3.93 o                         
   7   8  -8          1.79          2.08         3.40 o                         
   8   8  -8         34.73         63.47         7.79 o                         
   9   8  -8         49.96         52.86         7.33 o                         
  10   8  -8          8.72         20.70         9.80 o                         
   0   9  -8        973.37        940.50        26.40 o                         
   1   9  -8        600.92        627.52        13.53 o                         
   2   9  -8          0.50          1.06         2.09 o                         
   3   9  -8        191.20        188.10         5.54 o                         
   4   9  -8         51.88         48.78         2.25 o                         
   5   9  -8        256.84        237.09         9.25 o                         
   6   9  -8        112.95        128.45         9.84 o                         
   7   9  -8         95.23        111.38         9.63 o                         
   8   9  -8         87.76        120.42        14.39 o                         
   9   9  -8        257.20        292.63        25.43 o                         
  10   9  -8          9.58         18.38         9.06 o                         
   0  10  -8        467.96        451.02        13.19 o                         
   1  10  -8        261.98        275.41         7.36 o                         
   2  10  -8        305.64        312.06         9.48 o                         
   3  10  -8         25.96         19.83         3.11 o                         
   4  10  -8        185.50        180.93         5.45 o                         
   5  10  -8         15.66         18.98         3.24 o                         
   6  10  -8          1.67          0.97         3.38 o                         
   7  10  -8         10.22          6.11         3.33 o                         
   8  10  -8         37.71         39.02         6.55 o                         
   0  11  -8          5.59          6.18         2.24 o                         
   1  11  -8         10.32          7.23         1.81 o                         
   2  11  -8          1.67          0.96         2.00 o                         
   3  11  -8          9.77          9.59         1.82 o                         
   4  11  -8         36.72         36.70         4.81 o                         
   5  11  -8         39.31         47.48         4.35 o                         
   6  11  -8         23.74         22.31         3.41 o                         
   7  11  -8         85.71         79.62         6.41 o                         
   8  11  -8         29.00         35.41         6.99 o                         
   0  12  -8          5.32          7.33         3.24 o                         
   1  12  -8         98.55         97.63         4.96 o                         
   2  12  -8         52.90         54.42         4.39 o                         
   3  12  -8         53.76         47.57         4.72 o                         
   4  12  -8         39.69         41.44         4.43 o                         
   5  12  -8         28.47         26.74         3.60 o                         
   6  12  -8         70.43         73.23        10.53 o                         
   7  12  -8          7.17          4.12         5.99 o                         
   8  12  -8          8.17          3.56         4.76 o                         
   0  13  -8          5.48          6.35         3.62 o                         
   1  13  -8         11.02          8.61         2.57 o                         
   2  13  -8         58.16         70.69         5.80 o                         
   3  13  -8         54.16         56.61         5.33 o                         
   4  13  -8          2.02          8.40         3.75 o                         
   5  13  -8         11.78         18.16         4.10 o                         
   6  13  -8          0.90          2.87         3.10 o                         
   7  13  -8         11.51         17.19         6.62 o                         
   0  14  -8         20.91         26.78         5.39 o                         
   1  14  -8         45.51         41.95         4.66 o                         
   2  14  -8         10.22         13.66         3.28 o                         
   3  14  -8          6.07          8.65         2.99 o                         
   4  14  -8         55.65         57.55         6.69 o                         
   5  14  -8          7.23          3.81         3.05 o                         
   6  14  -8         15.85         14.17         4.68 o                         
   7  14  -8          6.30         -4.34         5.70 o                         
   0  15  -8         26.82         26.66         5.95 o                         
   1  15  -8         26.05         16.89         3.40 o                         
   2  15  -8         69.05         77.56         6.35 o                         
   3  15  -8         24.48         23.30         4.59 o                         
   4  15  -8         20.08         29.84         6.05 o                         
   5  15  -8          7.18          6.30         7.40 o                         
   6  15  -8          4.69          6.20         5.89 o                         
   0  16  -8         20.40         20.17         5.30 o                         
   1  16  -8         18.20         13.54         3.25 o                         
   2  16  -8         10.40          5.19         2.95 o                         
   3  16  -8         35.62         33.08         5.52 o                         
   4  16  -8         12.16         21.29        11.37 o                         
   5  16  -8          2.51          4.74         3.60 o                         
   0  17  -8          0.41         -0.17         3.68 o                         
   1  17  -8          0.46          4.52         3.23 o                         
   2  17  -8         10.33          4.53         3.03 o                         
   3  17  -8          6.91          1.38         4.08 o                         
   0  18  -8          8.39          1.95         5.32 o                         
   1  18  -8          2.86         -7.28         7.28 o                         
   2   0  -7       4247.15       4304.72        29.66 o                         
   4   0  -7        214.99        210.53         8.22 o                         
   6   0  -7        119.89        121.27         9.96 o                         
   8   0  -7        122.97        133.02        11.92 o                         
  10   0  -7         39.21         39.79         7.88 o                         
   1   1  -7        984.85        980.59         8.95 o                         
   2   1  -7        497.77        486.40         7.00 o                         
   3   1  -7        711.93        805.22        15.63 o                         
   4   1  -7        301.51        283.08         7.62 o                         
   5   1  -7         69.65         65.11         5.60 o                         
   6   1  -7          4.51          4.66         2.05 o                         
   7   1  -7         40.76         44.41         4.38 o                         
   8   1  -7          4.65          3.19         2.62 o                         
   9   1  -7         27.85         27.12         4.51 o                         
  10   1  -7          2.82          7.03         3.21 o                         
  11   1  -7          9.83          3.06         3.11 o                         
   1   2  -7       1612.33       1639.41        20.37 o                         
   2   2  -7       2151.16       2170.55        16.93 o                         
   3   2  -7        135.56        145.20         5.70 o                         
   4   2  -7         92.20         92.03         6.43 o                         
   5   2  -7         35.60         33.09         3.92 o                         
   6   2  -7        452.77        436.26        11.17 o                         
   7   2  -7         24.56         12.55         3.00 o                         
   8   2  -7         59.34         48.75         4.80 o                         
   9   2  -7          8.31          0.23         2.99 o                         
  10   2  -7         96.06         85.43         9.15 o                         
  11   2  -7         10.03          8.50         3.76 o                         
   1   3  -7       2515.79       2400.42        17.02 o                         
   2   3  -7        345.83        342.65         6.17 o                         
   3   3  -7         19.42         29.06         2.89 o                         
   4   3  -7        243.61        282.88         9.57 o                         
   5   3  -7        220.45        194.97         8.92 o                         
   6   3  -7        155.35        148.64         7.36 o                         
   7   3  -7        869.32        868.76        20.55 o                         
   8   3  -7         57.56         60.25         7.99 o                         
   9   3  -7         23.39         20.87         4.85 o                         
  10   3  -7         70.86         77.65         8.67 o                         
  11   3  -7         21.93         33.19         6.39 o                         
   1   4  -7        298.90        326.46         6.56 o                         
   2   4  -7        134.84        121.69         4.37 o                         
   3   4  -7        866.68        855.42        29.32 o                         
   4   4  -7        687.88        698.07        14.66 o                         
   5   4  -7        317.15        307.06         9.40 o                         
   6   4  -7        659.81        634.20        15.18 o                         
   7   4  -7        238.52        250.47        11.15 o                         
   8   4  -7         21.65         18.29         4.34 o                         
   9   4  -7         69.04         70.75         8.92 o                         
  10   4  -7         80.41         78.39         8.89 o                         
  11   4  -7         20.67          1.34        10.59 o                         
   1   5  -7        292.38        239.19         4.93 o                         
   2   5  -7         77.55         76.21         2.95 o                         
   3   5  -7        133.92        132.23         6.82 o                         
   4   5  -7        141.29        136.02         6.82 o                         
   5   5  -7        710.32        697.43        15.83 o                         
   6   5  -7        171.15        164.18         7.64 o                         
   7   5  -7         53.30         49.34         5.30 o                         
   8   5  -7         13.34          8.10         2.97 o                         
   9   5  -7          7.00          6.81         4.10 o                         
  10   5  -7          7.39          0.21         3.61 o                         
  11   5  -7          9.43          7.70         6.74 o                         
   1   6  -7        917.07        984.89         8.78 o                         
   2   6  -7        297.62        289.37         4.49 o                         
   3   6  -7         27.93         26.53         1.93 o                         
   4   6  -7        471.79        467.92        14.89 o                         
   5   6  -7        200.22        189.68        10.16 o                         
   6   6  -7         41.82         40.15         4.36 o                         
   7   6  -7         16.86         10.80         5.98 o                         
   8   6  -7        187.00        216.25        15.77 o                         
   9   6  -7         74.42         78.38         8.64 o                         
  10   6  -7         74.85         99.45        12.14 o                         
  11   6  -7          0.77         -0.10         5.42 o                         
   1   7  -7        496.75        489.32         8.67 o                         
   2   7  -7         85.38         82.17         2.31 o                         
   3   7  -7        968.17        927.69        10.36 o                         
   4   7  -7          6.86          7.26         2.46 o                         
   5   7  -7        147.06        176.05        10.20 o                         
   6   7  -7         36.24         37.41         5.40 o                         
   7   7  -7        123.62        153.24         8.88 o                         
   8   7  -7         23.30         23.66         6.04 o                         
   9   7  -7          1.54         -2.20         3.64 o                         
  10   7  -7         49.32         59.38        10.79 o                         
   1   8  -7        129.05        157.85         5.26 o                         
   2   8  -7          0.14          0.20         1.26 o                         
   3   8  -7         73.17         73.78         2.38 o                         
   4   8  -7        959.63        966.78        21.42 o                         
   5   8  -7        108.26        100.35         6.26 o                         
   6   8  -7         27.00         11.96         3.55 o                         
   7   8  -7          9.07          3.41         3.94 o                         
   8   8  -7         19.99          9.37         7.12 o                         
   9   8  -7          0.66         -2.03         3.79 o                         
  10   8  -7         43.92         40.06        13.78 o                         
   1   9  -7         54.20         48.22         3.52 o                         
   2   9  -7         43.70         37.44         2.99 o                         
   3   9  -7        738.27        746.81        11.13 o                         
   4   9  -7        117.02        112.58         3.65 o                         
   5   9  -7        320.32        313.14         9.60 o                         
   6   9  -7         61.38         53.36         4.97 o                         
   7   9  -7         73.70         63.60        28.30 o                         
   8   9  -7          8.81          7.41         5.06 o                         
   9   9  -7          2.02          6.01         4.01 o                         
   1  10  -7         50.98         48.49         3.69 o                         
   2  10  -7        124.83        131.05         6.76 o                         
   3  10  -7         86.75         79.20         3.88 o                         
   4  10  -7         64.97         57.32         2.40 o                         
   5  10  -7         85.24         77.00         5.54 o                         
   6  10  -7          0.16         -2.33         3.09 o                         
   7  10  -7         99.58        106.18        11.51 o                         
   8  10  -7         16.54         12.45         8.20 o                         
   1  11  -7        668.30        659.81        14.18 o                         
   2  11  -7        235.97        234.85         8.30 o                         
   3  11  -7         66.93         61.35         5.63 o                         
   4  11  -7         32.57         29.16         5.56 o                         
   5  11  -7          7.69          6.97         3.12 o                         
   6  11  -7         17.73         15.29         3.11 o                         
   7  11  -7          2.67          4.32         2.65 o                         
   8  11  -7         12.55          7.60         4.86 o                         
   1  12  -7         11.58         13.05         2.07 o                         
   2  12  -7         27.36         21.83         2.83 o                         
   3  12  -7         21.79         24.33         3.47 o                         
   4  12  -7         14.02         10.78         2.83 o                         
   5  12  -7          3.05          2.84         1.98 o                         
   6  12  -7         14.27         16.51         3.12 o                         
   7  12  -7         11.57          5.88         3.32 o                         
   8  12  -7         71.80         86.54        13.35 o                         
   1  13  -7        102.25        109.14         6.76 o                         
   2  13  -7         27.72         26.03         3.71 o                         
   3  13  -7        177.76        179.69         8.76 o                         
   4  13  -7          3.15          0.80         1.79 o                         
   5  13  -7         11.00          7.86         2.67 o                         
   6  13  -7         36.33         31.57         4.04 o                         
   7  13  -7         10.93          8.95         3.84 o                         
   1  14  -7          8.07          5.50         2.47 o                         
   2  14  -7         16.55         15.71         3.39 o                         
   3  14  -7         41.97         39.51         4.49 o                         
   4  14  -7          3.94          2.13         2.30 o                         
   5  14  -7          6.82          4.86         3.09 o                         
   6  14  -7         11.60         11.62         4.59 o                         
   7  14  -7          7.90          2.42         5.02 o                         
   1  15  -7         66.59         68.40         5.87 o                         
   2  15  -7        132.67        126.61         7.84 o                         
   3  15  -7         35.52         38.47         5.37 o                         
   4  15  -7          7.64          4.41         4.81 o                         
   5  15  -7         29.09         30.21         5.92 o                         
   6  15  -7          7.57          4.45         6.48 o                         
   1  16  -7         39.82         49.16         5.31 o                         
   2  16  -7         20.08         18.85         3.59 o                         
   3  16  -7          3.53          4.12         2.48 o                         
   4  16  -7          5.42          4.00         3.23 o                         
   5  16  -7          1.99          2.45        14.13 o                         
   1  17  -7         15.48         20.50         3.82 o                         
   2  17  -7          3.78          4.51         3.86 o                         
   3  17  -7         10.99          9.96         5.05 o                         
   4  17  -7         18.61         17.00         6.02 o                         
   1  18  -7          7.05          1.03         6.78 o                         
   0   0  -6       1865.79       1940.82        16.79 o                         
   2   0  -6       1017.22       1004.89        13.40 o                         
   4   0  -6       1070.74        972.49        19.74 o                         
   6   0  -6         83.96        362.54       171.60 o                         
   8   0  -6        251.91        220.49        15.14 o                         
  10   0  -6         89.68         84.01        10.75 o                         
   0   1  -6        583.10        522.42         7.66 o                         
   1   1  -6       1554.21       1588.69        10.43 o                         
   2   1  -6        104.46        116.78         3.20 o                         
   3   1  -6       1086.75       1096.93        15.18 o                         
   4   1  -6        238.30        238.92         7.47 o                         
   5   1  -6        151.55        152.36         8.61 o                         
   6   1  -6        365.17        377.68        11.01 o                         
   7   1  -6        230.57        223.38         9.11 o                         
   8   1  -6         28.72         27.53         4.13 o                         
   9   1  -6        287.42        271.68        12.38 o                         
  10   1  -6         17.57         16.40         3.86 o                         
  11   1  -6         26.64         28.60         4.60 o                         
   0   2  -6       4029.27       3971.63        23.53 o                         
   1   2  -6        360.13        338.82         5.75 o                         
   2   2  -6         70.02         64.39         2.74 o                         
   3   2  -6        964.10        966.98        12.94 o                         
   4   2  -6         83.44         97.69         8.00 o                         
   5   2  -6         67.30         80.43         5.58 o                         
   6   2  -6        161.40        147.91         6.45 o                         
   7   2  -6         70.65         66.83         5.18 o                         
   8   2  -6        303.21        271.19        10.65 o                         
   9   2  -6         45.19         51.36         5.73 o                         
  10   2  -6         19.54          3.45         4.10 o                         
  11   2  -6          2.35          4.98         3.94 o                         
   0   3  -6       3542.08       3917.09        85.24 o                         
   1   3  -6         65.17         80.07         2.93 o                         
   2   3  -6        953.41        994.23        15.87 o                         
   3   3  -6         76.89        154.57         9.76 o                         
   4   3  -6       1389.73       1441.92        73.63 o                         
   5   3  -6        409.69        430.64        12.86 o                         
   6   3  -6        270.85        268.54         9.68 o                         
   7   3  -6       1048.02       1019.32        22.05 o                         
   8   3  -6         10.95          7.62         3.06 o                         
   9   3  -6         32.76         33.98         5.65 o                         
  10   3  -6          5.20          2.71         5.97 o                         
  11   3  -6          3.37          5.19         4.28 o                         
  12   3  -6          8.08         -7.55         7.55 o                         
   0   4  -6       1384.07       1387.74        20.00 o                         
   1   4  -6        485.74        489.13         6.48 o                         
   2   4  -6       2017.37       2027.29        16.40 o                         
   4   4  -6        386.28        360.33        18.33 o                         
   5   4  -6        419.91        441.49        11.55 o                         
   6   4  -6        235.09        255.30        10.81 o                         
   7   4  -6         29.02         20.51         3.71 o                         
   8   4  -6        108.91         99.46         7.77 o                         
   9   4  -6          5.93          7.31         3.28 o                         
  10   4  -6         38.51         49.07         7.32 o                         
  11   4  -6         43.89         34.36         6.72 o                         
  12   4  -6         11.83          2.98         5.94 o                         
   0   5  -6       2358.51       2335.53        22.46 o                         
   1   5  -6        285.29        306.78         4.88 o                         
   2   5  -6        405.43        405.52         7.22 o                         
   3   5  -6       1063.73       1122.99        24.09 o                         
   4   5  -6         68.29         63.04         5.37 o                         
   5   5  -6        334.74        317.54        16.76 o                         
   6   5  -6        464.22        453.55        12.15 o                         
   7   5  -6         62.86         71.46        14.45 o                         
   8   5  -6        189.39        201.14        12.34 o                         
   9   5  -6        353.96        354.00        17.24 o                         
  10   5  -6         48.86         48.81         7.22 o                         
  11   5  -6          1.97          5.05         4.78 o                         
   0   6  -6       1210.97       1273.38        15.73 o                         
   1   6  -6         74.52         85.29         2.38 o                         
   2   6  -6       1050.96       1081.96         9.00 o                         
   3   6  -6        211.04        286.60         8.08 o                         
   4   6  -6        606.38        570.21        13.83 o                         
   5   6  -6        116.89        118.57         7.97 o                         
   6   6  -6          7.10         91.56        79.39 o                         
   7   6  -6         15.56         13.51         2.90 o                         
   8   6  -6         88.18        101.53        10.90 o                         
   9   6  -6         53.14         63.39         8.30 o                         
  10   6  -6         13.76          9.52         4.25 o                         
  11   6  -6          4.41         13.13         6.70 o                         
   0   7  -6         76.08         92.59         4.64 o                         
   1   7  -6        106.64        119.07         3.95 o                         
   2   7  -6          6.23          6.27         0.65 o                         
   3   7  -6        447.40        434.11         7.43 o                         
   4   7  -6        412.71        387.09        10.09 o                         
   5   7  -6        700.00        691.18        15.62 o                         
   6   7  -6        154.92        140.69         7.81 o                         
   7   7  -6        104.07         99.96         7.12 o                         
   8   7  -6         22.95         25.74         5.89 o                         
   9   7  -6         76.24         82.20        10.46 o                         
  10   7  -6        141.46        156.70        12.48 o                         
   0   8  -6        957.30        951.10        16.42 o                         
   1   8  -6        235.89        247.51         6.30 o                         
   2   8  -6        768.84        744.30         9.24 o                         
   3   8  -6         13.87         13.75         1.39 o                         
   4   8  -6        304.31        301.90         6.98 o                         
   5   8  -6         91.68         83.82         5.82 o                         
   6   8  -6        226.00        221.35         9.70 o                         
   7   8  -6          2.40          0.05         2.70 o                         
   8   8  -6         53.16         55.69        11.40 o                         
   9   8  -6        121.91        131.00        13.05 o                         
  10   8  -6         43.38         50.18        15.05 o                         
   0   9  -6        188.95        210.71        10.95 o                         
   1   9  -6         65.71         62.19         4.24 o                         
   2   9  -6        258.49        252.74         8.20 o                         
   3   9  -6        858.05        842.50        11.92 o                         
   4   9  -6        217.18        214.02         5.88 o                         
   5   9  -6        740.53        751.31        15.77 o                         
   6   9  -6        166.53        163.90         9.75 o                         
   7   9  -6         91.47         92.79         8.72 o                         
   8   9  -6         13.43         11.45         4.42 o                         
   9   9  -6         43.56         56.19         9.18 o                         
   0  10  -6       1714.66       1718.53        41.53 o                         
   1  10  -6        298.08        290.40         8.33 o                         
   2  10  -6       1221.62       1204.42        18.81 o                         
   3  10  -6          2.51          2.59         1.91 o                         
   4  10  -6        587.67        551.27         8.67 o                         
   5  10  -6         37.03         29.57         2.87 o                         
   6  10  -6        126.03        128.68         9.56 o                         
   7  10  -6         23.88         24.25         6.38 o                         
   8  10  -6          5.38         -5.35         6.75 o                         
   9  10  -6         24.10          9.29         9.12 o                         
   0  11  -6        217.97        216.06         9.26 o                         
   1  11  -6        104.57        107.39         5.40 o                         
   2  11  -6         21.95         24.36         2.83 o                         
   3  11  -6        155.89        159.72         7.91 o                         
   4  11  -6         45.86         41.31         3.33 o                         
   5  11  -6        246.47        241.56         9.50 o                         
   6  11  -6        176.02        183.27         8.97 o                         
   7  11  -6         71.90         87.09         6.80 o                         
   8  11  -6          0.74         -2.67         6.95 o                         
   0  12  -6       1078.27       1058.52        21.32 o                         
   1  12  -6         36.09         32.75         3.26 o                         
   2  12  -6        126.97        125.03         6.73 o                         
   3  12  -6         98.80         94.83         5.37 o                         
   4  12  -6         48.96         45.37         3.54 o                         
   5  12  -6          1.06         -0.09         1.80 o                         
   6  12  -6         48.47         37.72         4.29 o                         
   7  12  -6          2.75          4.31         2.41 o                         
   8  12  -6          6.30          2.87         4.10 o                         
   9  12  -6         22.58         35.65         8.92 o                         
   0  13  -6         43.00         39.18         7.19 o                         
   1  13  -6          8.70          9.19         2.62 o                         
   2  13  -6         19.80         12.65         2.78 o                         
   3  13  -6         16.62         14.09         2.34 o                         
   4  13  -6         64.26         60.03         6.62 o                         
   5  13  -6         48.80         47.98         4.59 o                         
   6  13  -6          4.82          1.53         2.33 o                         
   7  13  -6         22.28         27.19         4.34 o                         
   8  13  -6          5.45         -1.41         3.37 o                         
   0  14  -6        117.71        119.59        10.03 o                         
   1  14  -6         11.77         11.03         2.42 o                         
   2  14  -6         92.39         98.95         6.59 o                         
   3  14  -6         51.12         61.84         5.40 o                         
   4  14  -6         11.82         13.41         2.66 o                         
   5  14  -6          1.19          2.71         2.13 o                         
   6  14  -6         14.84          9.38         2.76 o                         
   7  14  -6          3.52          1.55         4.06 o                         
   0  15  -6          5.64          4.74         3.26 o                         
   1  15  -6         23.16         24.34         3.73 o                         
   2  15  -6          1.63          3.09         3.44 o                         
   3  15  -6         33.56         37.45         5.01 o                         
   4  15  -6          4.20         -1.43         4.04 o                         
   5  15  -6         44.85         46.39         6.01 o                         
   6  15  -6          7.68         30.17         6.22 o                         
   0  16  -6         70.43         67.55         8.33 o                         
   1  16  -6         54.33         62.82         7.96 o                         
   2  16  -6         76.12         79.15         6.20 o                         
   3  16  -6          9.30         14.07         3.78 o                         
   4  16  -6          3.92         -0.67         2.44 o                         
   5  16  -6          3.18          2.43         3.86 o                         
   6  16  -6          0.93         -3.39         4.37 o                         
   0  17  -6          4.47          2.94         3.65 o                         
   1  17  -6         26.53         34.32         5.21 o                         
   2  17  -6         31.71         33.56         6.35 o                         
   3  17  -6         22.79         28.33         6.88 o                         
   4  17  -6         12.18         12.79         5.53 o                         
   0  18  -6         54.93         69.64        16.12 o                         
   1  18  -6          2.40         13.49         8.68 o                         
   2   0  -5       1563.27       1509.46        17.70 o                         
   4   0  -5        539.73        659.24        15.77 o                         
   6   0  -5        256.81        235.16        27.07 o                         
   8   0  -5        411.86        390.19        19.64 o                         
  10   0  -5        304.66        289.40        19.04 o                         
   1   1  -5       8448.82       8638.33        38.07 o                         
   2   1  -5       3498.93       3381.56        36.17 o                         
   3   1  -5        444.43        389.35         8.28 o                         
   4   1  -5        209.75        222.49         7.12 o                         
   5   1  -5         17.92         18.09         3.28 o                         
   6   1  -5         90.80         91.12         5.38 o                         
   7   1  -5        396.94        400.79        11.81 o                         
   8   1  -5         32.14         23.25         3.70 o                         
   9   1  -5         50.39         46.00         5.92 o                         
  10   1  -5         15.63         16.97         3.71 o                         
  11   1  -5         16.35         12.87         4.17 o                         
   1   2  -5       4349.08       4301.58        17.60 o                         
   2   2  -5        929.25        889.89        13.56 o                         
   3   2  -5        671.24        704.03        12.33 o                         
   4   2  -5        798.82        727.20        12.86 o                         
   5   2  -5        248.48        254.08         9.43 o                         
   6   2  -5        128.71        126.16         6.40 o                         
   7   2  -5         61.33         64.39         4.90 o                         
   8   2  -5        162.62        143.36         7.59 o                         
   9   2  -5         49.34         36.31         4.81 o                         
  10   2  -5         35.02         37.54         5.13 o                         
  11   2  -5         16.08         20.88         5.44 o                         
   1   3  -5        590.30        524.05         6.07 o                         
   2   3  -5          0.90          1.33         1.69 o                         
   3   3  -5          7.38          5.15         3.27 o                         
   4   3  -5          0.49         -0.43         2.65 o                         
   5   3  -5        110.10         95.69         4.46 o                         
   6   3  -5         53.28         51.63         5.62 o                         
   7   3  -5         69.04         56.73         5.50 o                         
   8   3  -5        148.24        136.30         8.58 o                         
   9   3  -5          9.61         14.99         3.79 o                         
  10   3  -5         44.30         39.06         6.56 o                         
  11   3  -5         31.53         27.92         5.87 o                         
  12   3  -5          4.62         -7.14         7.14 o                         
   1   4  -5       1994.24       2081.14        11.44 o                         
   2   4  -5        789.97        818.56        15.75 o                         
   5   4  -5        128.51        135.48         6.30 o                         
   6   4  -5         12.73         10.24         3.54 o                         
   7   4  -5        479.07        485.23        17.77 o                         
   8   4  -5        289.20        293.30        12.77 o                         
   9   4  -5         38.64         34.37         5.70 o                         
  10   4  -5         76.48         83.70        11.51 o                         
  11   4  -5         77.88         92.82        10.18 o                         
  12   4  -5         37.46         42.97        11.42 o                         
   1   5  -5        474.44        421.83         4.20 o                         
   2   5  -5        241.61        248.12         6.57 o                         
   3   5  -5        487.41        445.53        10.09 o                         
   4   5  -5        468.13        451.60        15.62 o                         
   5   5  -5       1079.34       1061.81        22.48 o                         
   6   5  -5        294.37        266.54        12.36 o                         
   7   5  -5          9.53          5.81         3.84 o                         
   8   5  -5        135.22        136.94        10.46 o                         
   9   5  -5         26.46         27.91         5.38 o                         
  10   5  -5          3.67          3.77         5.55 o                         
  11   5  -5          8.24          3.43         9.35 o                         
  12   5  -5         53.09         57.25        15.06 o                         
   1   6  -5       1660.43       1779.62        12.04 o                         
   2   6  -5        107.21        108.13         2.80 o                         
   3   6  -5        144.22        138.00         5.75 o                         
   4   6  -5        485.58        514.63        12.87 o                         
   5   6  -5        200.19        185.07         9.68 o                         
   6   6  -5        866.35        875.70        18.73 o                         
   7   6  -5        126.15        116.79         5.84 o                         
   8   6  -5         86.36         96.82        10.68 o                         
   9   6  -5         25.82         19.10         6.22 o                         
  10   6  -5         20.48         25.66         5.73 o                         
  11   6  -5          8.97         28.11         7.47 o                         
   1   7  -5       1076.36       1037.39         9.53 o                         
   2   7  -5        150.15        153.23         4.09 o                         
   3   7  -5        730.94        696.99        11.59 o                         
   4   7  -5        409.49        413.62        11.22 o                         
   5   7  -5         38.31         44.86         3.92 o                         
   6   7  -5        327.59        312.00        13.52 o                         
   7   7  -5        119.95        121.48         8.77 o                         
   8   7  -5         69.45         76.09         9.71 o                         
   9   7  -5         53.12         59.29         9.00 o                         
  10   7  -5          6.19          0.57         4.04 o                         
  11   7  -5         11.15         41.06        12.68 o                         
   1   8  -5        155.04        175.40         4.82 o                         
   2   8  -5         14.64         16.23         1.61 o                         
   3   8  -5         37.61         37.78         2.17 o                         
   4   8  -5        130.35        115.86         4.22 o                         
   5   8  -5        973.93        942.70        18.75 o                         
   6   8  -5        113.94        104.89         7.88 o                         
   7   8  -5        125.04        119.84         8.66 o                         
   8   8  -5        473.03        491.23        23.68 o                         
   9   8  -5         39.71         43.11        22.25 o                         
  10   8  -5         47.50         53.40        12.58 o                         
   1   9  -5        910.77        918.68        12.17 o                         
   2   9  -5        160.28        151.11         5.79 o                         
   3   9  -5        458.96        492.19         7.32 o                         
   4   9  -5        305.27        324.22         7.08 o                         
   5   9  -5         80.88         80.85        10.15 o                         
   6   9  -5         60.71         68.60         6.37 o                         
   7   9  -5        238.71        255.41        12.34 o                         
   8   9  -5         20.10         22.12         8.28 o                         
   9   9  -5          7.52         13.63         5.01 o                         
  10   9  -5         13.57         -9.07         9.07 o                         
   1  10  -5          8.39          5.05         1.66 o                         
   2  10  -5        645.91        639.48        10.98 o                         
   3  10  -5         85.13         86.30         4.82 o                         
   4  10  -5        198.33        178.48         4.74 o                         
   5  10  -5         68.64         52.95         3.69 o                         
   6  10  -5        144.91        163.59         9.51 o                         
   7  10  -5         50.58         81.67        16.24 o                         
   8  10  -5        236.79        287.25        18.82 o                         
   9  10  -5         13.84          9.13        10.12 o                         
   1  11  -5        365.97        373.37         9.43 o                         
   2  11  -5         12.40          5.44         2.17 o                         
   3  11  -5         98.66         98.11         4.91 o                         
   4  11  -5        123.34        118.68         3.67 o                         
   5  11  -5        323.24        306.34        12.24 o                         
   6  11  -5          1.95          5.58         3.01 o                         
   7  11  -5         69.93         75.44        16.14 o                         
   8  11  -5         40.97         25.86        10.26 o                         
   1  12  -5        160.96        149.37         6.31 o                         
   2  12  -5          9.32          6.88         2.34 o                         
   3  12  -5        150.77        133.94         6.35 o                         
   4  12  -5         85.68         78.37         4.52 o                         
   5  12  -5          5.86          5.23         2.36 o                         
   6  12  -5        107.60        128.08         7.56 o                         
   7  12  -5          7.65         13.70         4.97 o                         
   8  12  -5         14.33          4.79         9.25 o                         
   9  12  -5          6.20         16.80         7.03 o                         
   1  13  -5         48.76         50.98         4.60 o                         
   2  13  -5         16.06         10.15         2.46 o                         
   3  13  -5        342.85        365.53         9.72 o                         
   4  13  -5          7.60          6.18         2.14 o                         
   5  13  -5         59.94         52.97         4.79 o                         
   6  13  -5          3.38          2.26         2.22 o                         
   7  13  -5          8.88          7.47         2.84 o                         
   8  13  -5         10.70          1.47         4.87 o                         
   9  13  -5          2.88          4.43         4.98 o                         
   1  14  -5        126.32        122.11         6.89 o                         
   2  14  -5        217.76        204.77        13.09 o                         
   3  14  -5         45.23         40.78         3.66 o                         
   4  14  -5         15.31         19.02         3.04 o                         
   5  14  -5         22.16         22.08         4.82 o                         
   6  14  -5         11.31         15.18         3.20 o                         
   7  14  -5         11.85         15.11         3.92 o                         
   1  15  -5          3.56          2.29         2.16 o                         
   2  15  -5         83.39         83.29         6.15 o                         
   3  15  -5        104.67        101.14         6.75 o                         
   4  15  -5         10.41          7.20         2.39 o                         
   5  15  -5         22.41         22.53         3.36 o                         
   6  15  -5         16.41         20.83         4.04 o                         
   7  15  -5         20.76         26.57         7.76 o                         
   1  16  -5          2.84          1.28         1.91 o                         
   2  16  -5          4.27          7.47         3.11 o                         
   3  16  -5          3.39          9.10         3.12 o                         
   4  16  -5          7.22          1.59         6.76 o                         
   5  16  -5          6.72          3.47         3.58 o                         
   6  16  -5         17.23         26.99         7.70 o                         
   1  17  -5         34.03         34.69        11.17 o                         
   2  17  -5          2.49         -3.68         3.83 o                         
   3  17  -5         24.42         42.02        12.89 o                         
   1  18  -5          0.31         -9.57         9.57 o                         
   0   0  -4      16763.01      16615.57        58.18 o                         
   2   0  -4        576.79        558.41        13.11 o                         
   4   0  -4        638.82        676.84        16.18 o                         
   6   0  -4         47.79         53.52         6.75 o                         
   8   0  -4         92.95        114.39        10.80 o                         
  10   0  -4         41.77         32.14         6.66 o                         
   0   1  -4       8709.75       8973.63        28.22 o                         
   1   1  -4      17397.69      17552.03       110.17 o                         
   2   1  -4        241.28        250.88         7.77 o                         
   3   1  -4        130.60        151.92         5.21 o                         
   4   1  -4        215.08        238.42         7.15 o                         
   5   1  -4        100.69        103.21         6.71 o                         
   6   1  -4        198.09        205.02         7.80 o                         
   7   1  -4        316.96        288.50        11.34 o                         
   8   1  -4          8.92          3.10         2.64 o                         
   9   1  -4         55.01         52.94         5.63 o                         
  10   1  -4         26.62         32.22         4.74 o                         
  11   1  -4         74.07         76.57        10.50 o                         
   0   2  -4      17799.01      17659.90       119.85 o                         
   1   2  -4       4815.81       4915.10        36.52 o                         
   2   2  -4        865.95        839.90        14.78 o                         
   3   2  -4       1446.98       1483.29        30.66 o                         
   4   2  -4       1114.99       1120.58        14.93 o                         
   5   2  -4        292.96        324.86        10.16 o                         
   6   2  -4         12.11         11.55         2.40 o                         
   7   2  -4         36.06         33.44         3.54 o                         
   8   2  -4          1.09          0.61         2.09 o                         
   9   2  -4         37.41         29.73         4.33 o                         
  10   2  -4         25.76         19.26         3.76 o                         
  11   2  -4         26.31          9.73         8.63 o                         
   0   3  -4       1663.71       1724.76        37.76 o                         
   1   3  -4        942.04        880.91         7.22 o                         
   2   3  -4        187.19        193.00         6.99 o                         
   3   3  -4        476.87        486.90        18.62 o                         
   5   3  -4         71.97         65.28         6.22 o                         
   6   3  -4         44.38         43.58         5.19 o                         
   7   3  -4        528.49        531.50        17.84 o                         
   8   3  -4         21.53         14.74         3.34 o                         
   9   3  -4        322.57        323.56        13.61 o                         
  10   3  -4         35.07         28.35         5.55 o                         
  11   3  -4         19.94         22.26         5.40 o                         
   0   4  -4       1958.81       1912.37        15.48 o                         
   1   4  -4        741.00        689.01         5.21 o                         
   2   4  -4       2310.61       2320.94        20.85 o                         
   3   4  -4        738.91        707.27        25.73 o                         
   4   4  -4        534.53        602.80        26.60 o                         
   5   4  -4        637.27        667.66        17.40 o                         
   6   4  -4        240.24        216.96        13.09 o                         
   7   4  -4        474.05        458.54        16.96 o                         
   8   4  -4         33.65         37.67         5.96 o                         
   9   4  -4         42.61         39.76         5.13 o                         
  10   4  -4          9.41          8.45         3.96 o                         
  11   4  -4         13.35         18.66         5.40 o                         
  12   4  -4         23.55         12.30         7.97 o                         
   0   5  -4       2756.37       2729.37        23.13 o                         
   1   5  -4       1428.81       1475.74         9.48 o                         
   2   5  -4       3407.84       3747.62        39.88 o                         
   3   5  -4        713.57        701.51        11.40 o                         
   4   5  -4         60.10         50.66         4.69 o                         
   5   5  -4        644.03        645.83        17.33 o                         
   6   5  -4        331.18        333.71        16.45 o                         
   7   5  -4        271.74        257.55        12.42 o                         
   8   5  -4         82.35         76.57         7.78 o                         
   9   5  -4         66.83         64.03         9.08 o                         
  10   5  -4         50.65         55.00         7.38 o                         
  11   5  -4         51.37         52.11        10.44 o                         
  12   5  -4          2.90          7.19         4.90 o                         
   0   6  -4       1529.78       1451.65        18.00 o                         
   1   6  -4        209.12        222.16         4.01 o                         
   2   6  -4        208.32        173.41         3.60 o                         
   3   6  -4        356.35        374.24         7.79 o                         
   4   6  -4        312.88        289.31         8.74 o                         
   5   6  -4        481.33        484.16        11.57 o                         
   6   6  -4        551.28        526.07        14.43 o                         
   7   6  -4        231.28        223.89        11.54 o                         
   8   6  -4        305.80        303.48        18.24 o                         
   9   6  -4         17.69         12.19         7.65 o                         
  10   6  -4         56.51         54.68         9.43 o                         
  11   6  -4         34.34         30.59         7.87 o                         
  12   6  -4         24.76         24.30        10.81 o                         
   0   7  -4       2430.47       2713.43        26.00 o                         
   1   7  -4        709.32        743.38         8.07 o                         
   2   7  -4        551.19        592.73         5.86 o                         
   3   7  -4        516.38        471.38         8.21 o                         
   4   7  -4        121.22        127.16         3.83 o                         
   5   7  -4        631.01        626.05        13.24 o                         
   6   7  -4        205.75        187.85         8.75 o                         
   7   7  -4        108.97        111.31         8.34 o                         
   8   7  -4        100.94        124.48        17.83 o                         
   9   7  -4         26.61         25.36         6.56 o                         
  10   7  -4          7.98         11.74         5.09 o                         
  11   7  -4         33.54         43.74        13.77 o                         
   0   8  -4        321.12        331.18        10.95 o                         
   1   8  -4        218.14        216.31         4.66 o                         
   2   8  -4       1559.53       1629.89        13.63 o                         
   3   8  -4        319.98        316.98         5.46 o                         
   4   8  -4        402.23        406.29         8.23 o                         
   5   8  -4        162.90        155.14         6.75 o                         
   6   8  -4        504.80        489.01        15.75 o                         
   7   8  -4         25.00         24.94         4.25 o                         
   8   8  -4        149.58        157.04        13.49 o                         
   9   8  -4         21.13         15.86         5.38 o                         
  10   8  -4         36.64         43.13         8.56 o                         
   0   9  -4        145.06        165.12         8.18 o                         
   1   9  -4        438.42        440.95         8.19 o                         
   2   9  -4         18.68         18.09         1.75 o                         
   3   9  -4        119.32        112.06         3.67 o                         
   4   9  -4         79.79         80.41         3.32 o                         
   5   9  -4        113.08        105.12         6.92 o                         
   6   9  -4         92.31         97.42         7.35 o                         
   7   9  -4         91.02         74.73         6.80 o                         
   8   9  -4         12.51         12.36         7.33 o                         
   9   9  -4         80.03        102.92        11.81 o                         
  10   9  -4          3.06         -0.85         7.26 o                         
   0  10  -4        652.73        695.28        13.00 o                         
   1  10  -4         70.79         74.32         3.67 o                         
   2  10  -4        263.02        241.11         9.41 o                         
   3  10  -4         43.63         41.56         2.11 o                         
   4  10  -4         32.92         28.32         2.17 o                         
   5  10  -4        153.50        147.19         7.24 o                         
   6  10  -4         51.73         40.69         7.61 o                         
   7  10  -4         10.19         19.65         9.86 o                         
   8  10  -4          6.22          8.46         4.69 o                         
   9  10  -4         27.15         43.13        14.01 o                         
   0  11  -4       1537.44       1588.83        23.72 o                         
   1  11  -4        503.99        483.01        10.44 o                         
   2  11  -4        113.69        115.42         5.99 o                         
   3  11  -4        128.42        113.41         5.68 o                         
   4  11  -4         64.48         53.43         2.80 o                         
   5  11  -4        107.84        102.50         3.98 o                         
   6  11  -4          4.51          1.86         2.68 o                         
   7  11  -4         37.67         37.03        11.95 o                         
   8  11  -4         48.24         45.38        12.83 o                         
   9  11  -4         61.62         63.74        15.91 o                         
   0  12  -4       1578.60       1594.67        24.78 o                         
   1  12  -4        240.04        243.69         8.67 o                         
   2  12  -4        363.25        381.02         9.28 o                         
   3  12  -4         71.26         69.41         4.80 o                         
   4  12  -4          0.34         19.00         3.73 o                         
   5  12  -4         87.67         88.00         4.70 o                         
   6  12  -4         62.00         56.53         5.11 o                         
   7  12  -4         11.21         11.77         8.51 o                         
   8  12  -4          6.15          0.92         6.94 o                         
   9  12  -4          1.64         -4.08         4.08 o                         
   0  13  -4        243.62        233.68        13.47 o                         
   1  13  -4          5.62          5.51         2.26 o                         
   2  13  -4         14.69         11.08         3.20 o                         
   3  13  -4         22.23         23.52         2.86 o                         
   4  13  -4         19.57         11.70         2.41 o                         
   5  13  -4         38.87         30.36         3.81 o                         
   6  13  -4          6.19          7.97         3.84 o                         
   7  13  -4        117.56        135.78         9.42 o                         
   8  13  -4         18.28         12.79         3.91 o                         
   9  13  -4         50.79         61.23        11.36 o                         
   0  14  -4         98.59        101.26         8.66 o                         
   1  14  -4         44.44         46.64         4.37 o                         
   2  14  -4        220.57        233.24         9.32 o                         
   3  14  -4         68.09         71.25         4.58 o                         
   4  14  -4         75.85         79.52         4.92 o                         
   5  14  -4          6.83          4.87         2.17 o                         
   6  14  -4          6.36          6.65         2.30 o                         
   7  14  -4         12.86         13.85         4.22 o                         
   8  14  -4          9.35         11.75         5.39 o                         
   0  15  -4         43.90         50.18         6.47 o                         
   1  15  -4         24.90         18.59         3.07 o                         
   2  15  -4         15.95         14.10         3.48 o                         
   3  15  -4         28.83         35.55         4.10 o                         
   4  15  -4         25.11         19.49         3.54 o                         
   5  15  -4          3.98          4.72         2.29 o                         
   6  15  -4          3.46          4.86         2.48 o                         
   7  15  -4         26.00         15.92         6.50 o                         
   0  16  -4         38.36         44.59         6.42 o                         
   1  16  -4          2.53          4.77         2.19 o                         
   2  16  -4          7.34          2.34         2.43 o                         
   3  16  -4          4.98          3.84         8.80 o                         
   4  16  -4         20.64         21.56         3.58 o                         
   5  16  -4          4.39          2.74         4.79 o                         
   6  16  -4         21.31         29.08        10.94 o                         
   0  17  -4          7.24          1.92         5.47 o                         
   1  17  -4          7.33          2.45         3.53 o                         
   2  17  -4         35.82         35.47        15.13 o                         
   3  17  -4         16.64         16.77         8.75 o                         
   0  18  -4         49.99         40.50        12.77 o                         
   1  18  -4         17.98         20.77        10.52 o                         
   2  18  -4          4.17         -4.85         7.34 o                         
   0  19  -4         23.98         17.20         9.49 o                         
   2   0  -3      33357.12      33325.25       134.50 o                         
   4   0  -3         29.62         36.31         3.71 o                         
   6   0  -3       2010.54       2197.63        79.37 o                         
   8   0  -3        919.13        893.26        28.38 o                         
  10   0  -3        354.87        337.62        19.67 o                         
   1   1  -3      34832.33      34002.46        88.39 o                         
   2   1  -3        486.36        472.92         8.24 o                         
   3   1  -3       1613.19       1512.65        17.53 o                         
   4   1  -3        258.15        274.89         8.26 o                         
   5   1  -3         21.96         26.73         3.47 o                         
   6   1  -3        142.50        139.40         6.21 o                         
   7   1  -3         17.03         14.52         2.70 o                         
   8   1  -3         91.35         75.83         6.17 o                         
   9   1  -3        284.26        296.24        12.41 o                         
  10   1  -3         49.01         43.85         5.09 o                         
  11   1  -3          9.64         16.46         4.66 o                         
   1   2  -3        279.81        263.58         5.92 o                         
   2   2  -3        218.72        222.63        10.40 o                         
   3   2  -3        793.31        791.83        17.68 o                         
   4   2  -3        147.13        175.90         7.59 o                         
   5   2  -3         62.67         52.72         4.78 o                         
   6   2  -3       1052.92       1048.01        18.65 o                         
   7   2  -3         24.90         17.34         2.85 o                         
   8   2  -3        236.39        242.16         9.24 o                         
   9   2  -3         41.85         32.22         4.36 o                         
  10   2  -3        214.52        229.39        11.40 o                         
  11   2  -3          0.74         -0.10         3.26 o                         
   1   3  -3        630.83        619.16         7.20 o                         
   2   3  -3        808.66        834.03         9.34 o                         
   3   3  -3       1313.91       1450.12        24.04 o                         
   4   3  -3         73.52         82.83        10.24 o                         
   5   3  -3        648.29        590.53        19.32 o                         
   6   3  -3        455.47        459.70        18.59 o                         
   7   3  -3        366.40        387.90        14.94 o                         
   8   3  -3          5.66          1.29         2.32 o                         
   9   3  -3         70.13        111.21         9.96 o                         
  10   3  -3         32.22         31.63         5.77 o                         
  11   3  -3         10.80         16.96         4.82 o                         
   1   4  -3       1245.48       1254.63         8.05 o                         
   2   4  -3       1178.38       1118.20        21.90 o                         
   3   4  -3        136.24        133.18         7.83 o                         
   4   4  -3       1759.51       1788.60        32.09 o                         
   5   4  -3        165.88        185.56        11.56 o                         
   6   4  -3        642.47        610.59        21.60 o                         
   7   4  -3          0.32          0.89         2.62 o                         
   8   4  -3         59.73         53.34         9.38 o                         
   9   4  -3          5.69          7.39         4.66 o                         
  10   4  -3         10.42         16.68         4.72 o                         
  11   4  -3          2.11          4.72         3.76 o                         
  12   4  -3         27.98         29.08         9.87 o                         
   1   5  -3        677.31        596.76         6.00 o                         
   2   5  -3        132.27        141.20         4.22 o                         
   3   5  -3        424.35        378.60         6.82 o                         
   4   5  -3         71.38         69.16         5.09 o                         
   5   5  -3        194.38        187.34         7.14 o                         
   6   5  -3        750.48        751.22        19.32 o                         
   7   5  -3        606.94        583.09        18.38 o                         
   8   5  -3        255.65        249.36        18.41 o                         
   9   5  -3         81.17         68.72         7.59 o                         
  10   5  -3          4.67         -4.21         4.21 o                         
  11   5  -3         81.78         79.75         9.34 o                         
  12   5  -3         10.42          5.46         5.80 o                         
   1   6  -3        921.87        971.36         8.20 o                         
   2   6  -3        332.48        294.87         4.87 o                         
   3   6  -3        274.97        348.02         7.28 o                         
   4   6  -3       1770.95       1750.07        38.17 o                         
   5   6  -3        119.68        117.50         5.86 o                         
   6   6  -3        126.06        195.77        10.12 o                         
   7   6  -3        175.88        173.76        10.28 o                         
   8   6  -3        170.52        171.80        13.75 o                         
   9   6  -3         82.41         87.40        10.57 o                         
  10   6  -3         49.43         44.31         8.22 o                         
  11   6  -3          0.28         -1.37         4.96 o                         
  12   6  -3         32.07         35.54        11.79 o                         
   1   7  -3        560.23        563.48         6.92 o                         
   2   7  -3          7.40          6.23         0.87 o                         
   3   7  -3        396.33        406.77         8.17 o                         
   4   7  -3        350.02        363.29         6.60 o                         
   5   7  -3        423.33        430.98        10.89 o                         
   6   7  -3         23.97         22.98         3.74 o                         
   7   7  -3        300.86        320.49        13.82 o                         
   8   7  -3        270.18        278.45        18.93 o                         
   9   7  -3         99.56         97.59        11.10 o                         
  10   7  -3         18.79         10.55         4.89 o                         
  11   7  -3         30.33         13.14         8.90 o                         
   1   8  -3        131.88        128.49         3.55 o                         
   2   8  -3        222.10        234.96         4.96 o                         
   3   8  -3       1102.18       1137.27        11.97 o                         
   4   8  -3       1310.38       1293.76        14.88 o                         
   5   8  -3          1.43          2.15         1.82 o                         
   6   8  -3        840.24        812.76        20.09 o                         
   7   8  -3        283.95        262.01        12.42 o                         
   8   8  -3         48.29         48.41         7.94 o                         
   9   8  -3         42.06         24.48         6.40 o                         
  10   8  -3         13.66         12.34         5.72 o                         
  11   8  -3         27.91         41.60        12.79 o                         
   1   9  -3        381.30        381.69         6.52 o                         
   2   9  -3         42.80         37.55         1.73 o                         
   3   9  -3        857.08        956.78        12.69 o                         
   4   9  -3        172.28        180.28         5.31 o                         
   5   9  -3        182.83        170.54         8.60 o                         
   6   9  -3        105.37         96.71         7.20 o                         
   7   9  -3         15.53         12.98         3.37 o                         
   8   9  -3         48.80         44.59        18.99 o                         
   9   9  -3          2.69         17.54        16.67 o                         
  10   9  -3          9.16          6.50         7.90 o                         
   1  10  -3         67.54         68.35         3.35 o                         
   2  10  -3         17.20         17.26         2.48 o                         
   3  10  -3         39.80         43.96         2.27 o                         
   4  10  -3        842.20        804.76        10.94 o                         
   5  10  -3         83.71         74.04         3.63 o                         
   6  10  -3        428.36        388.06        16.35 o                         
   7  10  -3         39.51         43.48         7.49 o                         
   8  10  -3        142.71        171.12        14.67 o                         
   9  10  -3          8.63          9.67         4.95 o                         
   1  11  -3       1118.92       1134.35        15.40 o                         
   2  11  -3          0.72         -0.48         1.47 o                         
   3  11  -3        345.36        343.29         6.63 o                         
   4  11  -3         18.57         20.27         1.96 o                         
   5  11  -3         22.23         23.60         2.19 o                         
   6  11  -3         44.41         40.02         4.52 o                         
   7  11  -3         13.19          9.85         4.00 o                         
   8  11  -3          0.01         -0.79         9.78 o                         
   9  11  -3          6.36          1.81         6.46 o                         
   1  12  -3        194.20        190.36         7.39 o                         
   2  12  -3         51.02         42.74         3.28 o                         
   3  12  -3         31.53         31.28         3.36 o                         
   4  12  -3        281.48        276.97         6.44 o                         
   5  12  -3         25.58         25.11         2.94 o                         
   6  12  -3         51.69         60.72         7.88 o                         
   7  12  -3         60.76         75.84        10.66 o                         
   8  12  -3         75.05         95.52        14.13 o                         
   9  12  -3         16.66         26.67         8.89 o                         
   1  13  -3        218.94        219.59         8.31 o                         
   2  13  -3        608.62        600.83        11.92 o                         
   3  13  -3         69.61         69.45         4.31 o                         
   4  13  -3         32.44         28.38         3.33 o                         
   5  13  -3          6.39          3.49         2.00 o                         
   6  13  -3         19.74         17.53         3.60 o                         
   7  13  -3         36.35         43.93         5.66 o                         
   8  13  -3         18.56         25.75         7.60 o                         
   9  13  -3         17.54          6.63         6.02 o                         
   1  14  -3        110.56        119.40         6.41 o                         
   2  14  -3          6.15          6.22         2.15 o                         
   3  14  -3        144.78        128.11         6.71 o                         
   4  14  -3         20.61         22.92         3.05 o                         
   5  14  -3         14.18         12.45         2.71 o                         
   6  14  -3         86.61         88.50         7.30 o                         
   7  14  -3         58.29         55.19         8.53 o                         
   8  14  -3         11.53         14.18         7.26 o                         
   1  15  -3        177.70        180.61         8.06 o                         
   2  15  -3         15.19         15.47         2.64 o                         
   3  15  -3         51.13         59.62         4.30 o                         
   4  15  -3          5.31          3.61         2.02 o                         
   5  15  -3         16.34         17.76         3.04 o                         
   6  15  -3          2.69          2.17         3.55 o                         
   7  15  -3          7.50          9.40         3.31 o                         
   8  15  -3          2.36         -3.92         6.40 o                         
   1  16  -3         10.38          8.34         2.35 o                         
   2  16  -3         47.94         48.64         5.50 o                         
   3  16  -3         13.15         15.03         3.57 o                         
   4  16  -3         15.44         18.08         3.43 o                         
   5  16  -3         20.73         17.31         4.02 o                         
   6  16  -3         21.79         17.17         4.04 o                         
   7  16  -3          7.28          2.98         4.05 o                         
   1  17  -3         21.23         18.47         5.96 o                         
   2  17  -3          0.38          0.29         4.86 o                         
   3  17  -3          2.17         11.71         8.67 o                         
   5  17  -3         38.22         58.83         9.44 o                         
   1  18  -3         12.80         18.43         6.35 o                         
   2  18  -3         31.46         44.14        13.58 o                         
   1  19  -3         35.20         48.88        12.94 o                         
   2   0  -2      12968.02      12487.31        58.50 o                         
   4   0  -2       2406.96       2345.71        25.67 o                         
   6   0  -2       1560.90       1665.20        32.67 o                         
   8   0  -2         43.97         50.35         7.42 o                         
  10   0  -2        403.97        402.80        20.99 o                         
   1   1  -2       3525.85       3561.23        21.38 o                         
   2   1  -2        503.44        480.68         9.08 o                         
   3   1  -2        159.78        146.51         5.90 o                         
   4   1  -2        238.59        255.18         8.46 o                         
   5   1  -2        171.21        130.00         7.36 o                         
   6   1  -2        104.33        110.16         5.35 o                         
   7   1  -2        730.16        694.68        17.04 o                         
   8   1  -2         98.96         96.30         6.63 o                         
   9   1  -2         58.80         65.40         5.82 o                         
  10   1  -2         31.69         26.03         4.19 o                         
  11   1  -2        131.05        157.34        12.06 o                         
   0   2  -2       5700.81       5523.82        42.67 o                         
   1   2  -2       5218.50       5072.48        21.07 o                         
   2   2  -2       5592.14       5296.79        30.20 o                         
   3   2  -2        496.04        454.87         9.01 o                         
   4   2  -2       2660.99       2636.77        32.37 o                         
   5   2  -2       2338.74       2555.36        34.43 o                         
   6   2  -2         17.28         15.03         2.56 o                         
   7   2  -2         80.40         71.64         5.17 o                         
   8   2  -2        162.73        167.23         7.41 o                         
   9   2  -2         53.47         57.92         5.51 o                         
  10   2  -2         92.95         82.28         6.93 o                         
  11   2  -2          0.08          1.21         4.43 o                         
   0   3  -2       3879.08       3688.36        30.40 o                         
   1   3  -2        465.05        474.01         6.30 o                         
   2   3  -2       1071.69       1049.82        17.29 o                         
   3   3  -2         81.18         75.71         9.49 o                         
   4   3  -2        624.69        652.62        18.58 o                         
   5   3  -2        933.91        880.35        32.84 o                         
   6   3  -2        158.79        166.03        11.18 o                         
   7   3  -2         91.80         81.38         6.00 o                         
   8   3  -2        146.62        133.96         9.13 o                         
   9   3  -2        432.89        461.74        15.49 o                         
  10   3  -2          5.50          1.46         3.78 o                         
  11   3  -2        128.40        140.99        11.80 o                         
   0   4  -2       3145.24       3023.35        24.68 o                         
   1   4  -2        220.06        226.41         4.64 o                         
   2   4  -2        486.71        437.93         6.72 o                         
   3   4  -2       3291.47       3307.23        28.96 o                         
   4   4  -2        346.86        332.38        10.74 o                         
   5   4  -2         15.56         21.16         4.00 o                         
   6   4  -2        252.83        216.11        10.39 o                         
   7   4  -2        206.38        205.70        10.98 o                         
   8   4  -2        440.13        440.94        18.82 o                         
   9   4  -2         15.53         11.55         3.41 o                         
  10   4  -2         28.89         24.47         5.33 o                         
  11   4  -2         17.17         14.10         4.69 o                         
   0   5  -2        414.61        410.77         7.97 o                         
   1   5  -2        307.63        335.58         4.43 o                         
   2   5  -2       2671.18       2909.68        18.20 o                         
   3   5  -2         54.45         56.98         2.73 o                         
   4   5  -2        269.02        297.02        10.15 o                         
   5   5  -2         99.58         90.55         6.47 o                         
   6   5  -2         13.97         14.85         3.26 o                         
   7   5  -2       1073.92       1037.23        15.21 o                         
   8   5  -2        146.06        148.34        19.79 o                         
   9   5  -2         63.38         73.40         7.51 o                         
  10   5  -2          6.23          5.08         4.45 o                         
  11   5  -2         10.61          2.22         6.62 o                         
  12   5  -2          1.93         -3.61         5.85 o                         
   0   6  -2         23.81         33.67         2.83 o                         
   1   6  -2        225.96        238.67         3.64 o                         
   2   6  -2       2844.27       3034.32        16.92 o                         
   3   6  -2        548.89        573.94         9.28 o                         
   4   6  -2        304.74        297.74        10.12 o                         
   5   6  -2        135.73        138.16         6.83 o                         
   6   6  -2        193.32        190.65         9.85 o                         
   7   6  -2         54.96         44.27         5.40 o                         
   8   6  -2        169.13        174.68        13.76 o                         
   9   6  -2        124.84        118.21        12.08 o                         
  10   6  -2         46.39         42.06         8.04 o                         
  11   6  -2          9.37         16.74         6.15 o                         
  12   6  -2          3.81         12.29         7.41 o                         
   0   7  -2          0.33         -0.83         1.29 o                         
   1   7  -2         80.77         89.61         2.78 o                         
   2   7  -2        810.86        858.40         7.98 o                         
   3   7  -2       1130.75       1177.43        13.93 o                         
   4   7  -2          0.61          0.88         1.37 o                         
   5   7  -2         27.90         34.10         3.32 o                         
   6   7  -2        120.00        125.18         8.12 o                         
   7   7  -2        552.53        535.53        17.66 o                         
   8   7  -2        293.96        284.93        11.13 o                         
   9   7  -2        213.47        209.95        16.02 o                         
  10   7  -2         12.47          6.44         4.60 o                         
  11   7  -2         15.21         17.11         8.50 o                         
   0   8  -2         96.68        102.86         5.57 o                         
   1   8  -2         41.23         47.56         2.16 o                         
   2   8  -2        551.22        568.52         6.47 o                         
   3   8  -2        191.18        203.80         5.95 o                         
   4   8  -2        274.45        252.30         8.13 o                         
   5   8  -2        417.11        434.89        10.87 o                         
   6   8  -2        144.22        170.90         9.29 o                         
   7   8  -2        282.44        286.27        12.94 o                         
   8   8  -2        119.33        127.43        20.49 o                         
   9   8  -2         16.04         20.79         6.04 o                         
  10   8  -2         11.58          9.63         4.67 o                         
  11   8  -2         10.17         10.92         7.71 o                         
   0   9  -2         13.90         16.37         2.59 o                         
   1   9  -2        393.30        366.73         6.93 o                         
   2   9  -2         62.99         55.26         2.33 o                         
   3   9  -2        116.75         98.29         3.45 o                         
   4   9  -2        127.44        127.38         4.55 o                         
   5   9  -2        337.53        353.05         7.81 o                         
   6   9  -2        182.05        175.13         9.31 o                         
   7   9  -2        182.96        190.60        10.55 o                         
   8   9  -2         43.79         29.52         6.53 o                         
   9   9  -2         45.44         45.58        10.67 o                         
  10   9  -2          6.12         -7.97         7.97 o                         
   0  10  -2        587.90        588.34        13.01 o                         
   1  10  -2        134.93        142.65         4.63 o                         
   2  10  -2        251.98        239.96         4.80 o                         
   3  10  -2         72.72         67.08         2.74 o                         
   4  10  -2        110.93        103.94         4.57 o                         
   5  10  -2        120.60        115.04         4.80 o                         
   6  10  -2         48.47         51.07         5.15 o                         
   7  10  -2         53.76         45.42         5.39 o                         
   8  10  -2         13.98         14.52         4.63 o                         
   9  10  -2          6.39          5.12         4.19 o                         
  10  10  -2         41.58         48.07        12.95 o                         
   0  11  -2         24.65         15.66         3.15 o                         
   1  11  -2         77.75         76.29         3.64 o                         
   2  11  -2        188.09        189.12         6.14 o                         
   3  11  -2        350.56        356.96         7.32 o                         
   4  11  -2        169.56        146.66         4.87 o                         
   5  11  -2        301.70        280.23         7.68 o                         
   6  11  -2         14.91          8.64         3.19 o                         
   7  11  -2         65.48         65.88         8.55 o                         
   8  11  -2         51.46         41.78         7.63 o                         
   9  11  -2         25.99         22.30         6.20 o                         
   0  12  -2        705.32        726.66        19.12 o                         
   1  12  -2        377.10        356.83         9.68 o                         
   2  12  -2        314.88        297.80         7.94 o                         
   3  12  -2          1.46         -0.16         1.14 o                         
   4  12  -2        272.82        241.27         6.85 o                         
   5  12  -2         43.80         39.97         3.10 o                         
   6  12  -2         10.69         11.36         4.22 o                         
   7  12  -2         60.31         65.00         8.45 o                         
   8  12  -2         26.26         35.32         7.18 o                         
   9  12  -2          0.73         -6.64         6.64 o                         
   0  13  -2        271.08        280.62        12.55 o                         
   1  13  -2        290.86        274.79         8.88 o                         
   2  13  -2        106.07         89.95         4.68 o                         
   3  13  -2        233.02        234.47         7.64 o                         
   4  13  -2         70.32         64.71         4.77 o                         
   5  13  -2         16.77         18.12         2.51 o                         
   6  13  -2         12.69          4.98         2.72 o                         
   7  13  -2         46.68         64.22         9.86 o                         
   8  13  -2         42.57         61.90        11.22 o                         
   9  13  -2         16.90         22.95         8.15 o                         
   0  14  -2        446.35        470.53        16.69 o                         
   1  14  -2         42.72         36.86         3.55 o                         
   2  14  -2         90.19         89.47         6.51 o                         
   3  14  -2         33.23         34.47         3.21 o                         
   4  14  -2         89.94         82.60         5.03 o                         
   5  14  -2          6.00          4.68         2.44 o                         
   6  14  -2          1.78          6.11         2.63 o                         
   7  14  -2          3.59          4.18         5.42 o                         
   8  14  -2          0.17          6.01         4.85 o                         
   0  15  -2          2.96          0.55         4.10 o                         
   1  15  -2         10.98         10.31         2.41 o                         
   2  15  -2         62.31         53.73         4.52 o                         
   3  15  -2         73.02         73.76         4.65 o                         
   4  15  -2          3.48          4.16         1.76 o                         
   5  15  -2         26.27         23.79         4.05 o                         
   6  15  -2          2.22          1.13         2.66 o                         
   7  15  -2         21.22         15.43         4.17 o                         
   8  15  -2         12.37         10.01         4.24 o                         
   0  16  -2         95.50        105.95        16.91 o                         
   1  16  -2          1.75         -3.74         4.43 o                         
   2  16  -2         19.79         20.69         3.76 o                         
   3  16  -2          4.26          5.52         2.55 o                         
   4  16  -2         25.04         25.98         4.27 o                         
   5  16  -2         10.40          6.85         3.99 o                         
   6  16  -2          1.26          2.29         3.83 o                         
   7  16  -2          1.18          9.60         4.33 o                         
   0  17  -2         80.20         82.12        15.24 o                         
   1  17  -2          2.55          3.35         4.01 o                         
   2  17  -2         15.29         11.12         6.65 o                         
   3  17  -2          7.70          5.43         8.47 o                         
   4  17  -2         10.37          8.22         4.18 o                         
   5  17  -2          4.98          7.66         4.46 o                         
   6  17  -2         17.17         26.65         7.05 o                         
   0  18  -2         30.36         28.24        10.50 o                         
   1  18  -2         19.28         22.45         6.16 o                         
   2  18  -2         53.70         53.68         9.26 o                         
   0  19  -2          3.38         -0.40         4.82 o                         
   1  19  -2         16.72         21.89         9.88 o                         
   2   0  -1       4929.33       4769.61        81.68 o                         
   4   0  -1       1237.40       1207.52        19.14 o                         
   6   0  -1        965.12        906.68        29.94 o                         
   8   0  -1        638.13        612.87        22.49 o                         
  10   0  -1        113.07        118.93        11.46 o                         
   2   1  -1       1587.62       1525.04        59.96 o                         
   3   1  -1       3566.24       3401.79        29.68 o                         
   4   1  -1       1946.71       2139.42        26.64 o                         
   5   1  -1       2491.40       2543.89        27.22 o                         
   6   1  -1          8.64          8.56         1.99 o                         
   7   1  -1          5.05          4.09         1.69 o                         
   8   1  -1         43.59         38.39         4.34 o                         
   9   1  -1        172.34        161.70         8.77 o                         
  10   1  -1         33.36         26.62         3.99 o                         
  11   1  -1         21.82         17.21         5.67 o                         
   1   2  -1        889.49        886.25        11.04 o                         
   2   2  -1       5274.62       4936.98        29.58 o                         
   3   2  -1        877.91        930.74        17.64 o                         
   4   2  -1         57.27         51.43         2.89 o                         
   5   2  -1         35.33         35.85         4.55 o                         
   6   2  -1        458.24        401.65        13.88 o                         
   7   2  -1        383.28        375.55         9.97 o                         
   8   2  -1        447.49        432.59        11.34 o                         
   9   2  -1         14.53         10.13         2.73 o                         
  10   2  -1        115.33        128.76         8.25 o                         
  11   2  -1         12.81         15.73         6.50 o                         
   1   3  -1       8325.32       8059.29        51.12 o                         
   2   3  -1        456.26        514.98        13.77 o                         
   3   3  -1       1916.96       1859.56        18.78 o                         
   4   3  -1       3049.21       3189.13        41.28 o                         
   5   3  -1        989.63        940.76        23.25 o                         
   6   3  -1        171.00        202.17        11.87 o                         
   7   3  -1        196.99        199.77         8.24 o                         
   8   3  -1          7.02          4.94         2.73 o                         
   9   3  -1         46.34         44.93         5.59 o                         
  10   3  -1         17.96          9.92         4.45 o                         
  11   3  -1          7.48          9.64         4.43 o                         
   1   4  -1        586.09        607.25         5.52 o                         
   2   4  -1        294.53        294.30         6.92 o                         
   3   4  -1        956.38        894.43        14.98 o                         
   4   4  -1        921.12        899.36        17.71 o                         
   5   4  -1        496.55        535.84        15.18 o                         
   6   4  -1        519.06        529.00        11.46 o                         
   7   4  -1        277.81        254.25        12.15 o                         
   8   4  -1        647.56        613.41        33.45 o                         
   9   4  -1          5.94          2.59         3.61 o                         
  10   4  -1        125.28        143.83        11.56 o                         
  11   4  -1         10.09         11.80         4.13 o                         
   1   5  -1        848.77        869.69         8.26 o                         
   2   5  -1         10.81          8.32         1.52 o                         
   3   5  -1       2019.15       1980.66        39.77 o                         
   4   5  -1       1236.43       1305.12        13.64 o                         
   5   5  -1        239.42        230.22        10.20 o                         
   6   5  -1        455.88        489.31        13.70 o                         
   7   5  -1        107.00         93.96         5.42 o                         
   8   5  -1        154.72        161.05        17.26 o                         
   9   5  -1         86.82        103.73        16.69 o                         
  10   5  -1          8.10          5.33         7.47 o                         
  11   5  -1          5.81          5.34         3.51 o                         
   1   6  -1       1545.01       1641.02         8.94 o                         
   2   6  -1        239.41        215.13         6.38 o                         
   3   6  -1        249.97        291.59         8.44 o                         
   4   6  -1        848.36        772.56        16.08 o                         
   5   6  -1         31.31         32.48         3.56 o                         
   6   6  -1        482.38        483.35        15.41 o                         
   7   6  -1        675.60        681.87        19.74 o                         
   8   6  -1        704.09        689.56        16.47 o                         
   9   6  -1         13.34          3.02         4.20 o                         
  10   6  -1         32.86         44.12         8.19 o                         
  11   6  -1         18.68         16.09         8.30 o                         
  12   6  -1         14.17          4.77         6.44 o                         
   1   7  -1        502.71        568.95         5.73 o                         
   2   7  -1        170.77        181.44         4.47 o                         
   3   7  -1        436.60        461.19        10.52 o                         
   4   7  -1         49.63         51.32         4.32 o                         
   5   7  -1       1179.92       1167.05        11.35 o                         
   6   7  -1        422.63        395.72        15.97 o                         
   7   7  -1        511.68        520.17        17.33 o                         
   8   7  -1         25.27         12.09         3.35 o                         
   9   7  -1          6.70         12.13         5.02 o                         
  10   7  -1          8.15          9.84         4.31 o                         
  11   7  -1         37.63         74.33        16.59 o                         
   1   8  -1        234.48        273.76         4.27 o                         
   2   8  -1        806.90        831.46         9.03 o                         
   3   8  -1         33.72         40.56         2.82 o                         
   4   8  -1        104.01        101.62         4.10 o                         
   5   8  -1         42.18         44.28         2.57 o                         
   6   8  -1         82.02         74.47         6.28 o                         
   7   8  -1         14.54         16.15         3.67 o                         
   8   8  -1        120.05        132.70        12.38 o                         
   9   8  -1          3.96          2.97         3.65 o                         
  10   8  -1         44.81         50.78         8.63 o                         
  11   8  -1          8.05          7.74         6.56 o                         
   1   9  -1         75.09         80.89         3.19 o                         
   2   9  -1         34.54         35.80         2.02 o                         
   3   9  -1         31.06         28.91         2.84 o                         
   4   9  -1        111.18        112.98         4.40 o                         
   5   9  -1          3.54          1.95         1.56 o                         
   6   9  -1         18.29         15.61         1.69 o                         
   7   9  -1        110.23        106.71         7.96 o                         
   8   9  -1         27.06         34.71         6.96 o                         
   9   9  -1         23.11         36.00         7.36 o                         
  10   9  -1         15.99         19.31         8.11 o                         
   1  10  -1         55.53         49.79         2.64 o                         
   2  10  -1         57.14         56.62         2.76 o                         
   3  10  -1        141.92        132.93         3.87 o                         
   4  10  -1        309.80        318.99         7.87 o                         
   5  10  -1         97.67         97.11         5.03 o                         
   6  10  -1         64.00         56.43         2.93 o                         
   7  10  -1          0.86          3.03         5.04 o                         
   8  10  -1         29.49         24.41         7.03 o                         
   9  10  -1          2.89          0.29         4.32 o                         
  10  10  -1         37.75         55.52        15.15 o                         
   1  11  -1        112.77        115.12         3.93 o                         
   2  11  -1        166.29        159.69         4.29 o                         
   3  11  -1        460.95        443.33         8.50 o                         
   4  11  -1         84.95         86.23         4.27 o                         
   5  11  -1         21.38         23.53         2.91 o                         
   6  11  -1         21.52         23.25         2.57 o                         
   7  11  -1          5.99          1.82         3.82 o                         
   8  11  -1          3.51          1.55         3.76 o                         
   9  11  -1         35.86         47.34         8.77 o                         
   1  12  -1         93.96         78.79         4.69 o                         
   2  12  -1        935.33        920.46        13.68 o                         
   3  12  -1        143.95        135.82         4.60 o                         
   4  12  -1         24.02         23.78         2.42 o                         
   5  12  -1         68.12         51.18         3.88 o                         
   6  12  -1         95.50        108.71        10.44 o                         
   7  12  -1         14.89         15.36         5.01 o                         
   8  12  -1         53.39         49.55         8.04 o                         
   9  12  -1         44.55         36.73         9.46 o                         
   1  13  -1        553.24        561.53        12.11 o                         
   2  13  -1        211.12        199.73         6.67 o                         
   3  13  -1         42.03         44.80         2.84 o                         
   4  13  -1        100.61         89.02         4.93 o                         
   5  13  -1         19.86         20.13         3.58 o                         
   6  13  -1          8.77         12.02         4.45 o                         
   7  13  -1         12.71          0.53         6.44 o                         
   8  13  -1         53.30         57.06        10.90 o                         
   1  14  -1         30.08         29.19         3.18 o                         
   2  14  -1          2.87          1.52         1.87 o                         
   3  14  -1          6.11          4.92         2.26 o                         
   4  14  -1         39.46         29.80         3.10 o                         
   5  14  -1         20.82         20.95         3.61 o                         
   6  14  -1         28.96         32.55         4.55 o                         
   7  14  -1         46.34         59.53         8.63 o                         
   8  14  -1         51.44         60.37        10.93 o                         
   1  15  -1         73.65         73.54         5.58 o                         
   2  15  -1         15.82         16.20         2.77 o                         
   3  15  -1         12.75          9.13         3.21 o                         
   4  15  -1          3.71          3.08         2.13 o                         
   5  15  -1          3.09          1.95         2.22 o                         
   6  15  -1          2.09          5.90         2.77 o                         
   7  15  -1         16.49         29.49         9.39 o                         
   1  16  -1         43.99         28.07         6.48 o                         
   2  16  -1          0.92          5.51         3.70 o                         
   3  16  -1         15.18         16.99         3.73 o                         
   4  16  -1          9.53          9.07         3.94 o                         
   5  16  -1          4.33          1.34         4.08 o                         
   6  16  -1         32.60         34.45         8.24 o                         
   7  16  -1         15.17          4.59         3.99 o                         
   1  17  -1         20.33         15.78         5.38 o                         
   2  17  -1          3.32          2.52         6.48 o                         
   3  17  -1          9.79         19.27         5.99 o                         
   4  17  -1         12.64          9.73         3.99 o                         
   5  17  -1         28.63         32.56         7.80 o                         
   6  17  -1         13.73         23.80         7.29 o                         
   1  18  -1         13.01         13.34         8.50 o                         
   2  18  -1          9.10         11.06         5.02 o                         
   5  18  -1          5.62          8.12         5.34 o                         
   1  19  -1         30.16         25.64         9.32 o                         
   2   0   0       2364.30       2242.12        33.12 o                         
   4   0   0        712.13        802.64        11.37 o                         
   6   0   0        622.44        672.88        30.03 o                         
   8   0   0         53.45         57.86         7.42 o                         
  10   0   0         34.04         38.04        11.40 o                         
   2   1   0        359.72        397.00         4.85 o                         
   3   1   0       2812.86       2967.45        19.81 o                         
   4   1   0          0.74          4.10         1.23 o                         
   5   1   0       3859.54       3989.92        26.80 o                         
   6   1   0        498.33        540.81         9.62 o                         
   7   1   0       1380.05       1367.54        19.74 o                         
   8   1   0         11.77          6.55         2.31 o                         
   9   1   0        825.32        833.77        19.18 o                         
  10   1   0         51.49         44.74         4.95 o                         
  11   1   0        201.79        231.15        20.05 o                         
   1   2   0       2724.85       2726.67        40.83 o                         
   2   2   0       7992.64       7895.35        26.42 o                         
   3   2   0       1562.86       1440.26        12.63 o                         
   4   2   0       1875.93       1807.22        12.72 o                         
   5   2   0         23.91         30.64         2.43 o                         
   6   2   0        425.80        471.22        10.08 o                         
   7   2   0         25.96         27.35         2.45 o                         
   8   2   0         81.28         75.99         4.91 o                         
   9   2   0         42.74         49.89         4.97 o                         
  10   2   0          1.31         -1.39         2.99 o                         
  11   2   0         45.22         45.04         6.85 o                         
   0   3   0        170.54        171.71         6.88 o                         
   1   3   0       2988.61       2867.38        21.87 o                         
   2   3   0       1453.09       1288.40        14.26 o                         
   3   3   0       3219.20       3218.31        22.15 o                         
   4   3   0          2.64          0.74         1.17 o                         
   5   3   0        675.38        709.52        10.93 o                         
   6   3   0         83.63         87.61         4.59 o                         
   7   3   0        382.42        376.15         8.76 o                         
   8   3   0         16.66         13.11         3.49 o                         
   9   3   0         14.12         46.26         5.23 o                         
  10   3   0         21.04         20.47         6.66 o                         
  11   3   0         62.20         74.15         8.65 o                         
   0   4   0        768.05        698.90         6.58 o                         
   1   4   0       2769.37       2755.03        13.94 o                         
   2   4   0       3151.85       2896.62        18.78 o                         
   3   4   0        171.63        157.89         7.69 o                         
   4   4   0       1009.60       1055.72        13.42 o                         
   5   4   0         30.01         44.92         3.10 o                         
   6   4   0        630.30        592.77        10.14 o                         
   7   4   0         29.11         28.46         2.53 o                         
   8   4   0         22.47         11.31         4.23 o                         
   9   4   0          7.57          9.81         2.92 o                         
  10   4   0         49.24         47.06        14.41 o                         
  11   4   0         18.49         16.71         6.02 o                         
   0   5   0        368.02        409.66         6.28 o                         
   1   5   0        333.76        324.77         4.65 o                         
   2   5   0        514.69        569.24         9.62 o                         
   3   5   0       1100.42       1065.96        16.08 o                         
   4   5   0        109.37         96.95         4.74 o                         
   5   5   0       1779.90       1804.44        19.18 o                         
   6   5   0          0.48         -0.46         1.31 o                         
   7   5   0          6.38         15.38         3.09 o                         
   8   5   0        667.63        686.59        26.03 o                         
   9   5   0          1.11          2.00         3.78 o                         
  10   5   0         30.99         26.90         6.51 o                         
  11   5   0         44.94         41.00         8.35 o                         
   0   6   0       5006.36       5519.27        74.53 o                         
   1   6   0        732.38        806.54         7.06 o                         
   2   6   0       2163.28       2487.63        20.81 o                         
   3   6   0        817.19        995.71        19.74 o                         
   4   6   0        184.13        207.50        11.18 o                         
   5   6   0        144.58        133.67         5.04 o                         
   6   6   0       1367.83       1487.21        17.65 o                         
   7   6   0        580.72        594.03        11.12 o                         
   8   6   0         52.32         59.21         5.76 o                         
   9   6   0          2.57         21.20         6.01 o                         
  10   6   0        201.28        213.61        20.03 o                         
  11   6   0          3.66          0.86         4.65 o                         
   0   7   0        876.09       1090.26        30.58 o                         
   1   7   0         36.46         66.39         2.21 o                         
   2   7   0       3460.22       3668.03        25.33 o                         
   3   7   0       2293.11       2462.71        33.21 o                         
   4   7   0        131.92        159.21         7.24 o                         
   5   7   0       1000.97        912.46        13.50 o                         
   6   7   0        146.50        132.92         5.50 o                         
   7   7   0        243.00        376.93        18.93 o                         
   8   7   0         58.23         68.31         6.49 o                         
   9   7   0        148.11        139.70        13.14 o                         
  10   7   0         17.57         22.56         6.51 o                         
  11   7   0          5.17          0.75         7.18 o                         
   0   8   0        331.02        398.35         9.34 o                         
   1   8   0         63.49         47.20         2.16 o                         
   2   8   0        392.05        436.21         7.94 o                         
   3   8   0          3.94          2.36         1.42 o                         
   4   8   0        372.15        428.36        12.09 o                         
   5   8   0        788.01        807.48        14.07 o                         
   6   8   0         67.18         59.13         4.14 o                         
   7   8   0         54.52         50.60         7.73 o                         
   8   8   0        184.51        235.30        16.19 o                         
   9   8   0        101.52        101.19        11.47 o                         
  10   8   0          1.93          2.78         4.12 o                         
  11   8   0          6.72         -1.25         4.60 o                         
   0   9   0        105.34        114.33         5.43 o                         
   1   9   0        235.18        266.87         5.10 o                         
   2   9   0         39.31         41.43         2.10 o                         
   3   9   0        275.69        311.87         7.46 o                         
   4   9   0         38.71         39.56         3.53 o                         
   5   9   0        419.78        372.98        23.73 o                         
   6   9   0         12.58         22.08         2.69 o                         
   7   9   0        445.01        477.95        21.72 o                         
   8   9   0          0.91          0.18         3.96 o                         
   9   9   0         70.08        109.98        12.00 o                         
  10   9   0          2.61         -2.23        14.14 o                         
  11   9   0          1.02         -4.43         5.75 o                         
   0  10   0          0.11          4.08         1.55 o                         
   1  10   0         60.24         53.57         2.51 o                         
   2  10   0        762.66        764.85         8.94 o                         
   3  10   0        113.79        137.08         5.83 o                         
   4  10   0         71.11         71.38         4.97 o                         
   5  10   0         15.75         11.34         2.67 o                         
   6  10   0         12.29         10.99         1.66 o                         
   7  10   0         20.74         14.97         4.89 o                         
   8  10   0          2.05         12.32         5.40 o                         
   9  10   0          0.31         -1.78         3.61 o                         
  10  10   0          0.24          9.27         6.07 o                         
   0  11   0         43.63         47.72         3.74 o                         
   1  11   0        164.92        155.54         4.63 o                         
   2  11   0          9.87          7.86         1.76 o                         
   3  11   0        448.63        438.20        11.27 o                         
   4  11   0          4.64          3.20         2.12 o                         
   5  11   0        310.26        309.74        10.78 o                         
   6  11   0        195.19        198.75        11.13 o                         
   7  11   0         63.87         61.79         6.70 o                         
   8  11   0          4.86         13.71         5.25 o                         
   9  11   0        109.82        140.96        20.55 o                         
   0  12   0        359.42        378.34        10.60 o                         
   1  12   0        392.64        409.30         8.55 o                         
   2  12   0        137.70        147.24         4.72 o                         
   3  12   0         48.85         73.15         4.41 o                         
   4  12   0          2.06          7.36         1.85 o                         
   5  12   0         44.61         32.41         3.91 o                         
   6  12   0         24.57         52.93         5.18 o                         
   7  12   0          0.36         -1.50         3.55 o                         
   8  12   0          5.47         12.57         5.18 o                         
   9  12   0         71.91         93.92        14.59 o                         
   0  13   0       2741.15       2643.05        34.08 o                         
   1  13   0         28.32         23.27         3.88 o                         
   2  13   0          0.53         -0.43         1.49 o                         
   3  13   0          9.42          8.30         1.53 o                         
   4  13   0         77.61         73.56         4.15 o                         
   5  13   0         98.29         90.41         8.81 o                         
   6  13   0         68.09         57.90         7.81 o                         
   7  13   0          0.17          3.10         6.00 o                         
   8  13   0         26.73         28.63         7.12 o                         
   0  14   0        235.72        251.30        12.52 o                         
   1  14   0         54.02         61.98         4.09 o                         
   2  14   0          2.78          4.02         1.48 o                         
   3  14   0         57.91         70.53         4.22 o                         
   4  14   0          0.03          0.93         1.94 o                         
   5  14   0         58.00         54.77         4.71 o                         
   6  14   0          2.63          2.10         2.76 o                         
   7  14   0          0.48         21.61        13.33 o                         
   8  14   0         30.91         35.55         8.54 o                         
   0  15   0          5.01         13.24         3.17 o                         
   1  15   0         15.73         22.40         3.48 o                         
   2  15   0         27.67         21.71         4.51 o                         
   3  15   0         31.96         29.59         3.43 o                         
   4  15   0        105.26         98.86         6.11 o                         
   5  15   0         24.45         31.74         4.37 o                         
   6  15   0         33.50         33.08         4.81 o                         
   7  15   0        129.87        182.44        17.99 o                         
   0  16   0         17.75         41.42        11.74 o                         
   1  16   0          5.28          5.78         4.40 o                         
   2  16   0         80.60         83.03        10.73 o                         
   3  16   0         16.82         15.95         4.42 o                         
   4  16   0         15.02         15.20         4.51 o                         
   5  16   0          4.70          1.57         3.34 o                         
   6  16   0          3.50         -0.64         3.41 o                         
   0  17   0          5.50         38.53        12.50 o                         
   1  17   0         55.13         51.20         8.83 o                         
   2  17   0          3.58         10.01         4.95 o                         
   3  17   0         13.79         10.19        10.18 o                         
   4  17   0          4.91          8.60         5.39 o                         
   5  17   0          5.35          6.96         5.01 o                         
   0  18   0         31.62         99.95        17.89 o                         
   1  18   0         22.78         25.10         7.30 o                         
   2  18   0          7.39          9.30         5.10 o                         
   0  19   0        178.83        222.02        27.31 o                         
   1  19   0         15.09         22.15        10.31 o                         
   2   0   1       4970.72       4793.63        23.14 o                         
   4   0   1       1263.53       1232.69        16.59 o                         
   6   0   1        958.85        928.87        22.99 o                         
   8   0   1        659.28        615.97        17.10 o                         
  10   0   1        107.42        113.62        10.80 o                         
   2   1   1       1587.65       1548.13        10.57 o                         
   3   1   1       3552.98       3329.31        19.08 o                         
   4   1   1       1946.97       2104.58        17.84 o                         
   5   1   1       2504.28       2541.02        19.95 o                         
   6   1   1          8.66          8.70         1.36 o                         
   7   1   1          5.77          3.99         1.41 o                         
   8   1   1         43.76         38.69         3.41 o                         
   9   1   1        172.34        156.38         8.31 o                         
  10   1   1         33.40         24.19         4.16 o                         
  11   1   1         22.83         15.73         6.04 o                         
   1   2   1        888.61        884.11         8.03 o                         
   2   2   1       5267.58       4948.95        30.34 o                         
   3   2   1        879.65        908.46         9.81 o                         
   4   2   1         55.62         48.79         2.13 o                         
   5   2   1         35.22         35.61         2.17 o                         
   6   2   1        464.27        398.34         8.38 o                         
   7   2   1        383.20        364.18         7.94 o                         
   8   2   1        444.89        421.56         9.01 o                         
   9   2   1         14.40         10.72         2.79 o                         
  10   2   1        115.17        118.54        10.23 o                         
  11   2   1         12.79         14.10        13.50 o                         
   1   3   1       8338.53       7937.06        59.95 o                         
   2   3   1        457.49        518.97         8.29 o                         
   3   3   1       1899.07       1827.10        14.38 o                         
   4   3   1       3048.33       3103.54        22.37 o                         
   5   3   1       1003.24        957.70        12.23 o                         
   6   3   1        171.16        189.99         5.90 o                         
   7   3   1        195.69        204.95         9.14 o                         
   8   3   1          7.13          7.65         2.13 o                         
   9   3   1         46.62         47.40         4.76 o                         
  10   3   1         18.15         17.33         5.50 o                         
  11   3   1          7.98          4.53         3.42 o                         
   1   4   1        588.54        619.18         6.78 o                         
   2   4   1        286.96        279.55         6.27 o                         
   3   4   1        954.55        880.31        11.89 o                         
   4   4   1        945.95        936.04        12.69 o                         
   5   4   1        496.55        526.43        10.41 o                         
   6   4   1        531.79        525.24        10.54 o                         
   7   4   1        276.92        257.93         9.19 o                         
   8   4   1        640.95        641.48        16.62 o                         
   9   4   1          6.14         10.34         4.58 o                         
  10   4   1        122.71        132.87        12.99 o                         
  11   4   1         10.04          7.46         3.39 o                         
   1   5   1        886.61        892.14         8.67 o                         
   2   5   1         10.76          8.03         1.33 o                         
   3   5   1       2042.08       2026.16        22.24 o                         
   4   5   1       1235.74       1286.88        16.72 o                         
   5   5   1        227.70        207.38         6.63 o                         
   6   5   1        456.41        458.13        10.39 o                         
   7   5   1        105.95         92.61         5.19 o                         
   8   5   1        154.86        142.44         6.48 o                         
   9   5   1         86.63         95.64        10.81 o                         
  10   5   1          7.98          7.50         6.84 o                         
  11   5   1          5.47          6.23         3.97 o                         
   1   6   1       1540.84       1642.62        13.24 o                         
   2   6   1        243.11        243.73         6.58 o                         
   3   6   1        248.15        291.79         8.55 o                         
   4   6   1        832.51        760.85        13.46 o                         
   5   6   1         31.45         31.06         2.82 o                         
   6   6   1        464.69        486.23        11.55 o                         
   7   6   1        674.32        706.76        16.00 o                         
   8   6   1        720.87        707.23        14.10 o                         
   9   6   1         13.63         10.29         5.57 o                         
  10   6   1         33.98         29.27         6.61 o                         
  11   6   1         18.78         21.96         8.28 o                         
   1   7   1        525.38        597.78         6.43 o                         
   2   7   1        170.83        188.12         8.31 o                         
   3   7   1        449.43        478.86        11.13 o                         
   4   7   1         49.50         57.18         4.12 o                         
   5   7   1       1173.30       1131.00        18.00 o                         
   6   7   1        421.79        425.31        10.91 o                         
   7   7   1        506.78        493.11        13.34 o                         
   8   7   1         25.38         19.40         2.79 o                         
   9   7   1          6.55          9.09        11.86 o                         
  10   7   1          8.28          5.12         8.66 o                         
  11   7   1         36.42         16.16         8.09 o                         
   1   8   1        232.05        261.98         5.00 o                         
   2   8   1        805.40        826.46        11.04 o                         
   3   8   1         33.31         33.02         3.11 o                         
   4   8   1        108.78        113.59         5.09 o                         
   5   8   1         40.96         44.91         3.72 o                         
   6   8   1         88.89         83.83         5.07 o                         
   7   8   1         14.18         16.72         2.99 o                         
   8   8   1        123.41        130.67        12.11 o                         
   9   8   1          3.65          5.18         3.60 o                         
  10   8   1         44.45         48.18         8.53 o                         
  11   8   1          8.23         15.25         8.60 o                         
   1   9   1         73.65         76.29         2.61 o                         
   2   9   1         34.60         34.63         1.93 o                         
   3   9   1         35.00         35.60         3.10 o                         
   4   9   1        111.55        118.86         6.53 o                         
   5   9   1          4.18          0.11         1.81 o                         
   6   9   1         18.58         18.59         2.66 o                         
   7   9   1        108.81        110.67         6.67 o                         
   8   9   1         26.68         19.53         5.55 o                         
   9   9   1         23.06         24.48        11.36 o                         
  10   9   1         15.66          8.53         4.12 o                         
  11   9   1         15.14         47.74        13.85 o                         
   1  10   1         54.62         54.17         2.34 o                         
   2  10   1         56.36         57.44         2.55 o                         
   3  10   1        140.28        129.99         6.12 o                         
   4  10   1        318.67        329.71        10.79 o                         
   5  10   1         99.74         98.61         6.58 o                         
   6  10   1         69.62         57.06         4.02 o                         
   7  10   1          0.80          2.61         3.91 o                         
   8  10   1         27.90         26.20         6.09 o                         
   9  10   1          2.81         -4.05         4.05 o                         
  10  10   1         38.97         29.25        11.53 o                         
   1  11   1        103.92        112.22         3.97 o                         
   2  11   1        166.43        166.30         4.59 o                         
   3  11   1        472.50        466.67         9.06 o                         
   4  11   1         84.88         89.33         5.86 o                         
   5  11   1         20.95         24.41         3.63 o                         
   6  11   1         21.44         17.08         3.27 o                         
   7  11   1          5.82          2.67         3.04 o                         
   8  11   1          3.66          4.20         4.18 o                         
   9  11   1         36.00         28.44        10.35 o                         
   1  12   1         95.80         89.70         4.12 o                         
   2  12   1        944.72        914.24        13.09 o                         
   3  12   1        142.36        131.01         7.77 o                         
   4  12   1         26.41         27.94         3.51 o                         
   5  12   1         68.45         56.31         5.48 o                         
   6  12   1         91.45        102.25        12.05 o                         
   7  12   1         14.28          8.59         4.01 o                         
   8  12   1         53.71         73.15        10.04 o                         
   9  12   1         44.68         50.68        11.79 o                         
   1  13   1        541.45        545.89        10.55 o                         
   2  13   1        210.89        192.23         6.11 o                         
   3  13   1         42.28         42.49         4.22 o                         
   4  13   1        100.64         86.69         4.94 o                         
   5  13   1         20.53         17.09         3.66 o                         
   6  13   1          8.58          6.04         3.84 o                         
   7  13   1         12.65          9.31         4.61 o                         
   8  13   1         53.90         72.39        18.01 o                         
   1  14   1         30.41         29.03         2.71 o                         
   2  14   1          3.02          1.18         1.56 o                         
   3  14   1          6.33          4.87         1.96 o                         
   4  14   1         39.19         35.42         3.76 o                         
   5  14   1         21.68         20.35         3.31 o                         
   6  14   1         28.67         36.87         6.87 o                         
   7  14   1         47.02         46.63         8.17 o                         
   8  14   1         51.12         62.29        11.56 o                         
   1  15   1         75.33         91.42        10.79 o                         
   2  15   1         15.77          7.81        14.05 o                         
   3  15   1         11.87         15.39         3.88 o                         
   4  15   1          3.72          2.82         2.81 o                         
   5  15   1          2.85          1.22         3.46 o                         
   6  15   1          2.12          4.29         4.94 o                         
   7  15   1         16.34         25.96         7.94 o                         
   1  16   1         44.16         55.15         9.01 o                         
   2  16   1          1.01         -1.23         4.00 o                         
   3  16   1         14.86         11.52         3.57 o                         
   4  16   1          9.63          8.54         3.17 o                         
   5  16   1          4.44          0.92         4.49 o                         
   6  16   1         33.78         33.33         8.09 o                         
   1  17   1         20.82         25.07         6.81 o                         
   2  17   1          3.33         -1.61         3.80 o                         
   3  17   1          9.54         10.22         5.69 o                         
   4  17   1         12.62          8.46         4.38 o                         
   5  17   1         28.01         32.69         8.00 o                         
   1  18   1         13.28         22.00        14.16 o                         
   2  18   1          9.43          9.08         5.22 o                         
   4  18   1         29.12         41.55         9.35 o                         
   1  19   1         31.24         40.07        12.34 o                         
   2  19   1          0.19         18.39         8.66 o                         
   2   0   2      12779.31      12763.25        77.82 o                         
   4   0   2       2395.18       2347.05        23.19 o                         
   6   0   2       1582.73       1678.70        25.04 o                         
   8   0   2         44.64         56.50         5.49 o                         
  10   0   2        401.08        387.50        30.35 o                         
   1   1   2       3514.19       3512.26        20.89 o                         
   2   1   2        504.93        484.98         5.98 o                         
   3   1   2        160.91        148.60         3.24 o                         
   4   1   2        239.07        260.04         5.03 o                         
   5   1   2        177.31        143.64         4.52 o                         
   6   1   2        104.52        111.20         4.20 o                         
   7   1   2        721.67        694.43        12.57 o                         
   8   1   2         98.78         96.33         4.87 o                         
   9   1   2         53.51         56.40         4.04 o                         
  10   1   2         31.66         29.64         5.36 o                         
  11   1   2        130.07        142.49        23.74 o                         
   0   2   2       5668.71       5432.09        31.91 o                         
   1   2   2       5215.36       5033.12        18.57 o                         
   2   2   2       5610.54       5325.27        48.34 o                         
   3   2   2        496.45        452.27         7.36 o                         
   4   2   2       2687.01       2670.31        17.08 o                         
   5   2   2       2340.34       2555.36        17.95 o                         
   6   2   2         18.95         16.29         1.71 o                         
   7   2   2         80.34         77.19         4.09 o                         
   8   2   2        163.73        174.44         6.57 o                         
   9   2   2         53.16         52.89         4.28 o                         
  10   2   2         91.64         95.38         9.27 o                         
  11   2   2          0.07         -6.88         7.11 o                         
   0   3   2       3876.59       3620.83        18.54 o                         
   1   3   2        465.29        459.74         5.65 o                         
   2   3   2       1069.38       1072.74        13.18 o                         
   3   3   2         74.85         72.03         3.38 o                         
   4   3   2        623.61        651.58         9.93 o                         
   5   3   2        932.20        819.93        11.25 o                         
   6   3   2        157.94        168.99         5.86 o                         
   7   3   2         89.30         82.11         6.32 o                         
   8   3   2        145.93        147.59         7.71 o                         
   9   3   2        443.33        455.56        14.30 o                         
  10   3   2          5.40          1.37         3.39 o                         
  11   3   2        128.42        156.98        12.19 o                         
   0   4   2       3173.83       3041.43        28.52 o                         
   1   4   2        219.44        238.18         7.10 o                         
   2   4   2        497.55        440.04         8.89 o                         
   3   4   2       3291.28       3319.83        27.27 o                         
   4   4   2        342.29        328.49         7.26 o                         
   5   4   2         15.41         21.03         2.18 o                         
   6   4   2        252.56        230.44         6.53 o                         
   7   4   2        206.04        199.55         7.39 o                         
   8   4   2        441.40        444.73        14.72 o                         
   9   4   2         15.66         11.19         6.35 o                         
  10   4   2         28.10         21.24        12.03 o                         
  11   4   2         17.07         11.68         4.54 o                         
   0   5   2        414.52        409.74         6.93 o                         
   1   5   2        304.57        312.61         7.43 o                         
   2   5   2       2665.43       2913.79        23.58 o                         
   3   5   2         49.26         49.15         3.37 o                         
   4   5   2        271.52        297.44         7.07 o                         
   5   5   2        100.73         99.99         5.91 o                         
   6   5   2         13.47         13.89         2.15 o                         
   7   5   2       1083.26       1070.61        21.14 o                         
   8   5   2        144.62        152.05         7.38 o                         
   9   5   2         64.14         65.24         9.01 o                         
  10   5   2          6.08          8.26         4.95 o                         
  11   5   2         10.39         15.34         5.73 o                         
   0   6   2         24.84         31.20         1.68 o                         
   1   6   2        225.44        232.12         5.91 o                         
   2   6   2       2839.41       3079.71        30.26 o                         
   3   6   2        549.11        583.76        11.12 o                         
   4   6   2        311.25        301.29         7.30 o                         
   5   6   2        135.50        129.48         5.77 o                         
   6   6   2        200.03        201.83         8.65 o                         
   7   6   2         54.83         56.73         4.56 o                         
   8   6   2        168.38        185.51         8.16 o                         
   9   6   2        125.85        123.54        13.70 o                         
  10   6   2         45.83         36.86         7.29 o                         
  11   6   2          9.10         13.60         4.88 o                         
   0   7   2          0.25          0.44         0.65 o                         
   1   7   2         78.36         88.43         2.95 o                         
   2   7   2        815.68        841.94        16.40 o                         
   3   7   2       1151.67       1193.48        15.46 o                         
   4   7   2          0.60          0.08         1.55 o                         
   5   7   2         24.10         23.47         2.88 o                         
   6   7   2        117.96        120.57         6.30 o                         
   7   7   2        540.84        538.63        15.58 o                         
   8   7   2        291.67        302.49        10.37 o                         
   9   7   2        215.99        232.82        23.23 o                         
  10   7   2         12.75         16.86         5.91 o                         
  11   7   2         16.25         26.11         9.30 o                         
   0   8   2         86.56         97.85         3.86 o                         
   1   8   2         41.58         43.14         1.99 o                         
   2   8   2        529.54        549.04         9.55 o                         
   3   8   2        190.71        202.48         7.61 o                         
   4   8   2        285.83        268.19         7.75 o                         
   5   8   2        416.48        415.78        11.02 o                         
   6   8   2        148.75        170.04         7.52 o                         
   7   8   2        283.39        278.43        11.32 o                         
   8   8   2        119.36        127.70        10.67 o                         
   9   8   2         16.29          6.60         5.55 o                         
  10   8   2         11.81         10.50         5.65 o                         
  11   8   2         10.09         -2.05         5.27 o                         
   0   9   2         13.86         15.70         1.72 o                         
   1   9   2        396.49        385.48         5.44 o                         
   2   9   2         61.50         53.59         3.21 o                         
   3   9   2        111.08         89.58         4.88 o                         
   4   9   2        125.13        130.36         7.02 o                         
   5   9   2        328.82        324.42         8.92 o                         
   6   9   2        179.67        164.47         7.51 o                         
   7   9   2        174.91        174.81         9.17 o                         
   8   9   2         43.43         38.30         6.94 o                         
   9   9   2         45.54         45.91         7.72 o                         
  10   9   2          6.41          7.27         5.34 o                         
  11   9   2          1.10          2.54         4.89 o                         
   0  10   2        586.10        571.21        10.31 o                         
   1  10   2        134.82        143.49         3.51 o                         
   2  10   2        238.34        224.01         7.13 o                         
   3  10   2         72.60         72.71         4.28 o                         
   4  10   2        104.83        106.18         6.48 o                         
   5  10   2        120.57        122.58         7.47 o                         
   6  10   2         46.79         48.46         4.62 o                         
   7  10   2         53.31         66.58         8.80 o                         
   8  10   2         13.90         15.60         9.67 o                         
   9  10   2          6.65         -2.55        14.50 o                         
  10  10   2         41.72         59.80        14.95 o                         
   0  11   2         25.02         18.25         2.21 o                         
   1  11   2         77.39         73.39         2.80 o                         
   2  11   2        186.23        192.90         5.66 o                         
   3  11   2        343.61        348.15        10.41 o                         
   4  11   2        170.53        162.33         8.06 o                         
   5  11   2        291.84        265.60        22.60 o                         
   6  11   2         14.18         13.69         4.77 o                         
   7  11   2         63.99         86.87         8.04 o                         
   8  11   2         51.13         58.96         6.96 o                         
   9  11   2         26.40         29.73         6.73 o                         
   0  12   2        691.94        693.77        12.89 o                         
   1  12   2        377.04        366.30         6.80 o                         
   2  12   2        316.93        319.88         7.19 o                         
   3  12   2          1.47         -1.30         1.46 o                         
   4  12   2        270.00        250.72        10.88 o                         
   5  12   2         44.07         40.55         4.59 o                         
   6  12   2         10.25         12.11         4.71 o                         
   7  12   2         59.76         77.21         9.48 o                         
   8  12   2         26.33         21.61         7.31 o                         
   0  13   2        271.37        276.23         8.38 o                         
   1  13   2        288.85        263.84         7.94 o                         
   2  13   2        104.75         91.15         5.09 o                         
   3  13   2        231.93        239.96         7.64 o                         
   4  13   2         69.62         57.08         4.15 o                         
   5  13   2         17.55         22.23         5.26 o                         
   6  13   2         13.32          7.58         5.44 o                         
   7  13   2         45.82         54.16         8.03 o                         
   8  13   2         42.62         63.52         9.71 o                         
   0  14   2        455.86        445.09        17.78 o                         
   1  14   2         42.85         35.23         9.47 o                         
   2  14   2         87.09         91.69         5.26 o                         
   3  14   2         33.19         29.95         3.57 o                         
   4  14   2         87.40         80.95         6.01 o                         
   5  14   2          5.98          4.00         2.36 o                         
   6  14   2          1.91          6.34         4.24 o                         
   7  14   2          3.57          1.03         3.74 o                         
   0  15   2          3.04         -7.27         7.42 o                         
   1  15   2         10.89          5.90         5.55 o                         
   2  15   2         62.73         75.75        10.17 o                         
   3  15   2         71.09         71.69         7.10 o                         
   4  15   2          3.24          3.40         2.94 o                         
   5  15   2         26.30         33.62         6.78 o                         
   6  15   2          2.14          1.13         3.13 o                         
   7  15   2         20.79         24.07         7.56 o                         
   0  16   2         93.61        107.40        17.88 o                         
   1  16   2          1.75          2.13         4.04 o                         
   2  16   2         18.40         20.99         9.66 o                         
   3  16   2          4.24         -0.43         2.76 o                         
   4  16   2         25.01         26.49         4.85 o                         
   5  16   2         10.47          5.29         4.48 o                         
   6  16   2          1.18          2.19         4.03 o                         
   0  17   2         81.34         83.09        16.13 o                         
   1  17   2          2.68         -4.70         4.70 o                         
   2  17   2         15.41         38.01         8.32 o                         
   3  17   2          7.48          6.88         4.56 o                         
   4  17   2         10.61          7.95         5.80 o                         
   5  17   2          5.04          9.94         5.70 o                         
   0  18   2         28.89         22.50        10.01 o                         
   1  18   2         19.30         11.81        14.91 o                         
   2  18   2         54.65         55.59        13.64 o                         
   3  18   2         11.10         11.25         6.99 o                         
   1  19   2         16.56         28.33        10.55 o                         
   2  19   2         25.34         28.50         9.90 o                         
   2   0   3      33253.34      32762.99       231.60 o                         
   4   0   3         33.97         46.05         4.85 o                         
   6   0   3       2038.60       2152.10        27.44 o                         
   8   0   3        917.92        918.45        21.07 o                         
  10   0   3        360.15        345.40        64.97 o                         
   1   1   3      34992.96      34039.00        71.65 o                         
   2   1   3        485.56        474.34         6.78 o                         
   3   1   3       1577.71       1498.95        13.77 o                         
   4   1   3        258.11        271.26         5.51 o                         
   5   1   3         20.11         21.85         1.88 o                         
   6   1   3        142.32        150.67         4.87 o                         
   7   1   3         18.21         19.63         2.46 o                         
   8   1   3         91.16         82.98         4.78 o                         
   9   1   3        284.15        285.70         8.68 o                         
  10   1   3         49.11         40.63         6.02 o                         
  11   1   3          9.00         17.32         7.20 o                         
   1   2   3        281.28        259.61         3.53 o                         
   2   2   3        224.11        220.70         3.81 o                         
   3   2   3        791.40        814.14         9.51 o                         
   4   2   3        145.29        182.34         3.80 o                         
   5   2   3         63.04         45.46         2.32 o                         
   6   2   3       1057.44       1085.63        12.19 o                         
   7   2   3         24.56         19.44         2.20 o                         
   8   2   3        234.54        245.17         7.54 o                         
   9   2   3         41.72         36.70         3.53 o                         
  10   2   3        216.59        241.81        14.06 o                         
  11   2   3          0.77         -6.59         6.59 o                         
   1   3   3        632.61        624.16         7.77 o                         
   2   3   3        807.29        818.48         8.09 o                         
   3   3   3       1315.93       1448.58        21.58 o                         
   4   3   3         73.37         81.92         4.91 o                         
   5   3   3        655.07        607.37         9.43 o                         
   6   3   3        455.05        486.13        14.10 o                         
   7   3   3        369.89        375.62        11.79 o                         
   8   3   3          5.74          1.91         2.06 o                         
   9   3   3         70.36         79.52        10.07 o                         
  10   3   3         32.26         24.69         5.61 o                         
  11   3   3         10.74          4.49         5.76 o                         
   1   4   3       1246.46       1253.63        10.37 o                         
   2   4   3       1176.50       1088.11         9.66 o                         
   3   4   3        135.26        135.68         4.30 o                         
   4   4   3       1777.51       1790.66        17.29 o                         
   5   4   3        165.15        187.88         5.72 o                         
   6   4   3        639.02        619.09        10.42 o                         
   7   4   3          0.32          1.00         1.99 o                         
   8   4   3         53.43         47.90         5.36 o                         
   9   4   3          5.47          4.55         3.68 o                         
  10   4   3         10.83          7.78         4.30 o                         
  11   4   3          2.09          0.03         3.16 o                         
   1   5   3        688.78        589.57         7.57 o                         
   2   5   3        132.25        137.98         4.24 o                         
   3   5   3        429.62        390.07         9.07 o                         
   4   5   3         71.30         71.58         3.93 o                         
   5   5   3        194.77        189.97         5.92 o                         
   6   5   3        750.18        774.70        12.40 o                         
   7   5   3        611.02        588.27        23.07 o                         
   8   5   3        255.92        258.30        10.16 o                         
   9   5   3         81.61         79.39         9.54 o                         
  10   5   3          4.80          3.57         6.20 o                         
  11   5   3         82.80         83.65        10.99 o                         
   1   6   3        915.98        927.94         9.19 o                         
   2   6   3        329.15        278.01         8.47 o                         
   3   6   3        272.96        348.84         8.79 o                         
   4   6   3       1794.80       1804.81        20.09 o                         
   5   6   3        121.76        116.54         5.09 o                         
   6   6   3        130.98        190.93         7.86 o                         
   7   6   3        175.34        190.52         8.50 o                         
   8   6   3        161.09        169.44         9.86 o                         
   9   6   3         81.49        105.46        19.05 o                         
  10   6   3         48.85         41.53         7.97 o                         
  11   6   3          0.25          4.64         5.11 o                         
   1   7   3        561.07        575.22         9.97 o                         
   2   7   3          7.45          4.36         1.49 o                         
   3   7   3        382.55        404.75         9.71 o                         
   4   7   3        350.46        374.31        13.22 o                         
   5   7   3        436.58        457.10        10.82 o                         
   6   7   3         24.13         24.79         3.22 o                         
   7   7   3        299.25        297.39        12.29 o                         
   8   7   3        268.44        282.36        10.82 o                         
   9   7   3         99.76        101.67         8.83 o                         
  10   7   3         18.38         18.49         5.64 o                         
  11   7   3         30.21         30.66        10.46 o                         
   1   8   3        129.68        120.35         3.48 o                         
   2   8   3        228.94        271.22         6.86 o                         
   3   8   3       1095.88       1189.64        35.48 o                         
   4   8   3       1301.39       1298.83        18.37 o                         
   5   8   3          1.45          1.38         1.73 o                         
   6   8   3        837.28        774.38        31.10 o                         
   7   8   3        286.85        258.39        11.60 o                         
   8   8   3         52.74         61.14         6.97 o                         
   9   8   3         41.56         29.24         6.46 o                         
  10   8   3         15.00          9.29         4.72 o                         
  11   8   3         27.50         23.34         9.61 o                         
   1   9   3        389.85        402.48         7.06 o                         
   2   9   3         42.82         36.93         2.76 o                         
   3   9   3        855.42        946.46        17.17 o                         
   4   9   3        172.48        187.51        11.38 o                         
   5   9   3        176.52        163.70         6.54 o                         
   6   9   3        105.63        100.21         7.45 o                         
   7   9   3         15.20         16.47         3.83 o                         
   8   9   3         48.21         53.68         8.10 o                         
   9   9   3          2.74         21.72         5.92 o                         
  10   9   3          8.99         11.95         4.67 o                         
  11   9   3         49.62         84.71        17.94 o                         
   1  10   3         66.42         68.78         2.70 o                         
   2  10   3         16.02         11.87         1.63 o                         
   3  10   3         39.34         40.53         3.51 o                         
   4  10   3        845.69        816.76        32.15 o                         
   5  10   3         83.17         78.25         6.26 o                         
   6  10   3        429.49        421.85        13.98 o                         
   7  10   3         39.55         34.25         5.03 o                         
   8  10   3        144.61        139.51        12.87 o                         
   9  10   3          8.44          0.32         3.87 o                         
  10  10   3         36.39         54.39        14.28 o                         
   1  11   3       1110.31       1095.53        11.40 o                         
   2  11   3          0.74          1.05         1.03 o                         
   3  11   3        346.72        342.50        10.02 o                         
   4  11   3         18.53         16.75         3.32 o                         
   5  11   3         20.61         26.14         4.06 o                         
   6  11   3         44.54         40.42         5.42 o                         
   7  11   3         13.42         14.63         3.98 o                         
   8  11   3          0.01          2.67         3.36 o                         
   9  11   3          6.51          5.04         3.17 o                         
   1  12   3        195.05        183.36         8.07 o                         
   2  12   3         51.31         48.39         2.98 o                         
   3  12   3         30.46         24.01         2.27 o                         
   4  12   3        279.67        266.79        10.89 o                         
   5  12   3         24.79         26.19         5.46 o                         
   6  12   3         51.33         64.49         8.59 o                         
   7  12   3         60.35         65.60         9.04 o                         
   8  12   3         74.06        105.42        12.41 o                         
   1  13   3        216.57        222.77         6.14 o                         
   2  13   3        609.05        576.01         9.88 o                         
   3  13   3         65.24         63.31         4.05 o                         
   4  13   3         32.58         32.15         3.24 o                         
   5  13   3          6.44          6.33         4.45 o                         
   6  13   3         19.91          7.91        10.35 o                         
   7  13   3         35.99         32.15         9.96 o                         
   8  13   3         18.53         23.56         8.32 o                         
   2  14   3          5.94          7.74         3.26 o                         
   3  14   3        144.53        132.57         6.72 o                         
   4  14   3         21.06         22.68         4.05 o                         
   5  14   3         13.57         16.65         3.12 o                         
   6  14   3         85.45        108.58        12.29 o                         
   7  14   3         58.95         61.71        10.95 o                         
   1  15   3        175.44        200.30        23.84 o                         
   2  15   3         15.12         15.15         7.77 o                         
   3  15   3         50.77         65.00         8.48 o                         
   4  15   3          5.32          6.79         4.07 o                         
   5  15   3         15.80         24.67         6.87 o                         
   6  15   3          2.69          1.75         3.74 o                         
   1  16   3         10.22         15.61         6.83 o                         
   2  16   3         48.00         52.44        13.49 o                         
   3  16   3         13.47          9.55         5.58 o                         
   4  16   3         15.81         20.80         7.17 o                         
   5  16   3         21.04         10.69         5.53 o                         
   1  17   3         20.90         11.86        12.58 o                         
   2  17   3          0.38          0.92         4.10 o                         
   3  17   3          1.98         -4.21         4.21 o                         
   4  17   3          3.02         -6.04         6.04 o                         
   1  18   3         13.07         26.00        11.29 o                         
   2  18   3         31.51         48.38        13.18 o                         
   3  18   3          9.78         33.83        10.20 o                         
   1  19   3         35.24         30.34        11.20 o                         
   2  19   3          7.40         16.45         9.12 o                         
   0   0   4      16983.46      16767.43       147.92 o                         
   2   0   4        544.15        516.51         8.07 o                         
   4   0   4        655.50        700.61        18.58 o                         
   6   0   4         48.59         52.47         4.52 o                         
   8   0   4         93.54        111.15         7.59 o                         
  10   0   4         42.90         55.09        14.53 o                         
   0   1   4       8711.58       8892.48        57.28 o                         
   1   1   4      17433.38      17576.73        64.41 o                         
   2   1   4        241.92        242.56         5.11 o                         
   3   1   4        139.68        171.08         4.92 o                         
   4   1   4        215.97        236.64         7.00 o                         
   5   1   4         90.39         86.09         3.15 o                         
   6   1   4        197.81        205.56         5.71 o                         
   7   1   4        327.49        308.44         8.48 o                         
   8   1   4          8.83          4.41         1.66 o                         
   9   1   4         55.26         61.27         4.38 o                         
  10   1   4         26.52         28.33         5.09 o                         
  11   1   4         72.74        102.44        14.06 o                         
   0   2   4      17578.70      17347.82        62.16 o                         
   1   2   4       4819.85       4950.77        23.24 o                         
   2   2   4        902.47        889.69         8.33 o                         
   3   2   4       1446.71       1495.57        11.33 o                         
   4   2   4       1143.22       1151.85        13.09 o                         
   5   2   4        292.98        333.85         6.35 o                         
   6   2   4         12.79         14.68         1.64 o                         
   7   2   4         35.79         36.30         3.11 o                         
   8   2   4          1.07          0.09         1.30 o                         
   9   2   4         37.68         38.81         3.78 o                         
  10   2   4         25.40         36.79         5.87 o                         
  11   2   4         26.47         17.75         7.29 o                         
   0   3   4       1663.83       1677.88        17.49 o                         
   1   3   4        934.48        878.24         7.00 o                         
   2   3   4        189.20        197.30         4.22 o                         
   3   3   4        491.81        546.26         6.86 o                         
   4   3   4         60.48         65.93         3.28 o                         
   5   3   4         67.94         57.63         3.32 o                         
   6   3   4         43.77         41.96         2.99 o                         
   7   3   4        536.67        539.58        14.49 o                         
   8   3   4         21.93         16.81         3.67 o                         
   9   3   4        317.93        325.98        20.63 o                         
  10   3   4         35.34         28.21        10.37 o                         
  11   3   4         19.35         27.91         7.72 o                         
   0   4   4       1957.54       1883.84        11.98 o                         
   1   4   4        742.12        682.50         7.94 o                         
   2   4   4       2377.24       2397.67        17.35 o                         
   3   4   4        740.04        735.10         7.95 o                         
   4   4   4        531.03        549.88         9.86 o                         
   5   4   4        637.12        672.03        11.07 o                         
   6   4   4        233.30        208.21         6.39 o                         
   7   4   4        474.82        454.59        13.33 o                         
   8   4   4         33.30         36.93         4.84 o                         
   9   4   4         42.04         47.44         5.82 o                         
  10   4   4          8.97          7.95         6.95 o                         
  11   4   4         13.31         23.47        10.19 o                         
   0   5   4       2749.59       2707.84        18.30 o                         
   1   5   4       1439.44       1460.69        11.98 o                         
   2   5   4       3414.96       3708.36        31.26 o                         
   3   5   4        699.25        695.11        10.88 o                         
   4   5   4         60.13         49.30         3.45 o                         
   5   5   4        641.76        641.62        11.71 o                         
   6   5   4        328.87        351.29         8.65 o                         
   7   5   4        282.47        266.88        12.44 o                         
   8   5   4         81.41         80.64         6.19 o                         
   9   5   4         68.31         77.11         9.73 o                         
  10   5   4         51.19         42.55        10.61 o                         
  11   5   4         50.33         60.88         9.70 o                         
   0   6   4       1584.95       1490.80        26.82 o                         
   1   6   4        208.71        229.49         4.19 o                         
   2   6   4        208.20        180.70         5.79 o                         
   3   6   4        356.73        379.39         8.21 o                         
   4   6   4        313.84        283.94         7.29 o                         
   5   6   4        480.85        505.63        10.52 o                         
   6   6   4        545.28        519.95        13.90 o                         
   7   6   4        231.33        227.38         9.77 o                         
   8   6   4        306.54        314.67        11.86 o                         
   9   6   4         18.10         13.93         4.76 o                         
  10   6   4         56.52         54.23        19.23 o                         
  11   6   4         34.28         60.11        13.33 o                         
   0   7   4       2425.18       2630.35        33.75 o                         
   1   7   4        714.63        747.56         8.25 o                         
   2   7   4        548.90        572.09        10.46 o                         
   3   7   4        520.22        489.70         9.52 o                         
   4   7   4        120.32        133.88         5.08 o                         
   5   7   4        630.39        647.80        14.67 o                         
   6   7   4        204.40        194.79         8.70 o                         
   7   7   4        108.88        112.03         7.05 o                         
   8   7   4        102.31        111.48         7.27 o                         
   9   7   4         29.67         18.39         5.24 o                         
  10   7   4          7.66          5.07         4.12 o                         
  11   7   4         32.29         43.90        12.07 o                         
   0   8   4        300.56        291.50         9.08 o                         
   1   8   4        218.42        217.74         4.55 o                         
   2   8   4       1586.69       1641.07        15.63 o                         
   3   8   4        319.47        306.95         7.83 o                         
   4   8   4        409.49        421.66        10.26 o                         
   5   8   4        162.92        154.87         7.31 o                         
   6   8   4        498.07        470.57        13.67 o                         
   7   8   4         24.67         23.83         4.17 o                         
   8   8   4        149.58        160.63        11.07 o                         
   9   8   4         20.69         21.76         6.88 o                         
  10   8   4         36.57         44.95         8.24 o                         
  11   8   4         19.80         28.09         8.97 o                         
   0   9   4        143.81        153.68         9.45 o                         
   1   9   4        433.56        423.95         5.05 o                         
   2   9   4         18.19         17.23         1.74 o                         
   3   9   4        117.53        105.61         5.63 o                         
   4   9   4         80.81         80.26         5.81 o                         
   5   9   4        119.95        115.82         8.62 o                         
   6   9   4         90.90         93.81         6.70 o                         
   7   9   4         97.38         81.92         9.06 o                         
   8   9   4         11.94         10.77         3.93 o                         
   9   9   4         77.79         81.78        10.43 o                         
  10   9   4          2.90          5.79         3.56 o                         
  11   9   4         26.09         11.62         9.79 o                         
   0  10   4        650.34        658.65        20.84 o                         
   1  10   4         70.98         65.31         4.15 o                         
   2  10   4        270.29        243.21         6.50 o                         
   3  10   4         43.55         41.98         3.09 o                         
   4  10   4         32.52         34.39         3.81 o                         
   5  10   4        152.81        160.38         9.38 o                         
   6  10   4         51.84         40.42         3.86 o                         
   7  10   4         10.45          6.40         3.19 o                         
   8  10   4          6.19          7.40         3.47 o                         
   9  10   4         26.72         36.48         7.62 o                         
  10  10   4          3.84         11.98         5.65 o                         
   1  11   4        505.32        492.05        11.77 o                         
   2  11   4        114.80        119.01         3.74 o                         
   3  11   4        132.33        110.84         5.01 o                         
   4  11   4         64.78         45.13         4.27 o                         
   5  11   4        109.39        113.10         8.09 o                         
   6  11   4          4.74          3.66         2.92 o                         
   7  11   4         36.47         47.70         5.93 o                         
   8  11   4         48.31         49.15         6.31 o                         
   9  11   4         62.08         80.85        10.70 o                         
   1  12   4        240.17        230.32         8.59 o                         
   2  12   4        363.84        373.20         6.42 o                         
   3  12   4         71.39         62.75         3.26 o                         
   4  12   4          0.68          9.16         3.14 o                         
   5  12   4         87.40         86.36         9.28 o                         
   6  12   4         60.23         58.37         8.83 o                         
   7  12   4         11.43         14.38         4.84 o                         
   8  12   4          6.21         17.46         5.66 o                         
   1  13   4          5.90          0.73         2.88 o                         
   2  13   4         15.11         12.65         1.53 o                         
   3  13   4         21.88         20.96         2.35 o                         
   4  13   4         18.85         12.61         4.34 o                         
   5  13   4         37.44         38.20        13.11 o                         
   6  13   4          5.75          3.46         3.89 o                         
   7  13   4        116.38        124.02        12.62 o                         
   2  14   4        217.60        222.65        17.59 o                         
   3  14   4         67.98         78.81         8.93 o                         
   4  14   4         75.62         92.04        18.39 o                         
   5  14   4          6.91          8.47         3.91 o                         
   6  14   4          6.35         11.94         5.85 o                         
   7  14   4         13.01         11.31         6.49 o                         
   2  15   4         16.49         19.48         8.98 o                         
   3  15   4         29.55         44.77         7.18 o                         
   4  15   4         25.82         38.62        15.52 o                         
   5  15   4          4.18         11.55         4.39 o                         
   6  15   4          3.30          6.70         4.57 o                         
   1  16   4          2.53          3.64         5.13 o                         
   2  16   4          7.10          3.40         5.94 o                         
   3  16   4          4.92          7.05         5.93 o                         
   4  16   4         20.43         24.83         6.17 o                         
   5  16   4          4.35         -5.01         5.01 o                         
   0  17   4          7.00         -1.22         5.38 o                         
   1  17   4          7.38          4.08        16.37 o                         
   2  17   4         36.31         36.27        12.08 o                         
   0  18   4         51.33         38.72        13.07 o                         
   1  18   4         18.03         12.12         8.34 o                         
   2  18   4          3.99         32.64        11.90 o                         
   3  18   4          9.59         25.81         9.56 o                         
   2  19   4          1.74         -5.79         6.54 o                         
   2   0   5       1561.85       1461.54        14.44 o                         
   4   0   5        530.13        645.07        18.43 o                         
   6   0   5        254.04        239.64         9.51 o                         
   8   0   5        395.47        370.07        13.68 o                         
  10   0   5        301.40        368.61        34.89 o                         
   1   1   5       8303.54       8405.14        24.32 o                         
   2   1   5       3498.39       3419.29        21.25 o                         
   3   1   5        438.28        389.48         7.01 o                         
   4   1   5        210.06        220.80         6.06 o                         
   5   1   5         21.24         20.70         2.06 o                         
   6   1   5         90.74         92.50         3.98 o                         
   7   1   5        398.87        404.17         9.87 o                         
   8   1   5         32.11         36.40         3.58 o                         
   9   1   5         49.91         47.63         4.32 o                         
  10   1   5         15.47         10.89         9.55 o                         
  11   1   5         15.82         19.88         7.46 o                         
   1   2   5       4346.87       4239.18        23.77 o                         
   2   2   5        945.13        905.07         8.93 o                         
   3   2   5        672.77        733.34         8.56 o                         
   4   2   5        782.40        720.83         9.10 o                         
   5   2   5        249.50        275.47         7.80 o                         
   6   2   5        122.64        123.56         4.28 o                         
   7   2   5         60.94         65.79         2.94 o                         
   8   2   5        158.28        150.23         5.94 o                         
   9   2   5         49.59         47.44         5.56 o                         
  10   2   5         35.57         37.72         7.11 o                         
  11   2   5         16.07         21.46        10.82 o                         
   1   3   5        598.86        554.11         5.75 o                         
   2   3   5          0.91          1.49         0.76 o                         
   3   3   5          4.99          0.21         0.86 o                         
   4   3   5          0.48          1.41         0.80 o                         
   5   3   5        111.16        104.22         4.58 o                         
   6   3   5         53.08         52.05         3.49 o                         
   7   3   5         71.29         60.41         5.87 o                         
   8   3   5        147.77        133.76         5.62 o                         
   9   3   5          9.32          5.84         3.15 o                         
  10   3   5         43.77         45.83         7.49 o                         
  11   3   5         31.39         23.16         7.66 o                         
   1   4   5       1994.16       2076.30        14.52 o                         
   2   4   5        783.92        796.07         8.99 o                         
   3   4   5        700.17        772.29         8.99 o                         
   4   4   5        165.24        155.47         5.37 o                         
   5   4   5        127.44        132.16         5.10 o                         
   6   4   5         16.13         19.39         2.85 o                         
   7   4   5        481.42        477.28        14.19 o                         
   8   4   5        295.45        304.31        13.52 o                         
   9   4   5         38.30         45.13         7.52 o                         
  10   4   5         77.23         89.40        10.44 o                         
  11   4   5         77.36        102.27        18.02 o                         
   1   5   5        485.06        422.85         6.68 o                         
   2   5   5        241.99        243.20         5.31 o                         
   3   5   5        501.24        464.79         7.55 o                         
   4   5   5        468.70        459.87         9.24 o                         
   5   5   5       1067.93       1066.93        15.34 o                         
   6   5   5        294.67        269.07         9.25 o                         
   7   5   5          9.72          7.78         2.52 o                         
   8   5   5        134.33        130.65         7.95 o                         
   9   5   5         26.10         26.32         8.66 o                         
  10   5   5          3.55          4.88         3.80 o                         
  11   5   5          8.14         19.28         8.74 o                         
   1   6   5       1664.91       1783.47        11.26 o                         
   2   6   5        102.72         93.17         3.74 o                         
   3   6   5        146.51        145.11         5.16 o                         
   4   6   5        477.37        480.74         8.77 o                         
   5   6   5        200.38        190.45         6.61 o                         
   6   6   5        873.24        910.98        17.06 o                         
   7   6   5        126.73        114.50         7.22 o                         
   8   6   5         88.14         99.71         7.13 o                         
   9   6   5         25.45         28.83         4.97 o                         
  10   6   5         21.84         22.88        13.70 o                         
  11   6   5          8.80         13.53         6.72 o                         
   1   7   5       1085.57       1048.97         8.67 o                         
   2   7   5        150.10        145.54         4.81 o                         
   3   7   5        737.55        716.79        11.61 o                         
   4   7   5        409.17        428.25         8.44 o                         
   5   7   5         42.09         44.40         3.98 o                         
   6   7   5        328.59        311.83        11.16 o                         
   7   7   5        120.76        122.87         7.69 o                         
   8   7   5         69.82         61.99         7.00 o                         
   9   7   5         53.26         48.55         6.39 o                         
  10   7   5          6.39          4.09         4.10 o                         
  11   7   5         11.05         -7.01         7.01 o                         
   1   8   5        157.35        171.93         3.31 o                         
   2   8   5         16.18         18.48         1.66 o                         
   3   8   5         38.62         34.08         2.86 o                         
   4   8   5        123.74        110.58         5.35 o                         
   5   8   5        971.23        945.99        17.48 o                         
   6   8   5        114.55        110.66         7.43 o                         
   7   8   5        123.86        128.11         8.98 o                         
   8   8   5        470.84        535.12        20.15 o                         
   9   8   5         40.21         43.48         6.35 o                         
  10   8   5         47.43         48.05         8.44 o                         
  11   8   5          0.75         -2.89         5.14 o                         
   1   9   5        912.17        902.48        12.21 o                         
   2   9   5        160.44        158.63         5.30 o                         
   3   9   5        452.41        454.78        11.54 o                         
   4   9   5        305.18        339.84        10.89 o                         
   5   9   5         76.64         77.69         5.29 o                         
   6   9   5         60.66         67.96         4.91 o                         
   7   9   5        240.77        249.20        10.70 o                         
   8   9   5         20.43         20.98         4.67 o                         
   9   9   5          7.41          8.98        12.51 o                         
  10   9   5         13.72         14.13         6.70 o                         
  11   9   5         10.17         20.37         9.86 o                         
   1  10   5          8.31          5.62         1.73 o                         
   2  10   5        640.47        630.32         9.88 o                         
   3  10   5         83.86         89.92         4.42 o                         
   4  10   5        194.37        177.74        10.00 o                         
   5  10   5         67.38         48.30         5.02 o                         
   6  10   5        138.44        151.74         7.35 o                         
   7  10   5         50.82         52.97         6.26 o                         
   8  10   5        235.74        262.90        12.44 o                         
   9  10   5         13.64         21.06         5.00 o                         
  10  10   5         10.26          2.67         6.64 o                         
   1  11   5        353.80        351.79        10.06 o                         
   2  11   5         12.41          9.44         1.11 o                         
   3  11   5         99.35         94.88         4.64 o                         
   4  11   5        123.40        115.57         8.29 o                         
   5  11   5        322.33        322.27        25.65 o                         
   6  11   5          1.86          2.74         3.66 o                         
   7  11   5         69.76         69.35         7.17 o                         
   8  11   5         40.44         46.34         7.48 o                         
   9  11   5         21.39         24.62         6.45 o                         
   1  12   5        159.51        140.32         6.84 o                         
   2  12   5          9.85          7.56         0.92 o                         
   3  12   5        151.80        137.13         6.30 o                         
   4  12   5         83.30         66.29         6.17 o                         
   5  12   5          5.50          7.73         4.12 o                         
   6  12   5        106.26        146.47        26.10 o                         
   7  12   5          8.03          7.50         4.64 o                         
   8  12   5         14.46         15.98         7.06 o                         
   1  13   5         49.22         39.26         6.20 o                         
   2  13   5         16.06         12.89         2.92 o                         
   3  13   5        341.63        351.89        11.29 o                         
   4  13   5          7.57          5.11         4.77 o                         
   5  13   5         61.10         55.46        10.05 o                         
   6  13   5          3.35          0.57         3.33 o                         
   7  13   5          9.06          6.40         4.31 o                         
   2  14   5        216.69        224.42        17.91 o                         
   3  14   5         46.13         42.28         8.55 o                         
   4  14   5         15.12         12.77         4.51 o                         
   5  14   5         21.43         22.36         5.43 o                         
   6  14   5         11.51         28.95         6.67 o                         
   3  15   5        104.10        100.85        13.86 o                         
   4  15   5         10.40          6.44         8.23 o                         
   5  15   5         21.62         21.55         9.05 o                         
   2  16   5          4.31         10.65         9.54 o                         
   3  16   5          3.60          5.12         4.12 o                         
   4  16   5          6.57         -1.31         4.03 o                         
   1  17   5         33.13         42.80        13.24 o                         
   2  17   5          2.48         23.26        10.41 o                         
   1  18   5          0.34         -3.66         5.10 o                         
   0   0   6       1836.60       1872.97        14.84 o                         
   2   0   6       1044.74       1022.96        30.84 o                         
   4   0   6       1059.55        978.97        23.28 o                         
   6   0   6         81.22        192.94        12.35 o                         
   8   0   6        251.24        230.03        12.76 o                         
  10   0   6         88.66        124.41        20.81 o                         
   0   1   6        579.94        516.61         7.11 o                         
   1   1   6       1545.59       1593.17         8.90 o                         
   2   1   6        103.78        118.25         3.60 o                         
   3   1   6       1072.67       1094.56        12.28 o                         
   4   1   6        238.08        237.04         6.66 o                         
   5   1   6        149.87        142.67         5.38 o                         
   6   1   6        365.56        392.94         9.94 o                         
   7   1   6        233.66        219.94         7.54 o                         
   8   1   6         28.67         32.23         3.80 o                         
   9   1   6        288.72        276.17        13.69 o                         
  10   1   6         17.61         14.04         6.21 o                         
  11   1   6         28.77         23.27         7.62 o                         
   0   2   6       4068.75       3971.10        29.46 o                         
   1   2   6        360.05        345.57         4.84 o                         
   2   2   6         59.35         53.12         2.24 o                         
   3   2   6        962.58        964.75        10.34 o                         
   4   2   6         75.22         83.74         3.34 o                         
   5   2   6         67.46         69.70         3.46 o                         
   6   2   6        156.01        143.92         4.93 o                         
   7   2   6         70.91         78.25         3.89 o                         
   8   2   6        302.08        279.87         8.08 o                         
   9   2   6         45.13         62.09         7.93 o                         
  10   2   6         20.18         17.18         6.49 o                         
  11   2   6          2.32         -2.90        11.81 o                         
   0   3   6       3549.57       3859.39        35.66 o                         
   1   3   6         64.92         86.83         2.97 o                         
   2   3   6        953.07        994.69         9.09 o                         
   3   3   6         80.31        135.48         4.80 o                         
   4   3   6       1389.26       1474.51        13.34 o                         
   5   3   6        417.67        438.92         7.40 o                         
   6   3   6        272.00        275.79         9.59 o                         
   7   3   6       1028.89        958.68        23.08 o                         
   8   3   6         10.89         10.41         1.96 o                         
   9   3   6         36.25         31.25        14.52 o                         
  10   3   6          5.11          2.45         3.85 o                         
  11   3   6          4.10          5.42         5.61 o                         
   0   4   6       1404.92       1365.76        15.24 o                         
   1   4   6        485.44        485.87         6.82 o                         
   2   4   6       1965.41       2023.39        13.60 o                         
   3   4   6        365.07        415.82         6.56 o                         
   4   4   6        389.88        359.05         6.45 o                         
   5   4   6        419.35        449.99         9.51 o                         
   6   4   6        242.27        265.69         9.45 o                         
   7   4   6         29.29         26.50         3.87 o                         
   8   4   6        108.81        105.97         8.28 o                         
   9   4   6          5.73          4.78         4.67 o                         
  10   4   6         39.45         50.29         8.07 o                         
  11   4   6         44.06         40.14        12.54 o                         
   0   5   6       2358.67       2301.09        26.55 o                         
   1   5   6        284.92        297.01         5.89 o                         
   2   5   6        402.83        414.64         6.78 o                         
   3   5   6       1071.23       1139.80        13.23 o                         
   4   5   6         69.00         58.79         2.68 o                         
   5   5   6        342.69        328.36         8.21 o                         
   6   5   6        466.28        438.19        13.35 o                         
   7   5   6         59.11         59.80         5.68 o                         
   8   5   6        191.28        183.99         9.72 o                         
   9   5   6        349.11        337.92        19.58 o                         
  10   5   6         48.50         50.70         8.44 o                         
  11   5   6          2.48         -6.33         6.46 o                         
   0   6   6       1218.68       1256.89        27.43 o                         
   1   6   6         74.32         77.69         2.38 o                         
   2   6   6       1073.80       1074.76        12.79 o                         
   3   6   6        211.19        274.24         5.79 o                         
   4   6   6        604.14        583.92         9.83 o                         
   5   6   6        117.31        119.31         6.66 o                         
   6   6   6          8.13         69.86        11.53 o                         
   7   6   6         15.63         19.14         3.60 o                         
   8   6   6         87.62         86.29         6.87 o                         
   9   6   6         52.51         61.19         8.40 o                         
  10   6   6         14.21          6.97         4.64 o                         
   0   7   6         76.58         90.38         6.67 o                         
   1   7   6        104.39        103.29         3.13 o                         
   2   7   6          5.78          5.25         1.08 o                         
   3   7   6        446.07        445.37         7.52 o                         
   4   7   6        411.96        384.36         8.51 o                         
   5   7   6        700.96        683.02        14.84 o                         
   6   7   6        157.08        142.88         8.64 o                         
   7   7   6        107.09        105.30        10.66 o                         
   8   7   6         22.88         15.21         4.24 o                         
   9   7   6         75.59         76.06         8.21 o                         
  10   7   6        141.37        169.04        14.97 o                         
   0   8   6        974.36        988.81        35.22 o                         
   1   8   6        235.77        247.21         3.75 o                         
   2   8   6        769.64        736.50         9.42 o                         
   3   8   6         13.98         12.48         1.96 o                         
   4   8   6        297.78        308.00        10.45 o                         
   5   8   6         91.39         92.13         6.11 o                         
   6   8   6        227.84        221.74         9.26 o                         
   7   8   6          2.44          1.93         1.85 o                         
   8   8   6         53.62         59.90         7.22 o                         
   9   8   6        121.58        126.80        10.68 o                         
  10   8   6         43.88         41.88         8.04 o                         
  11   8   6          7.33         20.49         8.83 o                         
   0   9   6        190.94        223.97        11.47 o                         
   1   9   6         66.12         69.28         3.35 o                         
   2   9   6        256.16        260.17         5.78 o                         
   3   9   6        857.52        862.20        20.17 o                         
   4   9   6        216.80        218.51        10.90 o                         
   5   9   6        749.36        763.38        16.04 o                         
   6   9   6        169.29        171.99         8.30 o                         
   7   9   6         92.79        102.14         9.05 o                         
   8   9   6         14.02         14.12         4.24 o                         
   9   9   6         44.38         55.54         8.54 o                         
  10   9   6         67.25         73.51        10.48 o                         
   1  10   6        298.29        288.94         7.99 o                         
   2  10   6       1216.64       1209.45        12.48 o                         
   3  10   6          2.54          2.02         1.53 o                         
   4  10   6        584.58        538.69        17.02 o                         
   5  10   6         37.22         26.35         4.81 o                         
   6  10   6        128.75        143.65        12.90 o                         
   7  10   6         23.62         30.07         5.17 o                         
   8  10   6          5.44          9.58         3.46 o                         
   9  10   6         24.35         18.06         5.40 o                         
  10  10   6         16.38         23.22        10.10 o                         
   1  11   6        103.11         99.58         5.57 o                         
   2  11   6         22.80         23.82         1.31 o                         
   3  11   6        156.76        161.82         6.37 o                         
   4  11   6         46.04         35.92         4.64 o                         
   5  11   6        249.84        241.30        18.76 o                         
   6  11   6        174.32        189.78        14.34 o                         
   7  11   6         73.30         84.67         7.88 o                         
   8  11   6          0.65         -1.71         2.40 o                         
   9  11   6         77.83         75.04        10.18 o                         
   1  12   6         36.07         31.48         4.87 o                         
   2  12   6        127.92        126.66         7.68 o                         
   3  12   6         98.85         97.29         6.84 o                         
   4  12   6         48.87         38.80         5.05 o                         
   5  12   6          1.06          1.55         3.55 o                         
   6  12   6         49.72         45.36         7.83 o                         
   7  12   6          2.67          0.27         3.56 o                         
   8  12   6          6.38         -7.63         8.50 o                         
   2  13   6         20.42         10.89         5.18 o                         
   3  13   6         17.86         24.70         7.16 o                         
   4  13   6         64.55         67.53        10.07 o                         
   5  13   6         49.35         56.78         8.22 o                         
   6  13   6          4.60          1.18         3.65 o                         
   7  13   6         22.51         25.39         6.54 o                         
   2  14   6         92.50         99.04        12.31 o                         
   3  14   6         51.03         46.00         8.51 o                         
   4  14   6         10.99          7.99         4.97 o                         
   5  14   6          1.21         -0.51         3.46 o                         
   6  14   6         14.64         14.91         8.64 o                         
   3  15   6         32.49         26.29         7.76 o                         
   4  15   6          4.24          9.40         4.49 o                         
   5  15   6         45.29         55.42        10.38 o                         
   3  16   6          9.29         21.95         5.70 o                         
   2   0   7       4281.40       4336.55        37.98 o                         
   4   0   7        227.80        227.86        11.61 o                         
   6   0   7        110.21        109.11        14.01 o                         
   8   0   7        126.43        147.18        10.47 o                         
  10   0   7         35.97         39.27        12.51 o                         
   1   1   7        949.33        986.60         8.95 o                         
   2   1   7        498.15        489.06         6.89 o                         
   3   1   7        698.46        801.63        10.09 o                         
   4   1   7        301.45        288.55         7.72 o                         
   5   1   7         72.00         62.81         3.83 o                         
   6   1   7          4.44          5.60         3.52 o                         
   7   1   7         40.80         39.00         4.08 o                         
   8   1   7          4.72          2.39         2.07 o                         
   9   1   7         28.21         37.41         5.48 o                         
  10   1   7          2.78         -2.25         8.06 o                         
  11   1   7         10.46          9.03         6.16 o                         
   1   2   7       1616.56       1691.90         8.84 o                         
   2   2   7       2159.24       2172.05        22.56 o                         
   3   2   7        135.04        142.41         4.26 o                         
   4   2   7         90.16         89.05         3.40 o                         
   5   2   7         35.62         33.90         2.36 o                         
   6   2   7        451.77        451.66        10.91 o                         
   7   2   7         24.63         16.47         1.86 o                         
   8   2   7         62.89         60.96         5.40 o                         
   9   2   7          8.35          3.71         3.02 o                         
  10   2   7         93.93         83.16        12.13 o                         
  11   2   7         10.02         -1.70         5.50 o                         
   1   3   7       2492.20       2341.84        13.91 o                         
   2   3   7        346.15        345.94         5.55 o                         
   3   3   7         18.82         26.93         1.78 o                         
   4   3   7        243.74        296.50         6.73 o                         
   5   3   7        226.20        220.01         5.72 o                         
   6   3   7        155.45        144.13         4.27 o                         
   7   3   7        863.10        879.20        21.58 o                         
   8   3   7         58.00         54.15         4.69 o                         
   9   3   7         23.15         27.12         5.95 o                         
  10   3   7         71.12         70.44        15.32 o                         
  11   3   7         21.19         21.99        10.29 o                         
   1   4   7        301.54        322.84         5.57 o                         
   2   4   7        134.86        116.11         3.34 o                         
   3   4   7        871.02        933.63         9.99 o                         
   4   4   7        692.34        707.86         9.72 o                         
   5   4   7        317.11        333.99         6.98 o                         
   6   4   7        658.06        633.70        16.29 o                         
   7   4   7        237.63        263.55        13.44 o                         
   8   4   7         24.64         20.95         3.58 o                         
   9   4   7         69.75         76.07         9.26 o                         
  10   4   7         78.96         66.30         9.22 o                         
  11   4   7         20.81         23.63        10.87 o                         
   1   5   7        304.62        251.86         5.30 o                         
   2   5   7         77.28         77.45         2.85 o                         
   3   5   7        127.81        134.63         4.56 o                         
   4   5   7        141.08        139.70         4.22 o                         
   5   5   7        707.38        675.01        14.28 o                         
   6   5   7        171.80        164.37         8.45 o                         
   7   5   7         52.78         51.48         6.29 o                         
   8   5   7         13.51         10.23         3.65 o                         
   9   5   7          6.87          3.92         4.06 o                         
  10   5   7          7.41          7.77         3.68 o                         
   1   6   7        918.82        975.48        10.20 o                         
   2   6   7        300.47        298.49         6.34 o                         
   3   6   7         28.32         26.45         1.94 o                         
   4   6   7        474.82        481.09         8.01 o                         
   5   6   7        200.47        195.43         7.58 o                         
   6   6   7         38.73         28.17         4.18 o                         
   7   6   7         16.85         20.29         3.86 o                         
   8   6   7        189.49        235.81        13.54 o                         
   9   6   7         75.31         91.88        10.59 o                         
  10   6   7         74.26        101.36        19.14 o                         
   1   7   7        503.99        500.69         7.31 o                         
   2   7   7         85.38         83.51         3.47 o                         
   3   7   7        975.16        944.53        15.61 o                         
   4   7   7          6.84          7.54         1.84 o                         
   5   7   7        143.33        149.76         7.09 o                         
   6   7   7         36.02         32.96         3.61 o                         
   7   7   7        124.22        149.76         9.02 o                         
   8   7   7         23.31         27.19         5.13 o                         
   9   7   7          1.59          0.70         3.99 o                         
  10   7   7         49.49         37.56        21.17 o                         
   1   8   7        129.89        152.56         3.18 o                         
   2   8   7          0.05          1.59         0.78 o                         
   3   8   7         73.37         76.15         4.12 o                         
   4   8   7        963.96        989.62        16.56 o                         
   5   8   7        109.56        108.79         6.15 o                         
   6   8   7         29.67         21.47         3.28 o                         
   7   8   7          9.11          8.96         3.27 o                         
   8   8   7         19.30         19.75         4.67 o                         
   9   8   7          0.69         -1.65         2.98 o                         
  10   8   7         43.20         50.95         8.90 o                         
   1   9   7         55.22         51.49         3.04 o                         
   2   9   7         43.56         43.26         2.33 o                         
   3   9   7        753.48        752.61        23.02 o                         
   4   9   7        117.38        107.29        10.39 o                         
   5   9   7        322.53        323.50        11.55 o                         
   6   9   7         61.17         60.32         5.60 o                         
   7   9   7         72.57         69.59         6.30 o                         
   8   9   7          8.86         10.39         3.25 o                         
   9   9   7          2.00          6.38         4.53 o                         
  10   9   7          3.85          2.29         6.59 o                         
   1  10   7         49.85         52.27         4.78 o                         
   2  10   7        121.23        129.91         4.09 o                         
   3  10   7         87.78         82.28         4.41 o                         
   4  10   7         68.82         54.61         5.66 o                         
   5  10   7         87.01         71.18         8.17 o                         
   6  10   7          0.13         -6.26         6.26 o                         
   7  10   7         98.45        112.33         8.76 o                         
   8  10   7         18.27         24.77         4.61 o                         
   9  10   7         22.05         19.93         6.04 o                         
   1  11   7        683.71        668.16        28.09 o                         
   2  11   7        235.62        224.65         9.20 o                         
   3  11   7         66.58         65.74         3.91 o                         
   4  11   7         32.54         31.47         4.23 o                         
   5  11   7          6.84          8.64         5.27 o                         
   6  11   7         17.48         29.86         8.19 o                         
   7  11   7          2.62          1.14         2.52 o                         
   8  11   7         12.76          6.55         2.85 o                         
   9  11   7          0.42         -1.32         4.67 o                         
   2  12   7         26.36         21.93         3.47 o                         
   3  12   7         21.65         28.50         6.70 o                         
   4  12   7         14.03          7.89         4.92 o                         
   5  12   7          3.05          1.58         3.96 o                         
   6  12   7         14.44         14.07         5.05 o                         
   7  12   7         11.55         10.78         4.30 o                         
   8  12   7         72.76        111.95        22.81 o                         
   2  13   7         27.86         23.77         6.93 o                         
   3  13   7        178.31        174.60        16.03 o                         
   4  13   7          3.16         -1.52         3.52 o                         
   5  13   7         10.45          9.70         5.29 o                         
   6  13   7         36.17         38.01         8.22 o                         
   2  14   7         17.29         20.47         6.61 o                         
   3  14   7         41.62         33.13         8.09 o                         
   4  14   7          3.39         -5.18         5.18 o                         
   5  14   7          6.58          5.38         5.88 o                         
   3  15   7         37.53         38.58         8.62 o                         
   4  15   7          7.67          5.20         4.65 o                         
   0   0   8        259.42        275.91         6.25 o                         
   2   0   8       4471.89       4428.94        31.07 o                         
   4   0   8        415.05        422.18        16.05 o                         
   8   0   8         57.79         78.98        17.35 o                         
  10   0   8         10.99         17.39        10.06 o                         
   0   1   8        199.22        223.23         6.71 o                         
   1   1   8       1172.19       1176.03        10.31 o                         
   2   1   8        323.84        316.54         5.82 o                         
   3   1   8        373.38        351.22         7.02 o                         
   4   1   8        251.04        257.82         6.84 o                         
   5   1   8        154.91        166.68         6.23 o                         
   6   1   8         49.63         45.73         9.67 o                         
   7   1   8        423.96        413.89        16.07 o                         
   8   1   8          8.06          6.87         2.33 o                         
   9   1   8         91.02         86.40         7.84 o                         
  10   1   8         11.97          0.62         4.86 o                         
  11   1   8         99.55         89.56        18.77 o                         
   0   2   8       3172.08       3081.08        30.33 o                         
   1   2   8        212.05        201.35         3.04 o                         
   2   2   8       1339.73       1293.90        11.07 o                         
   3   2   8         53.97         40.80         2.12 o                         
   4   2   8        146.09        142.69         4.44 o                         
   5   2   8         22.62         16.02         2.10 o                         
   6   2   8         48.75         44.53         3.92 o                         
   7   2   8        321.53        332.16         9.72 o                         
   8   2   8         19.00         21.19         2.97 o                         
   9   2   8          2.27         -1.68         3.30 o                         
  10   2   8         12.91          1.53         6.98 o                         
  11   2   8         11.17         36.61        13.65 o                         
   0   3   8        940.33        909.18        13.31 o                         
   1   3   8       3205.54       3260.50        23.36 o                         
   2   3   8        772.20        832.08         8.81 o                         
   3   3   8          7.85          8.42         1.27 o                         
   4   3   8         20.60         18.96         1.84 o                         
   5   3   8        108.84        108.25         4.52 o                         
   6   3   8        149.66        161.88         6.35 o                         
   7   3   8        219.34        225.39         8.54 o                         
   8   3   8         51.57         40.16         6.93 o                         
   9   3   8         82.61         93.52        10.26 o                         
  10   3   8         63.55         67.68        14.83 o                         
  11   3   8         35.39         43.93        13.04 o                         
   0   4   8         19.96         40.74         7.98 o                         
   1   4   8        907.07        919.29         9.88 o                         
   2   4   8        402.07        381.15         6.00 o                         
   3   4   8         75.10         82.06         3.09 o                         
   4   4   8        735.79        746.66         9.77 o                         
   5   4   8        211.57        201.34         6.33 o                         
   6   4   8         80.07         81.30         3.91 o                         
   7   4   8         35.31         34.58         5.12 o                         
   8   4   8         94.68         97.58         7.42 o                         
   9   4   8        229.57        224.39        15.90 o                         
  10   4   8         32.13         47.98        12.69 o                         
   0   5   8       1281.30       1333.40        28.86 o                         
   1   5   8         57.37         62.54         2.90 o                         
   2   5   8         77.34         76.12         3.36 o                         
   3   5   8        713.28        737.91         9.33 o                         
   4   5   8        205.49        181.87         5.41 o                         
   5   5   8        324.20        329.98         7.62 o                         
   6   5   8        105.62        104.37        10.00 o                         
   7   5   8        109.59        106.90        10.73 o                         
   8   5   8          0.05         -3.45         3.45 o                         
   9   5   8         18.64         21.66         5.85 o                         
  10   5   8         40.88         56.95        10.80 o                         
   0   6   8         73.43         76.81         6.70 o                         
   1   6   8        157.88        156.27         5.66 o                         
   2   6   8       1147.58       1103.82        12.57 o                         
   3   6   8          5.58          4.64         1.13 o                         
   4   6   8        260.82        264.13         6.69 o                         
   5   6   8        149.31        141.32         4.54 o                         
   6   6   8        110.91         98.26         9.70 o                         
   7   6   8         22.68         25.95         6.31 o                         
   8   6   8         24.90         21.47         4.72 o                         
   9   6   8          6.83         12.61         4.88 o                         
  10   6   8          1.84          1.02         3.92 o                         
   0   7   8        402.15        400.01        16.53 o                         
   1   7   8        224.67        233.11         5.33 o                         
   2   7   8          9.99          8.49         1.42 o                         
   3   7   8        220.60        204.36         6.87 o                         
   4   7   8        191.43        184.88         5.99 o                         
   5   7   8        162.27        153.02         7.89 o                         
   6   7   8        236.82        226.30        11.51 o                         
   7   7   8        255.66        265.47        16.78 o                         
   8   7   8         18.47         16.59         4.47 o                         
   9   7   8         76.63         81.10         8.64 o                         
  10   7   8          4.32         11.12         4.76 o                         
   0   8   8        803.22        852.73        23.97 o                         
   1   8   8        100.03        106.45         3.43 o                         
   2   8   8        324.84        297.86         6.35 o                         
   3   8   8        271.35        256.52         8.40 o                         
   4   8   8         84.18        115.33         6.28 o                         
   5   8   8         29.10         30.00         7.07 o                         
   6   8   8         30.57         36.42         7.98 o                         
   7   8   8          1.73         -2.44         2.86 o                         
   8   8   8         35.00         49.20         5.78 o                         
   9   8   8         50.18         58.23         7.65 o                         
  10   8   8          8.37          9.70         4.74 o                         
   0   9   8        974.44        964.99        39.85 o                         
   1   9   8        600.63        625.64        16.89 o                         
   2   9   8          0.46          0.07         0.89 o                         
   3   9   8        189.06        192.14         8.41 o                         
   4   9   8         52.64         54.80         5.57 o                         
   5   9   8        247.19        242.64         9.96 o                         
   6   9   8        112.70        116.45         9.38 o                         
   7   9   8         94.51        100.87         8.42 o                         
   8   9   8         87.47        112.58         8.38 o                         
   9   9   8        258.88        285.23        16.35 o                         
  10   9   8          9.66         22.76         9.79 o                         
   0  10   8        450.27        435.01        27.68 o                         
   1  10   8        262.16        276.10        13.58 o                         
   2  10   8        303.30        305.57         5.98 o                         
   3  10   8         26.10         18.15         2.17 o                         
   4  10   8        187.42        187.38         9.71 o                         
   5  10   8         15.55         12.60         4.61 o                         
   6  10   8          1.50         -0.78         2.91 o                         
   7  10   8         10.16         10.72         3.14 o                         
   8  10   8         37.81         39.20         5.42 o                         
   9  10   8          9.22          9.56         4.16 o                         
   2  11   8          1.58          1.76         1.88 o                         
   3  11   8          9.54         10.95         4.75 o                         
   4  11   8         36.13         40.70         7.92 o                         
   5  11   8         37.67         34.98         7.91 o                         
   6  11   8         24.26         24.59         7.45 o                         
   7  11   8         84.69         90.74        10.74 o                         
   8  11   8         29.21         39.98         6.59 o                         
   9  11   8          8.04         10.38         6.30 o                         
   2  12   8         53.11         48.88         8.45 o                         
   3  12   8         53.73         46.44         8.19 o                         
   4  12   8         41.02         41.84         8.67 o                         
   5  12   8         28.55         34.90         8.30 o                         
   6  12   8         71.11         74.33        12.29 o                         
   7  12   8          7.05          6.94         7.44 o                         
   8  12   8          8.21         20.40        12.48 o                         
   2  13   8         57.66         64.77        10.03 o                         
   3  13   8         54.25         53.18         9.43 o                         
   4  13   8          1.82         -0.76         3.33 o                         
   5  13   8         11.95         10.82         5.18 o                         
   6  13   8          0.78         -3.66         3.89 o                         
   8  13   8          3.40        -12.02        12.02 o                         
   3  14   8          6.01         10.75         5.40 o                         
   4  14   8         56.95         55.43        10.55 o                         
   5  14   8          7.20          0.86         4.04 o                         
   3  15   8         24.58         35.16         8.29 o                         
   2   0   9       1089.41       1122.92        13.13 o                         
   4   0   9        222.98        258.04        12.88 o                         
   8   0   9        179.12        175.74        15.30 o                         
  10   0   9         55.01         82.09        17.23 o                         
   1   1   9       1133.01       1117.75         8.74 o                         
   2   1   9         53.38         69.48         2.68 o                         
   3   1   9        757.52        750.49        10.07 o                         
   4   1   9         56.96         58.40         3.65 o                         
   5   1   9        270.88        258.65        10.70 o                         
   6   1   9         17.50         16.12         7.21 o                         
   7   1   9        159.44        145.97        17.99 o                         
   8   1   9          0.19          1.77         2.59 o                         
   9   1   9          0.58         -4.73         5.09 o                         
  10   1   9          2.74          5.72         5.00 o                         
   1   2   9        200.66        203.84         3.83 o                         
   2   2   9        498.80        528.23         6.51 o                         
   3   2   9        198.98        199.81         4.88 o                         
   4   2   9        314.65        319.65         7.19 o                         
   5   2   9        196.12        218.41         7.80 o                         
   6   2   9        781.31        792.12        23.18 o                         
   7   2   9         12.73         15.63         4.18 o                         
   8   2   9        157.20        162.55        12.56 o                         
   9   2   9          9.63         11.60         4.33 o                         
  10   2   9          6.30          2.33        11.66 o                         
   1   3   9        527.04        523.82         5.59 o                         
   2   3   9       1902.48       2021.48        14.05 o                         
   3   3   9       1997.66       2372.04        26.94 o                         
   4   3   9        188.31        165.54         5.36 o                         
   5   3   9        113.58        108.59         5.48 o                         
   6   3   9         63.94         64.85         8.97 o                         
   7   3   9         64.33         62.51         4.45 o                         
   8   3   9          4.66          8.25         3.95 o                         
   9   3   9         39.41         41.80         8.28 o                         
  10   3   9          2.16         -7.31         7.31 o                         
   1   4   9        185.02        173.77         4.58 o                         
   2   4   9        370.69        359.10         5.75 o                         
   3   4   9        146.01        158.31         4.32 o                         
   4   4   9         38.28         40.17         3.52 o                         
   5   4   9        386.80        392.90         9.92 o                         
   6   4   9        549.90        548.05        19.12 o                         
   7   4   9        167.98        149.77        13.22 o                         
   8   4   9        182.61        218.22        15.17 o                         
   9   4   9          4.16          2.56         3.58 o                         
  10   4   9         18.71         17.76         9.01 o                         
   1   5   9        899.12        880.20        11.00 o                         
   2   5   9        100.67        104.86         3.90 o                         
   3   5   9        629.74        599.18         9.97 o                         
   4   5   9        115.29        105.22         4.49 o                         
   5   5   9         54.76         50.61         3.34 o                         
   6   5   9          3.15          3.10         3.43 o                         
   7   5   9         83.37         79.83         9.78 o                         
   8   5   9          9.71          4.87         3.08 o                         
   9   5   9         18.63         20.97         5.68 o                         
  10   5   9          3.72          2.03         4.79 o                         
   1   6   9          4.78          6.18         1.20 o                         
   2   6   9        465.87        446.07         9.07 o                         
   3   6   9         20.55         19.56         2.05 o                         
   4   6   9        513.51        537.80         9.93 o                         
   5   6   9         67.62         68.82         3.81 o                         
   6   6   9        159.16        149.74         9.43 o                         
   7   6   9         18.22         14.69         4.59 o                         
   8   6   9         72.81         74.80         8.10 o                         
   9   6   9         10.01         13.13        10.58 o                         
  10   6   9          6.89          5.39         3.70 o                         
   1   7   9        203.19        195.21         5.61 o                         
   2   7   9        138.64        147.69         3.73 o                         
   3   7   9        347.57        335.57         8.92 o                         
   4   7   9        165.46        169.93         6.18 o                         
   5   7   9         67.17         62.80         4.98 o                         
   6   7   9          7.41          8.77         5.22 o                         
   7   7   9         25.13         23.97         4.38 o                         
   8   7   9          0.02          0.85         3.26 o                         
   9   7   9          5.38          2.93         3.34 o                         
  10   7   9          0.67          1.52        11.45 o                         
   1   8   9         66.01         48.47         2.73 o                         
   2   8   9        133.75        140.98         3.91 o                         
   3   8   9         47.65         46.77         3.87 o                         
   4   8   9        337.85        339.72        10.21 o                         
   5   8   9         70.31         70.17         7.34 o                         
   6   8   9         82.35         88.74         7.39 o                         
   7   8   9          5.21          1.52         2.63 o                         
   8   8   9         55.11         44.83         5.40 o                         
   9   8   9         12.18         10.54         4.19 o                         
  10   8   9         22.29         20.53         6.18 o                         
   1   9   9        191.42        195.17        13.23 o                         
   2   9   9         16.46         18.69         1.61 o                         
   3   9   9        731.06        709.88        10.75 o                         
   4   9   9        253.34        232.42        10.70 o                         
   5   9   9         61.10         75.75         7.07 o                         
   6   9   9          9.63         22.98         4.27 o                         
   7   9   9         96.97        104.47         8.56 o                         
   8   9   9          6.81          8.09         3.31 o                         
   9   9   9         76.67         97.43         9.99 o                         
  10   9   9         20.79         22.10         9.86 o                         
   1  10   9        212.79        201.42        12.03 o                         
   2  10   9        456.22        449.85         6.88 o                         
   3  10   9         64.89         69.62         3.76 o                         
   4  10   9         86.21         83.36        10.97 o                         
   5  10   9         80.85         86.64        11.89 o                         
   6  10   9        111.16        141.06        15.73 o                         
   7  10   9          8.32          4.76         3.05 o                         
   8  10   9         67.24         92.66         9.80 o                         
   9  10   9          0.75         -0.98         3.44 o                         
   1  11   9        199.69        165.16        17.58 o                         
   2  11   9        126.75        131.18        13.36 o                         
   3  11   9        185.89        169.47        15.13 o                         
   4  11   9         17.23          4.16         3.68 o                         
   5  11   9         62.57         69.63        10.84 o                         
   6  11   9         12.30         10.94         5.26 o                         
   7  11   9         20.07         20.91         6.01 o                         
   8  11   9          4.72          3.16         3.52 o                         
   2  12   9         10.87         20.72         6.36 o                         
   3  12   9         26.00         31.64         7.18 o                         
   4  12   9         12.00         16.51         5.59 o                         
   5  12   9          2.74         11.13         5.44 o                         
   6  12   9         24.27         34.04         8.83 o                         
   7  12   9         29.76         49.92        14.42 o                         
   8  12   9         37.13         26.56        13.35 o                         
   2  13   9         11.41         10.31         5.02 o                         
   3  13   9         10.40          4.41         4.28 o                         
   4  13   9          4.48         -2.68         4.42 o                         
   5  13   9          4.98         -0.61         3.79 o                         
   3  14   9         49.22         55.29        10.39 o                         
   4  14   9         40.00         53.97        10.57 o                         
   0   0  10       2796.22       2755.66        25.13 o                         
   2   0  10        107.34         92.32         4.67 o                         
   4   0  10         78.91         79.40         6.96 o                         
   8   0  10         80.82         89.33         8.98 o                         
  10   0  10         42.74         31.95        12.00 o                         
   0   1  10        300.83        271.74         6.34 o                         
   1   1  10        272.02        270.26         4.40 o                         
   2   1  10          4.54          5.80         0.94 o                         
   3   1  10        318.83        344.83         6.40 o                         
   4   1  10         22.42         20.94         3.26 o                         
   5   1  10        152.33        146.34        10.10 o                         
   6   1  10         47.82         38.94         5.61 o                         
   7   1  10         88.57        117.45        16.49 o                         
   8   1  10         26.51         13.54         7.48 o                         
   9   1  10        116.10        114.04        13.69 o                         
  10   1  10          2.25          4.75         6.75 o                         
   0   2  10       1494.28       1461.10        17.03 o                         
   1   2  10        115.72        124.97         2.99 o                         
   2   2  10        240.61        206.81         4.04 o                         
   3   2  10        134.20        116.64         3.74 o                         
   4   2  10        188.27        163.49         5.83 o                         
   5   2  10         15.26         11.15         5.73 o                         
   6   2  10        673.87        700.18        40.33 o                         
   7   2  10         68.07         54.20        11.30 o                         
   8   2  10         14.17         11.89         7.73 o                         
   9   2  10          6.38         -4.77         7.03 o                         
  10   2  10         16.13         12.53         5.60 o                         
   0   3  10        506.35        521.62        10.88 o                         
   1   3  10        227.25        231.17         4.98 o                         
   2   3  10        158.20        149.60         3.30 o                         
   3   3  10        171.65        176.50         5.03 o                         
   4   3  10         64.49         63.53         3.55 o                         
   5   3  10        689.91        691.26        16.00 o                         
   6   3  10         15.57         12.87         2.95 o                         
   7   3  10        265.01        269.42        22.67 o                         
   8   3  10         28.10         24.46         8.64 o                         
   9   3  10        122.39        116.68        14.24 o                         
  10   3  10          2.69          3.60         6.26 o                         
   0   4  10        829.36        811.17        14.51 o                         
   1   4  10        191.97        193.52         4.64 o                         
   2   4  10        825.28        808.17         8.73 o                         
   3   4  10         18.07         15.37         1.73 o                         
   4   4  10         98.04         88.88         4.08 o                         
   5   4  10         28.42         29.83         2.71 o                         
   6   4  10        276.54        281.32         9.81 o                         
   7   4  10         17.70         20.59         5.65 o                         
   8   4  10          1.36          7.38         6.24 o                         
   9   4  10         72.26         72.52         9.54 o                         
  10   4  10         26.00          4.49         7.10 o                         
   0   5  10          3.26         18.63         2.80 o                         
   1   5  10         80.12         87.01         4.07 o                         
   2   5  10         53.84         52.55         2.23 o                         
   3   5  10        144.54        137.46         4.74 o                         
   4   5  10         38.69         41.69         2.99 o                         
   5   5  10        189.47        196.07         6.93 o                         
   6   5  10         17.10         17.13         3.91 o                         
   7   5  10         38.45         38.32         5.97 o                         
   8   5  10         44.00         36.45         9.28 o                         
   9   5  10        103.72        113.16        11.84 o                         
  10   5  10         10.23          9.31         6.56 o                         
   0   6  10        300.13        318.68        23.02 o                         
   1   6  10          6.44          4.65         1.76 o                         
   2   6  10         99.08         87.14         5.09 o                         
   3   6  10         57.30         48.91         3.48 o                         
   4   6  10        263.33        267.11         7.15 o                         
   5   6  10         14.10         10.57         1.95 o                         
   6   6  10        102.52        100.62         7.88 o                         
   7   6  10          1.36         -3.73         3.73 o                         
   8   6  10         54.73         54.99        10.65 o                         
   9   6  10          2.30         -3.06         5.61 o                         
  10   6  10         11.12         15.38         7.13 o                         
   0   7  10         62.19         70.28        10.83 o                         
   1   7  10         46.48         50.57         3.14 o                         
   2   7  10         28.74         28.26         2.74 o                         
   3   7  10         57.47         50.28         4.03 o                         
   4   7  10          8.86          4.82         1.52 o                         
   5   7  10        155.12        181.60         7.92 o                         
   6   7  10         42.11         51.52         5.79 o                         
   7   7  10         28.81         39.22         5.55 o                         
   8   7  10         14.49          8.75         5.17 o                         
   9   7  10         54.11         62.14         7.89 o                         
  10   7  10          1.82         -7.40         7.40 o                         
   0   8  10        303.99        348.53        24.83 o                         
   1   8  10         59.15         55.34         3.65 o                         
   2   8  10        175.28        150.48         6.25 o                         
   3   8  10         62.37         69.22         6.38 o                         
   4   8  10         44.01         46.77         4.07 o                         
   5   8  10         80.38         79.73         5.38 o                         
   6   8  10         12.53          9.36         2.95 o                         
   7   8  10          3.89          2.74         4.62 o                         
   8   8  10         17.26         17.80         4.50 o                         
   9   8  10          2.43         -1.79         3.37 o                         
   1   9  10        349.48        380.73        30.81 o                         
   2   9  10         68.10         60.55         3.89 o                         
   3   9  10         18.84         19.67         1.87 o                         
   4   9  10         35.71         27.85         7.05 o                         
   5   9  10         90.95        102.20        12.41 o                         
   6   9  10          7.58          9.77         3.08 o                         
   7   9  10          6.24          8.86         3.11 o                         
   8   9  10          2.88          4.26         3.52 o                         
   9   9  10          0.68         14.31         5.58 o                         
   1  10  10         77.72         61.28        10.67 o                         
   2  10  10        165.69        167.65        10.88 o                         
   3  10  10         52.65         64.98        10.03 o                         
   4  10  10         31.14         31.99         7.54 o                         
   5  10  10          8.31         16.80         6.21 o                         
   6  10  10         63.89         56.27         8.83 o                         
   7  10  10         10.45         10.89         3.34 o                         
   8  10  10         35.73         35.73         6.38 o                         
   2  11  10         14.45         17.25         5.73 o                         
   3  11  10         15.36         18.70         5.65 o                         
   4  11  10         65.06         56.94         9.37 o                         
   5  11  10         20.07         26.99         7.31 o                         
   6  11  10         48.91         55.91        10.38 o                         
   7  11  10          1.22         14.34         9.80 o                         
   8  11  10         10.01         22.04        11.76 o                         
   2  12  10          5.09          9.26         4.89 o                         
   3  12  10          4.46          0.65         3.52 o                         
   4  12  10         14.80         19.62         6.72 o                         
   5  12  10          6.46          0.80         3.93 o                         
   7  12  10          0.65        -10.96        10.96 o                         
   8  12  10          4.18         12.13         8.10 o                         
   3  13  10          2.91          8.63         5.04 o                         
   4  13  10          0.51          0.98         4.68 o                         
   3  14  10          4.25         11.03         4.89 o                         
   2   0  11          4.34          1.89         1.58 o                         
   4   0  11        139.42        131.81         9.39 o                         
   6   0  11        345.08        316.56        21.87 o                         
   8   0  11        104.76        100.75        16.32 o                         
  10   0  11         84.60         78.18        17.51 o                         
   1   1  11        723.74        706.47         6.96 o                         
   2   1  11         29.18         23.00         1.54 o                         
   3   1  11       1082.87       1096.69        11.44 o                         
   4   1  11         14.67         10.17         2.29 o                         
   5   1  11        408.76        393.87        16.89 o                         
   6   1  11         29.27         31.95         6.05 o                         
   7   1  11         58.88         61.17        12.47 o                         
   8   1  11          5.08          7.36         4.58 o                         
   9   1  11         14.71          0.01         9.43 o                         
  10   1  11         12.35         32.13        18.24 o                         
   1   2  11         96.30         93.96         3.38 o                         
   2   2  11        216.12        207.40         4.25 o                         
   3   2  11         16.62         15.51         1.61 o                         
   4   2  11        327.59        325.76         7.94 o                         
   5   2  11        178.97        171.01         7.87 o                         
   6   2  11         10.65          9.87         3.20 o                         
   7   2  11         91.26        100.39        14.59 o                         
   8   2  11        174.56        194.96        21.64 o                         
   9   2  11         16.67         17.80         7.95 o                         
  10   2  11         85.77         92.32        12.83 o                         
   1   3  11        613.92        616.93         9.32 o                         
   2   3  11         12.43         10.85         1.10 o                         
   3   3  11        538.00        541.82        10.17 o                         
   4   3  11        281.08        304.14         7.61 o                         
   5   3  11        130.19        128.73         5.92 o                         
   6   3  11         35.62         23.72         5.35 o                         
   7   3  11         44.02         37.30         8.84 o                         
   8   3  11         25.70         23.18         8.01 o                         
   9   3  11         21.35         26.82         9.89 o                         
  10   3  11          1.13         -6.90         6.90 o                         
   1   4  11        482.13        499.97         9.20 o                         
   2   4  11        531.15        527.58        10.25 o                         
   3   4  11        230.85        247.07         6.14 o                         
   4   4  11        260.01        252.12         6.88 o                         
   5   4  11         35.00         36.12         3.32 o                         
   6   4  11         38.60         41.41         4.52 o                         
   7   4  11        102.30         97.53        12.07 o                         
   8   4  11        152.68        176.66        19.32 o                         
   9   4  11         14.64         16.13         8.34 o                         
  10   4  11         22.76         43.94        11.91 o                         
   1   5  11        367.63        349.20         8.08 o                         
   2   5  11         50.18         40.69         1.72 o                         
   3   5  11        319.20        333.58        13.25 o                         
   4   5  11          1.15          1.93         1.42 o                         
   5   5  11        164.76        169.16         7.06 o                         
   6   5  11          2.52          1.82         2.53 o                         
   7   5  11         18.10         14.75         3.24 o                         
   8   5  11         15.56         20.39         7.48 o                         
   9   5  11          7.43          2.52         5.72 o                         
  10   5  11          2.43          0.64         5.33 o                         
   1   6  11         98.98         90.63         4.63 o                         
   2   6  11         99.89         94.24         4.72 o                         
   3   6  11         32.60         31.05         2.95 o                         
   4   6  11        124.19        115.48         5.10 o                         
   5   6  11         19.89         19.16         3.31 o                         
   6   6  11        195.77        199.18        10.89 o                         
   7   6  11          2.91         -0.41         2.88 o                         
   8   6  11         37.06         34.11         5.49 o                         
   9   6  11          1.01         -2.49         2.69 o                         
  10   6  11         17.85          5.24         5.31 o                         
   1   7  11        125.20        117.51         5.23 o                         
   2   7  11         42.24         44.24         3.47 o                         
   3   7  11         88.68         82.65         5.01 o                         
   4   7  11         17.68         14.73         2.94 o                         
   5   7  11        135.00        140.37         8.35 o                         
   6   7  11          4.17          2.65         2.29 o                         
   7   7  11          5.29          6.74         2.96 o                         
   8   7  11          4.03          1.27         5.40 o                         
   9   7  11          4.09          4.68         3.88 o                         
   1   8  11        156.09        153.85         7.22 o                         
   2   8  11        137.10        123.13         5.97 o                         
   3   8  11         92.54         74.70         4.94 o                         
   4   8  11         98.34         91.15         6.49 o                         
   5   8  11         41.29         42.62         4.88 o                         
   6   8  11         69.97         70.90         6.61 o                         
   7   8  11          6.72          5.56         4.91 o                         
   8   8  11         70.93         73.60         7.90 o                         
   9   8  11         22.18         12.96         4.57 o                         
   1   9  11        485.51        504.09        30.26 o                         
   2   9  11        268.17        294.92        14.35 o                         
   3   9  11         34.11         26.95         5.72 o                         
   4   9  11          2.92          0.28         3.75 o                         
   5   9  11         39.51         39.87         7.40 o                         
   6   9  11         10.42         17.54         4.22 o                         
   7   9  11         60.72         58.99         6.55 o                         
   8   9  11         11.55          1.89         6.47 o                         
   9   9  11         40.18         42.99        10.17 o                         
   2  10  11          6.58          6.92         4.77 o                         
   3  10  11         15.63          9.48         4.38 o                         
   4  10  11        235.09        248.37        18.98 o                         
   5  10  11         26.38         35.19        12.60 o                         
   6  10  11         49.82         50.47         8.05 o                         
   7  10  11          8.86        -10.05        10.05 o                         
   8  10  11         36.00         43.23        13.42 o                         
   2  11  11          7.56          4.75         3.64 o                         
   3  11  11         34.60         41.25         7.99 o                         
   4  11  11         45.90         55.89         9.53 o                         
   5  11  11         37.63         40.54         8.82 o                         
   6  11  11         10.83         11.77         5.26 o                         
   7  11  11          1.61          8.04         7.30 o                         
   8  11  11          0.38         -3.56         8.43 o                         
   2  12  11          2.28          7.98         4.61 o                         
   3  12  11         63.93         79.71        11.26 o                         
   4  12  11         53.74         81.33        12.09 o                         
   5  12  11          9.43         14.32         5.61 o                         
   6  12  11         21.47         49.40        18.44 o                         
   3  13  11          0.56         -2.69         3.81 o                         
   4  13  11          7.93         12.44         5.50 o                         
   0   0  12       1078.64       1207.33        30.62 o                         
   2   0  12        790.36        847.05        15.80 o                         
   4   0  12        668.24        702.60        34.49 o                         
   6   0  12        218.47        209.42        13.73 o                         
   8   0  12         10.50         96.45        16.54 o                         
  10   0  12         12.12          3.74         6.48 o                         
   0   1  12        164.04        166.06         5.72 o                         
   1   1  12         61.04         66.81         3.24 o                         
   2   1  12         75.39         76.35         2.85 o                         
   3   1  12        486.81        479.63         9.22 o                         
   4   1  12         52.13         54.65         3.80 o                         
   5   1  12        358.91        336.40        12.44 o                         
   6   1  12         85.04         86.39         8.69 o                         
   7   1  12        190.49        223.00        21.89 o                         
   8   1  12         11.78          0.94         4.24 o                         
   9   1  12         57.76         60.88        10.26 o                         
  10   1  12          5.22         12.16         6.01 o                         
   0   2  12        879.39        889.97        15.45 o                         
   1   2  12         23.87         20.76         2.15 o                         
   2   2  12        507.64        490.75         6.83 o                         
   3   2  12         62.12         62.11         2.92 o                         
   4   2  12        583.48        578.83        10.34 o                         
   5   2  12         13.78         10.70         2.61 o                         
   6   2  12          1.18         -3.93         3.94 o                         
   7   2  12         19.43         26.82         8.27 o                         
   8   2  12         27.41         29.74         9.02 o                         
   9   2  12         52.74         59.77        10.01 o                         
  10   2  12          4.91          1.60         4.68 o                         
   0   3  12        870.20        951.15        43.84 o                         
   1   3  12        208.34        215.90         6.58 o                         
   2   3  12         80.77         85.66         3.33 o                         
   3   3  12        231.88        399.70        26.22 o                         
   4   3  12         62.72         62.67         4.05 o                         
   5   3  12         85.44         82.33         4.89 o                         
   6   3  12         49.96         55.12         9.47 o                         
   7   3  12         70.67         62.90        11.36 o                         
   8   3  12         19.10         20.13         7.75 o                         
   9   3  12        114.69        115.35        17.66 o                         
  10   3  12          8.60         21.36         8.60 o                         
   0   4  12        378.05        368.37        10.39 o                         
   1   4  12        304.61        310.38         8.05 o                         
   2   4  12        189.55        181.00         4.46 o                         
   3   4  12        113.94        108.54         3.52 o                         
   4   4  12        187.33        278.93        28.28 o                         
   5   4  12         19.37         20.22         2.64 o                         
   6   4  12         17.13         15.28         3.97 o                         
   7   4  12         25.50         22.41         4.28 o                         
   8   4  12          5.64          6.65         5.37 o                         
   9   4  12          2.53          9.41         6.87 o                         
  10   4  12          5.66         10.31         6.80 o                         
   0   5  12          9.10          7.40         3.01 o                         
   1   5  12         47.80         45.18         3.26 o                         
   2   5  12        230.23        232.39         7.23 o                         
   3   5  12        225.25        210.55         5.50 o                         
   4   5  12          6.02          6.52         1.43 o                         
   5   5  12        174.12        167.58         8.38 o                         
   6   5  12         13.85         12.93         3.12 o                         
   7   5  12        103.55        101.83         8.11 o                         
   8   5  12          1.05          0.17         3.27 o                         
   9   5  12         13.20          7.00         4.00 o                         
   0   6  12        543.58        640.49       128.73 o                         
   1   6  12          2.60         -0.64         1.59 o                         
   2   6  12        192.75        175.61         6.63 o                         
   3   6  12         44.98         71.82         6.44 o                         
   4   6  12         13.42         13.04         1.96 o                         
   5   6  12          9.22          9.18         2.53 o                         
   6   6  12         37.20         42.44         4.65 o                         
   7   6  12          0.83          0.32         2.30 o                         
   8   6  12         20.53          9.16         8.07 o                         
   9   6  12         20.70         24.41         8.09 o                         
   0   7  12        109.66        110.54        11.26 o                         
   1   7  12         61.20         54.11         5.40 o                         
   2   7  12         62.96         54.18         4.18 o                         
   3   7  12        120.62        107.15         3.22 o                         
   4   7  12        130.57        122.78         7.69 o                         
   5   7  12         89.86         84.19         6.42 o                         
   6   7  12          8.35          8.08         3.01 o                         
   7   7  12         40.36         34.37         5.07 o                         
   8   7  12         31.77         33.41         9.33 o                         
   9   7  12          3.25          2.69         5.50 o                         
   2   8  12        129.23        142.41        18.81 o                         
   3   8  12          9.44         -0.50         2.63 o                         
   4   8  12        110.19        104.11        10.53 o                         
   5   8  12         18.93         12.70         4.37 o                         
   6   8  12          1.26          1.87         2.74 o                         
   7   8  12          0.62          5.28         4.27 o                         
   8   8  12          0.69        -12.23        12.23 o                         
   9   8  12          2.22         -5.01         7.82 o                         
   2   9  12         36.71         23.11         6.56 o                         
   3   9  12         56.31         66.53         9.79 o                         
   4   9  12         29.51         30.54         6.27 o                         
   5   9  12         62.71         63.68         8.71 o                         
   6   9  12         19.13         25.61         6.35 o                         
   7   9  12         76.98         88.67        11.44 o                         
   8   9  12          0.34        -13.00        13.00 o                         
   2  10  12        164.13        164.55        15.26 o                         
   3  10  12         26.29         31.78         7.44 o                         
   4  10  12         14.15         19.15         6.36 o                         
   5  10  12          0.59         -4.56         4.56 o                         
   6  10  12         25.95         17.49         5.45 o                         
   7  10  12          4.26         -6.66         7.75 o                         
   2  11  12          2.48          9.25         5.54 o                         
   3  11  12          3.38          1.81         4.44 o                         
   4  11  12         78.57         94.82        12.62 o                         
   5  11  12         22.09         32.16         7.42 o                         
   6  11  12         34.30         37.28        16.22 o                         
   3  12  12          4.06         -1.05         4.24 o                         
   4  12  12         20.68         26.83         7.77 o                         
   2   0  13        150.95        157.37         9.75 o                         
   4   0  13        142.11        132.55         9.14 o                         
   6   0  13         14.85         27.01         7.80 o                         
   8   0  13         80.90         78.57        14.67 o                         
  10   0  13         29.43         17.31         9.31 o                         
   1   1  13        563.57        546.19        12.01 o                         
   2   1  13          6.28          6.02         1.29 o                         
   3   1  13         11.06         12.66         1.91 o                         
   4   1  13         61.36         62.47         4.28 o                         
   5   1  13        192.61        201.50         8.16 o                         
   6   1  13         35.06         39.04         9.63 o                         
   7   1  13         14.18         10.79         6.42 o                         
   8   1  13          5.79         -5.01        16.64 o                         
   9   1  13          0.16          4.26         7.34 o                         
  10   1  13          1.35        -11.69        11.69 o                         
   1   2  13         39.84         38.79         3.94 o                         
   2   2  13          5.93          7.57         2.31 o                         
   3   2  13         93.87         92.73         3.76 o                         
   4   2  13        260.39        268.65         7.94 o                         
   5   2  13         14.03         14.28         2.71 o                         
   6   2  13         37.78         44.62         6.51 o                         
   7   2  13          4.99          7.96         3.64 o                         
   8   2  13         74.70         80.62        14.26 o                         
   9   2  13          1.21         -4.62         4.62 o                         
   1   3  13        231.40        227.03         8.95 o                         
   2   3  13         73.58         75.34         3.22 o                         
   3   3  13        164.54        163.06         4.66 o                         
   4   3  13          2.02         -0.74         1.31 o                         
   5   3  13        410.17        424.67        22.43 o                         
   6   3  13          4.41          4.11         2.43 o                         
   7   3  13          3.76         -0.64         2.74 o                         
   8   3  13         44.20         41.00         7.10 o                         
   1   4  13         82.04         72.43         5.29 o                         
   2   4  13         77.20         76.24         4.40 o                         
   3   4  13        260.47        249.66         6.17 o                         
   4   4  13        289.83        277.25         6.89 o                         
   5   4  13         13.89         18.84         3.12 o                         
   6   4  13         29.57         27.32         6.44 o                         
   7   4  13          2.85          1.62         3.23 o                         
   8   4  13         11.81          3.75         8.92 o                         
   9   4  13         22.94         34.70         9.31 o                         
   1   5  13        167.97        149.37         7.39 o                         
   2   5  13         91.13         93.01         4.83 o                         
   3   5  13         64.22         66.43         3.00 o                         
   4   5  13          0.23         -1.33         1.33 o                         
   5   5  13         62.59         62.69         5.17 o                         
   6   5  13          8.58          4.35         3.57 o                         
   7   5  13         66.48         63.00         6.90 o                         
   8   5  13         34.76         40.68         9.14 o                         
   1   6  13          5.89          5.53         2.06 o                         
   2   6  13         18.52         18.15         2.52 o                         
   3   6  13        131.57        129.08         5.92 o                         
   4   6  13         64.29         69.99         7.33 o                         
   5   6  13         12.76         19.10         4.34 o                         
   6   6  13         19.89         18.31         4.41 o                         
   7   6  13         13.63         13.53         4.21 o                         
   8   6  13         20.98         29.92         8.33 o                         
   1   7  13         93.29         95.27         7.75 o                         
   2   7  13         14.49         12.41         4.98 o                         
   3   7  13         83.53         84.40         7.37 o                         
   4   7  13         79.26         77.88        11.56 o                         
   5   7  13         36.10         32.18         5.58 o                         
   6   7  13          4.58         -1.67         3.28 o                         
   7   7  13         20.58         21.54         5.64 o                         
   8   7  13          1.17         33.42        13.85 o                         
   2   8  13        153.97        169.66        12.90 o                         
   3   8  13         60.01         65.13         8.48 o                         
   4   8  13         10.60          8.89         4.61 o                         
   5   8  13         23.61         27.89         6.39 o                         
   6   8  13         61.08         73.70         8.71 o                         
   7   8  13         29.09         41.11        16.39 o                         
   8   8  13          4.53         31.29        13.49 o                         
   2   9  13         74.81         74.23        10.53 o                         
   3   9  13         27.34         26.96         5.70 o                         
   4   9  13         30.83         36.28         7.09 o                         
   5   9  13         17.52         12.56         9.12 o                         
   6   9  13          4.52         -3.61         7.50 o                         
   7   9  13         11.99          7.76         7.73 o                         
   2  10  13        108.57        117.79        13.35 o                         
   3  10  13         26.04         24.82         7.03 o                         
   4  10  13         72.64         78.93         9.97 o                         
   5  10  13         27.39         44.44        16.75 o                         
   6  10  13          9.71         37.85        15.86 o                         
   3  11  13          6.76          5.70         5.00 o                         
   4  11  13         41.75         55.34         9.25 o                         
   5  11  13          7.06         -8.15        10.78 o                         
   3  12  13          1.89          5.50         4.73 o                         
   2   0  14        339.27        337.08        14.62 o                         
   4   0  14        199.46        206.72        13.61 o                         
   6   0  14         51.44         44.48         6.50 o                         
   8   0  14          5.99          7.39         8.97 o                         
   0   1  14         31.71         23.43         3.72 o                         
   1   1  14        190.14        193.09         7.49 o                         
   2   1  14         52.73         52.79         2.52 o                         
   3   1  14         77.63         87.09         4.61 o                         
   4   1  14         32.07         37.26         3.69 o                         
   5   1  14        304.37        294.18        10.73 o                         
   6   1  14         20.51         12.81         2.74 o                         
   7   1  14         94.77         98.81         8.25 o                         
   8   1  14         23.12         29.46         9.54 o                         
   9   1  14         13.71         -6.39         6.39 o                         
   0   2  14        104.01        106.16         7.90 o                         
   1   2  14         44.59         51.11         4.08 o                         
   2   2  14        113.87        111.40         6.34 o                         
   3   2  14         41.19         40.31         2.65 o                         
   4   2  14        147.58        152.82         6.36 o                         
   5   2  14         14.80          9.66         2.33 o                         
   6   2  14         44.26         37.63         5.65 o                         
   7   2  14          6.15          4.85         3.48 o                         
   8   2  14         14.32         15.56         6.44 o                         
   9   2  14          0.69         -8.83         8.83 o                         
   0   3  14         79.76         85.38         6.12 o                         
   1   3  14         25.63         31.46         3.10 o                         
   2   3  14        127.37        109.66         6.62 o                         
   3   3  14         61.92         62.96         5.32 o                         
   4   3  14         21.17         21.41         3.34 o                         
   5   3  14         67.46         64.43         4.72 o                         
   6   3  14         30.69         20.87         6.53 o                         
   7   3  14         25.84         27.47         7.53 o                         
   8   3  14          7.81         -5.36         5.36 o                         
   0   4  14        395.16        411.22        17.77 o                         
   1   4  14         85.56         79.24         8.32 o                         
   2   4  14        133.36        133.70         6.35 o                         
   3   4  14         16.09          7.08         2.54 o                         
   4   4  14         21.10         20.90         2.94 o                         
   5   4  14         12.63         11.78         2.54 o                         
   6   4  14          1.47          2.22         3.41 o                         
   7   4  14          0.72          0.30         3.86 o                         
   8   4  14          3.28         -2.37         4.73 o                         
   0   5  14         49.85         66.70         7.69 o                         
   1   5  14          3.97          5.46         1.85 o                         
   2   5  14         17.91         10.66         2.82 o                         
   3   5  14          1.87         -0.41         3.01 o                         
   4   5  14         43.35         39.84         5.78 o                         
   5   5  14         65.40         60.11         7.18 o                         
   6   5  14          2.91          5.66         4.30 o                         
   7   5  14         92.07         91.13        12.91 o                         
   8   5  14          4.67          3.62         4.52 o                         
   0   6  14          8.09         10.14         3.71 o                         
   1   6  14          7.88          3.51         1.81 o                         
   2   6  14        109.65        108.50         8.93 o                         
   3   6  14         10.17          8.86         4.83 o                         
   4   6  14         51.53         51.56         6.57 o                         
   5   6  14          9.03          3.36         3.46 o                         
   6   6  14         11.40          5.19         3.74 o                         
   7   6  14          2.94         -1.35        12.64 o                         
   0   7  14         45.97        271.08        31.67 o                         
   1   7  14         14.65          5.50         5.24 o                         
   2   7  14         25.90         26.72         5.14 o                         
   3   7  14         67.54         75.39         7.83 o                         
   4   7  14         11.14          9.78         4.35 o                         
   5   7  14         41.12         45.18         6.44 o                         
   6   7  14          0.91         -3.29         3.29 o                         
   7   7  14         19.97         18.77         5.63 o                         
   0   8  14         81.59         79.64        18.55 o                         
   1   8  14         17.99          6.77         6.04 o                         
   2   8  14         68.46         81.35         8.47 o                         
   3   8  14         33.04         29.31         5.71 o                         
   4   8  14         40.19         39.66         7.53 o                         
   5   8  14         10.07          3.83         3.48 o                         
   6   8  14         20.29         18.73         5.92 o                         
   1   9  14        145.92        141.97        24.96 o                         
   2   9  14         23.40         33.99        13.93 o                         
   3   9  14         65.07         65.06         8.89 o                         
   4   9  14         18.83         15.91        13.22 o                         
   5   9  14         32.09         38.93         7.72 o                         
   6   9  14          2.93         20.91         8.18 o                         
   2  10  14         57.17         76.08        20.33 o                         
   3  10  14          5.78         -2.64         3.67 o                         
   4  10  14         53.22         66.57         9.36 o                         
   5  10  14          4.81         -3.98         5.14 o                         
   3  11  14         39.07         58.21         8.97 o                         
   2   0  15         38.40         39.37         4.72 o                         
   4   0  15         84.57         73.60         6.27 o                         
   6   0  15        440.29        466.95        24.28 o                         
   8   0  15         31.47         45.16         9.81 o                         
   2   1  15         10.69          7.60         3.24 o                         
   3   1  15        216.00        212.99         8.83 o                         
   4   1  15         82.00         91.29         6.41 o                         
   5   1  15         14.94         17.77         5.29 o                         
   6   1  15          9.23          9.43         2.66 o                         
   7   1  15          4.41          0.51         6.34 o                         
   8   1  15         12.37         -3.27         4.94 o                         
   1   2  15         28.22         30.39         8.91 o                         
   2   2  15        141.82        130.23         9.68 o                         
   3   2  15         51.89         45.99         3.93 o                         
   4   2  15         64.96         76.74         5.81 o                         
   5   2  15         30.61         40.17         7.55 o                         
   6   2  15        133.75        145.37         9.74 o                         
   7   2  15         12.42         14.41         5.37 o                         
   8   2  15         14.57         17.36         6.32 o                         
   1   3  15        126.80        141.73        24.98 o                         
   2   3  15          4.37          6.61         5.48 o                         
   3   3  15         86.82        219.44        20.64 o                         
   4   3  15         23.02         20.46         5.01 o                         
   5   3  15          6.58         11.35         4.19 o                         
   6   3  15         12.98         20.28         6.59 o                         
   7   3  15         10.99          9.11         5.18 o                         
   8   3  15          7.11          3.43         4.82 o                         
   1   4  15         37.43         50.88        11.00 o                         
   2   4  15         26.75         18.96         4.37 o                         
   3   4  15          7.55          3.04         3.07 o                         
   4   4  15         36.61         26.43         4.63 o                         
   5   4  15          1.01          0.16         2.89 o                         
   6   4  15         77.69         65.93         9.03 o                         
   7   4  15         10.15         16.35         6.26 o                         
   8   4  15         17.73         32.58         8.26 o                         
   1   5  15         67.56         77.45        13.18 o                         
   2   5  15         27.94         20.19         4.78 o                         
   3   5  15        116.25         81.69         8.05 o                         
   4   5  15         20.05         11.36         4.90 o                         
   5   5  15          1.32         -4.12         4.12 o                         
   6   5  15          1.16          4.93         4.39 o                         
   7   5  15          1.47         -6.57         6.57 o                         
   1   6  15         19.21         10.69         5.90 o                         
   2   6  15         95.19         92.73         8.60 o                         
   3   6  15         18.69         41.47         6.03 o                         
   4   6  15         22.20         27.33         5.74 o                         
   5   6  15         26.43         28.93         5.34 o                         
   6   6  15         75.51         81.43         8.90 o                         
   7   6  15          1.03         -6.17         6.17 o                         
   1   7  15         58.31         48.17        10.85 o                         
   2   7  15         89.62         98.18        14.53 o                         
   3   7  15         88.32         92.17        10.91 o                         
   4   7  15         18.34         16.49         4.64 o                         
   5   7  15         19.15         18.77         5.11 o                         
   6   7  15          3.29          0.45         2.73 o                         
   1   8  15         20.70         21.72         7.34 o                         
   2   8  15        103.67         82.58        14.39 o                         
   3   8  15         53.70         60.25         7.48 o                         
   4   8  15          0.52         14.33         7.64 o                         
   5   8  15          8.86         -3.21         3.77 o                         
   6   8  15         17.79         13.13         5.12 o                         
   1   9  15        179.12        220.27        22.46 o                         
   2   9  15          4.78         17.97         9.11 o                         
   3   9  15         82.69         87.58         9.22 o                         
   4   9  15          2.73         -0.83         3.06 o                         
   5   9  15          6.21          4.69         3.68 o                         
   6   9  15          3.29         -0.75         5.58 o                         
   1  10  15          8.51         11.15        10.67 o                         
   2  10  15         20.32         34.70        15.65 o                         
   3  10  15         18.19         14.12         5.66 o                         
   4  10  15         20.33         21.68         7.14 o                         
   5  10  15          0.95         -1.13         4.89 o                         
   6  10  15         15.66         -9.50         9.50 o                         
   4   0  16        109.51         96.34         9.42 o                         
   6   0  16          4.17          2.16         3.61 o                         
   3   1  16         27.94         28.85         3.52 o                         
   4   1  16          1.37         -0.74         2.84 o                         
   5   1  16         14.24         11.96         4.46 o                         
   6   1  16         19.70         19.06         5.28 o                         
   7   1  16         39.39         43.36         8.44 o                         
   3   2  16          7.41         -2.87         2.87 o                         
   4   2  16         12.22          9.85         3.81 o                         
   5   2  16          2.19          1.25         3.09 o                         
   6   2  16          7.19         15.94         5.51 o                         
   7   2  16          6.37          4.89         4.36 o                         
   8   2  16          3.11         12.11         5.46 o                         
   0   3  16         48.89         28.22        12.20 o                         
   1   3  16          2.15          4.34         6.19 o                         
   2   3  16          3.92          1.34        13.05 o                         
   3   3  16          7.75          9.51         3.46 o                         
   4   3  16          4.62          2.46         6.93 o                         
   5   3  16         23.27         25.36         6.40 o                         
   6   3  16          2.13          0.41         3.37 o                         
   7   3  16         49.66         57.45        10.06 o                         
   8   3  16          2.28         10.82         5.96 o                         
   0   4  16          3.54         51.81        17.54 o                         
   1   4  16         16.58         19.17         7.92 o                         
   2   4  16         50.80         57.86        13.97 o                         
   3   4  16          0.61          1.56         2.79 o                         
   4   4  16         54.60        103.65        14.31 o                         
   5   4  16         13.78         19.30         7.67 o                         
   6   4  16         24.69         14.72         5.79 o                         
   7   4  16          2.45         -4.32         4.32 o                         
   0   5  16         72.39         49.10        16.08 o                         
   1   5  16         42.03         45.94        10.79 o                         
   2   5  16          9.43          7.29        10.48 o                         
   3   5  16         21.16         21.46         4.73 o                         
   4   5  16         47.39         53.53         6.98 o                         
   5   5  16         17.89         33.63         6.40 o                         
   6   5  16          6.04          3.50         7.33 o                         
   7   5  16          6.48          2.84         3.93 o                         
   0   6  16         86.83         76.64        20.23 o                         
   1   6  16         50.33         48.08        11.37 o                         
   2   6  16         18.89         32.82         9.86 o                         
   3   6  16         28.99         24.53         5.50 o                         
   4   6  16         61.56         75.60         8.43 o                         
   5   6  16          0.58          2.47         3.40 o                         
   6   6  16         16.65         15.58         4.96 o                         
   0   7  16         24.58         15.48        11.41 o                         
   1   7  16          4.42          7.82         6.07 o                         
   2   7  16         12.09         14.56        14.38 o                         
   3   7  16         25.32         31.11         6.60 o                         
   4   7  16         35.49         30.38         5.84 o                         
   5   7  16          6.71          9.21         4.40 o                         
   6   7  16         15.09         15.59         5.93 o                         
   0   8  16         14.62         79.04        19.90 o                         
   1   8  16         22.03         15.71         8.39 o                         
   2   8  16         40.83         50.16        11.22 o                         
   3   8  16          8.57         14.13         5.74 o                         
   4   8  16         64.82         75.25        19.99 o                         
   5   8  16         21.42         11.01         6.53 o                         
   0   9  16          7.14          3.40         9.07 o                         
   1   9  16          7.59         11.29        19.76 o                         
   2   9  16          3.11         14.89         9.11 o                         
   3   9  16          4.28          0.27        10.21 o                         
   4   9  16         19.46         27.76         6.37 o                         
   5   9  16          6.06          6.48        10.69 o                         
   2  10  16         17.06         40.67        15.11 o                         
   3  10  16          2.47          2.50         8.34 o                         
   4  10  16          9.46         16.32        10.21 o                         
   5  10  16          0.40        -11.04        11.04 o                         
   3   1  17         47.02         52.92         7.12 o                         
   3   2  17         16.34          8.82         3.58 o                         
   4   2  17         70.52         69.05         8.70 o                         
   5   2  17          4.23          8.17         3.64 o                         
   1   3  17        103.57         90.15        14.85 o                         
   2   3  17          3.71         -8.17        12.40 o                         
   3   3  17          4.88          0.93         2.70 o                         
   4   3  17          0.08         -0.13         2.54 o                         
   5   3  17          4.52         10.20         4.65 o                         
   6   3  17          4.67          9.77         4.55 o                         
   1   4  17         12.91         20.71         8.70 o                         
   2   4  17         21.74          4.21        28.01 o                         
   3   4  17          7.63         -1.90         3.29 o                         
   4   4  17         33.21         39.95         6.73 o                         
   5   4  17         15.36         11.61         5.03 o                         
   6   4  17         29.25         32.32         7.47 o                         
   1   5  17         47.91         51.15        12.41 o                         
   2   5  17          2.09         -5.84         5.84 o                         
   3   5  17          9.75         11.43         6.26 o                         
   4   5  17          5.04          1.38        11.28 o                         
   5   5  17         36.08         35.12         6.44 o                         
   6   5  17          6.76          7.11         4.47 o                         
   1   6  17          6.50         20.03         8.40 o                         
   2   6  17         15.23          3.84         5.70 o                         
   3   6  17         31.26         31.10         6.00 o                         
   4   6  17         53.07         44.36        20.37 o                         
   5   6  17         16.03         31.34         6.29 o                         
   6   6  17         16.52         19.24         6.35 o                         
   1   7  17         48.40         43.95        12.02 o                         
   2   7  17         40.97         17.32         8.40 o                         
   3   7  17         14.41         22.78        12.05 o                         
   4   7  17          3.06          7.58         4.14 o                         
   5   7  17         31.46         16.79        16.29 o                         
   1   8  17         18.95         32.81        14.60 o                         
   2   8  17         20.13         19.18        12.46 o                         
   3   8  17         16.19         13.35         9.54 o                         
   4   8  17         49.97         34.07        17.56 o                         
   5   8  17          0.17         -8.59         9.06 o                         
   0   4  18        100.78        135.51        26.63 o                         
   1   4  18         10.73         11.99        11.38 o                         
   2   4  18         22.56         16.41         7.58 o                         
   3   4  18          5.23        -12.06        12.06 o                         
   4   4  18         42.18         47.12         8.45 o                         
   0   5  18         60.16         81.72        22.18 o                         
   1   5  18          3.20         14.42         8.79 o                         
   2   5  18         12.28         -4.99         9.90 o                         
   3   5  18         21.41         22.40        11.70 o                         
   4   5  18          9.74         11.28        18.32 o                         
   5   5  18         17.27         20.30         4.95 o                         
   0   6  18         56.73        108.25        26.50 o                         
   1   6  18          0.95         -6.60         9.23 o                         
   2   6  18         42.38         47.11        17.03 o                         
   3   6  18          0.59         -1.33         7.31 o                         
   4   6  18         28.53         28.62        14.19 o                         
   5   6  18          4.48         -1.89        26.49 o                         
   2   7  18          0.33         13.29        10.29 o                         
   3   7  18         17.17         22.15        13.05 o                         
   4   7  18         10.27         12.25         4.71 o                         
   2   5  19         11.21         17.11        12.69 o                         
   3   5  19         17.84        -17.36        17.36 o                         
                                                                                
